# Supplementary material for: Initiation and amplification of SnRK2 activation in abscisic acid signaling
Source: Nat Commun. 2021 Apr 28;12:2456. doi: 10.1038/s41467-021-22812-x (PMC8080645; doi:10.1038/s41467-021-22812-x)
Supplement: Supplementary file 4 — Supplementary Dataset 1 [file 41467_2021_22812_MOESM4_ESM.xlsx]

## Sheet: Sheet1
Supplementary Dataset 1. The trans- and auto-phosphorylation sites in SnRK2.6M94G.
Checked	Confidence	Annotated Sequence	Phosphorylation	Modifications	Master Protein Accessions	# Missed Cleavages	Charge	DeltaScore	DeltaCn	Rank	Search Engine Rank	m/z [Da]	MH+ [Da]	Theo. MH+ [Da]	DeltaM [ppm]	Deltam/z [Da]	MS Order	Isolation Interference [%]	Ion Inject Time [ms]	RT [min]	First Scan	File ID	XCorr	Percolator q-Value	Percolator PEP	Sequences in Protein	Positions in Protein	PSM Modification Positions in Protein
FALSE	High	SSVLHsQPK	S171-trans	S6(18O-Pho)	AT4G40010.1; AT4G33950.1	0	2	0.4602	0	1	1	534.759	1068.51	1068.51	-0.02	-1e-05	MS2	7.35319	120	18.8743	2361	F2	2.26	0	0.09964
FALSE	High	SSVLHsQPK	S171-trans	S6(18O-Pho)	AT4G40010.1; AT4G33950.1	0	3	0.0389	0	1	1	356.842	1068.51	1068.51	-0.29	-0.0001	MS2	18.2346	120	19.0678	2393	F2	1.8	0	0.2024
FALSE	High	SSVLHsQPK	S171-trans	S6(18O-Pho)	AT4G40010.1; AT4G33950.1	0	2	0.4878	0	1	1	534.759	1068.51	1068.51	0.67	0.00036	MS2	6.75481	184.424	19.8778	2516	F2	2.46	0	0.05577
FALSE	High	SSVLHsQPKsTVGTPAYIAPEVLLK	S171-trans	S6(18O-Pho); S10(18O-Pho)	AT4G33950.1	1	3		0.0239	2	2	932.141	2794.41	2794.41	0.45	0.00042	MS2	20.9261	82.562	78.9167	17632	F2	4.09	0	0.02757
FALSE	High	SSVLHsQPKsTVGTPAYIAPEVLLK	S171-trans	S6(18O-Pho); S10(18O-Pho)	AT4G33950.1	1	3	0.0354	0	1	1	932.141	2794.41	2794.41	0.25	0.00024	MS2	3.34954	52	76.3918	16600	F2	6.5	0	0.005221
FALSE	High	SSVLHsQPKsTVGTPAYIAPEVLLKK	S171-trans	S6(18O-Pho); S10(18O-Pho)	AT4G33950.1	2	3		0.0197	2	2	974.843	2922.51	2922.5	3.61	0.00351	MS2	10.3873	74.464	76.4288	16618	F2	2.98	0	0.07983
FALSE	High	SSVLHsQPKstVGTPAYIAPEVLLKK	S171-trans	S6(18O-Pho); S10(Phospho); T11(Phospho)	AT4G33950.1	2	5	0.0159	0	1	1	600.093	2996.43	2996.46	-7.57	-0.00453	MS2	10.8714	120	73.5368	15405	F2	2.52	0	0.2013
FALSE	High	SSVLHsQPKsTVGTPAYIAPEVLLKK	S171-trans;S175-auto	S6(18O-Pho); S10(phos-s)	AT4G33950.1	2	3		0.0084	6	6	978.16	2932.47	2932.47	-0.41	-0.0004	MS2	0.895468	30.362	74.8532	15955	F2	4.73	0	0.06434
FALSE	High	SSVLHsQPKStVGTPAYIAPEVLLKK	S171-trans;T176-auto	S6(18O-Pho); T11(phos-s)	AT4G33950.1	2	3		0.0084	6	7	978.16	2932.47	2932.47	-0.41	-0.0004	MS2	0.895468	30.362	74.8532	15955	F2	4.73	0	0.06452
FALSE	High	SSVLHsQPKSTVGtPAYIAPEVLLKK	S171-trans;T179-auto	S6(18O-Pho); T14(phos-s)	AT4G33950.1	2	3		0.0063	5	5	978.16	2932.47	2932.47	-0.41	-0.0004	MS2	0.895468	30.362	74.8532	15955	F2	4.74	0	0.07592
FALSE	High	SSVLHSQPKsTVGTPAYIAPEVLLK	S175-auto	S10(phos-s)	AT4G33950.1	1	3		0.0158	2	2	906.803	2718.39	2718.39	-0.13	-0.00011	MS2	76.4395	120	75.3996	16190	F2	4.35	0	0.06102
FALSE	High	SSVLHSQPKstVGTPAYIAPEVLLKK	S175-auto	S10(phos-s); T11(18O-Pho)	AT4G33950.1	2	3		0.0021	3	3	978.16	2932.47	2932.47	-0.41	-0.0004	MS2	0.895468	30.362	74.8532	15955	F2	4.76	0	0.06749
FALSE	High	sTVGTPAYIAPEVLLK	S175-auto	S1(phos-s)	AT4G33950.1	0	2	0.132	0	1	2	877.943	1754.88	1754.88	-1	-0.00087	MS2	0	105.914	79.22	17752	F2	3.03	0	0.0008427
FALSE	High	DIGsGNFGVAR	S175-trans	S4(phos-s)	AT4G33950.1	0	2	0.4663	0	1	1	594.746	1188.49	1188.49	-1.34	-0.0008	MS2	11.3149	120	68.121	13448	F2	1.78	0	0.08859
FALSE	High	SSVLHSQPKsTVGTPAYIAPEVLLK	S175-trans	S10(18O-Pho)	AT4G33950.1	1	3		0.0052	2	2	903.481	2708.43	2708.43	-0.12	-0.00011	MS2	0.717536	52	75.0292	16030	F2	7.69	0	0.006155
FALSE	High	SSVLHSQPKsTVGTPAYIAPEVLLK	S175-trans	S10(18O-Pho)	AT4G33950.1	1	4	0.0015	0	1	1	677.862	2708.43	2708.43	-0.85	-0.00057	MS2	3.66784	52	75.0409	16035	F2	6.61	0	0.002895
FALSE	High	SSVLHSQPKsTVGTPAYIAPEVLLKK	S175-trans	S10(18O-Pho)	AT4G33950.1	2	5		0.0353	3	3	568.111	2836.52	2836.52	-0.21	-0.00012	MS2	68.9621	77.032	73.2523	15284	F2	6.56	0	0.003415
FALSE	High	SSVLHSQPKsTVGTPAYIAPEVLLKK	S175-trans	S10(18O-Pho)	AT4G33950.1	2	3	0.0167	0	1	1	946.179	2836.52	2836.52	-0.65	-0.00062	MS2	18.8297	52	73.2767	15295	F2	7.18	0	0.001871
FALSE	High	SSVLHSQPKsTVGTPAYIAPEVLLKK	S175-trans	S10(18O-Pho)	AT4G33950.1	2	2	0.0772	0	1	1	1418.76	2836.52	2836.52	-1.7	-0.00241	MS2	13.9349	120	73.3313	15317	F2	3.11	0	0.02169
FALSE	High	SSVLHSQPKsTVGTPAYIAPEVLLKK	S175-trans	S10(18O-Pho)	AT4G33950.1	2	4	0.0556	0	1	2	709.886	2836.52	2836.52	-0.55	-0.00039	MS2	2.54215	10.005	73.2166	15269	F2	6.3	0	0.0005702
FALSE	High	sTVGTPAYIAPEVLLK	S175-trans	S1(18O-Pho)	AT4G33950.1	0	3		0.0027	2	2	582.31	1744.91	1744.92	-0.51	-0.0003	MS2	0	52	78.6149	17510	F2	3.69	0	0.006588
FALSE	High	sTVGTPAYIAPEVLLK	S175-trans	S1(18O-Pho)	AT4G33950.1	0	2		0.0029	2	2	872.96	1744.91	1744.92	-1.8	-0.00157	MS2	1.88692	76.437	79.6107	17903	F2	3.38	0	0.0009627
FALSE	High	sTVGTPAYIAPEVLLK	S175-trans	S1(18O-Pho)	AT4G33950.1	0	2		0.0032	2	2	872.96	1744.91	1744.92	-1.17	-0.00102	MS2	5.9959	100.613	80.788	18356	F2	3.11	0	0.01164
FALSE	High	sTVGTPAYIAPEVLLK	S175-trans	S1(18O-Pho)	AT4G33950.1	0	2		0.0028	2	2	872.96	1744.91	1744.92	-1.24	-0.00108	MS2	15.8177	120	81.8786	18820	F2	3.56	0	0.1159
FALSE	High	sTVGTPAYIAPEVLLK	S175-trans	S1(18O-Pho)	AT4G33950.1	0	2		0.0039	2	2	872.96	1744.91	1744.92	-1.03	-0.0009	MS2	20.7221	120	82.9028	19234	F2	2.54	0	0.066
FALSE	High	sTVGTPAYIAPEVLLK	S175-trans	S1(18O-Pho)	AT4G33950.1	0	2	0.2043	0	1	1	872.961	1744.91	1744.92	-0.96	-0.00084	MS2	15.0422	36.113	78.5776	17493	F2	3.23	0	0.001103
FALSE	High	sTVGTPAYIAPEVLLK	S175-trans	S1(18O-Pho)	AT4G33950.1	0	2	0.0445	0	1	2	872.961	1744.91	1744.92	-0.54	-0.00047	MS2	8.04925	120	83.9404	19605	F2	2.47	0	0.03354
FALSE	High	sTVGTPAYIAPEVLLKK	S175-trans	S1(18O-Pho)	AT4G33950.1	1	3	0.0022	0	1	1	625.008	1873.01	1873.01	-0.21	-0.00013	MS2	1.36265	8.411	75.4501	16209	F2	4.48	0	0.0006987
FALSE	High	sTVGTPAYIAPEVLLKK	S175-trans	S1(18O-Pho)	AT4G33950.1	1	2		0.0037	2	2	937.009	1873.01	1873.01	-0.24	-0.00022	MS2	5.38704	1.472	75.4857	16224	F2	2.66	0	0.0005025
FALSE	High	sTVGTPAYIAPEVLLKK	S175-trans	S1(18O-Pho)	AT4G33950.1	1	3	0.0106	0	1	2	625.008	1873.01	1873.01	-1.29	-0.0008	MS2	51.1686	120	80.8793	18391	F2	1.88	0	0.08579
FALSE	High	sTVGTPAYIAPEVLLKKEYDGK	S175-trans	S1(18O-Pho)	AT4G33950.1	2	3	0.0968	0	1	2	822.424	2465.26	2465.26	-0.89	-0.00073	MS2	14.2434	42.974	75.9226	16404	F2	4.75	0	4.605e-06
FALSE	High	SSVLHSQPKstVGTPAYIAPEVLLK	s175-trans;t176-trans	S10(18O-Pho); T11(18O-Pho)	AT4G33950.1	1	3	0.0239	0	1	1	932.141	2794.41	2794.41	0.45	0.00042	MS2	20.9261	82.562	78.9167	17632	F2	4.19	0	0.0719
FALSE	High	SSVLHSQPKstVGTPAYIAPEVLLK	s175-trans;t176-trans	S10(18O-Pho); T11(18O-Pho)	AT4G33950.1	1	3		0.0354	2	2	932.141	2794.41	2794.41	0.25	0.00024	MS2	3.34954	52	76.3918	16600	F2	6.27	0	0.009853
FALSE	High	SSVLHSQPKstVGTPAYIAPEVLLKK	s175-trans;t176-trans	S10(18O-Pho); T11(18O-Pho)	AT4G33950.1	2	3	0.0197	0	1	1	974.843	2922.51	2922.5	3.61	0.00351	MS2	10.3873	74.464	76.4288	16618	F2	3.04	0	0.07826
FALSE	High	DIGsGNFGVAR	S29-auto	S4(phos-s)	AT4G33950.1	0	2	0.5183	0	1	1	594.747	1188.49	1188.49	0	0	MS2	11.1292	120	66.089	12767	F2	1.91	0	0.08572
FALSE	High	DIGsGNFGVAR	S29-auto	S4(phos-s)	AT4G33950.1	0	2	0.44	0	1	1	594.747	1188.49	1188.49	0.1	6e-05	MS2	34.7343	120	67.11	13087	F2	1.25	0	0.07325
FALSE	High	DIGsGNFGVAR	S29-auto	S4(phos-s)	AT4G33950.1	0	2	0.6649	0	1	1	594.747	1188.49	1188.49	-0.52	-0.00031	MS2	6.89348	120	65.0815	12416	F2	1.94	0	0.09494
FALSE	High	DKQsNELVAVK	S29-auto	S4(phos-s)	AT4G33950.1	1	2	0.4687	0	1	1	663.81	1326.61	1326.61	0.38	0.00025	MS2	4.44745	120	43.1328	6511	F2	1.92	0	0.06987
FALSE	High	DKQsNELVAVK	S29-auto	S4(phos-s)	AT4G33950.1	1	2	0.3827	0	1	1	663.81	1326.61	1326.61	0.1	7e-05	MS2	6.23864	120	46.6243	7435	F2	1.62	0	0.05611
FALSE	High	DIGsGNFGVAR	S29-trans	S4(18O-Pho)	AT4G33950.1	0	2	0.3175	0	1	1	589.765	1178.52	1178.52	-0.25	-0.00015	MS2	12.4984	120	62.4534	11654	F2	2.11	0	0.0188
FALSE	High	DKQsNELVAVK	S29-trans	S4(18O-Pho)	AT4G33950.1	1	2	0.3649	0	1	1	658.827	1316.65	1316.65	-1.51	-0.00099	MS2	2.20093	120	39.3218	5594	F2	3.48	0	0.008612
FALSE	High	DKQsNELVAVK	S29-trans	S4(18O-Pho)	AT4G33950.1	1	3	0.4223	0	1	1	439.553	1316.65	1316.65	-1.91	-0.00084	MS2	0	120	39.078	5510	F2	2.51	0	0.1757
FALSE	High	EIINHRsLRHPNIVR	S71-trans	S7(18O-Pho)	AT4G33950.1	2	4	0.1937	0	1	1	485.764	1940.04	1940.04	-0.22	-0.00011	MS2	4.33881	120	43.1221	6509	F2	3.15	0	0.05722
FALSE	High	sLRHPNIVR	S71-trans	S1(18O-Pho)	AT4G33950.1	1	3	0.5023	0	1	1	393.212	1177.62	1177.62	-1.34	-0.00052	MS2	4.80642	13.485	36.1382	4884	F2	2.13	0	0.152
FALSE	High	sLRHPNIVR	S71-trans	S1(18O-Pho)	AT4G33950.1	1	3	0.399	0	1	1	393.212	1177.62	1177.62	-0.64	-0.00025	MS2	10.8587	120	37.1519	5119	F2	1.93	0	0.1212
FALSE	High	sLRHPNIVR	S71-trans	S1(18O-Pho)	AT4G33950.1	1	3	0.5497	0	1	1	393.212	1177.62	1177.62	-0.25	-0.0001	MS2	24.8513	120	35.1318	4669	F2	1.91	0	0.132
FALSE	High	sLRHPNIVR	S73-auto	S1(phos-s)	AT4G33950.1	1	3	0.4907	0	1	1	396.534	1187.59	1187.59	-0.41	-0.00016	MS2	0.256153	198.077	41.2	5997	F2	2.14	0	0.1377
FALSE	High	SSVLHSQPKStVGTPAYIAPEVLLK	t176-auto	T11(phos-s)	AT4G33950.1	1	3	0.0158	0	1	1	906.803	2718.39	2718.39	-0.13	-0.00011	MS2	76.4395	120	75.3996	16190	F2	4.42	0	0.07746
FALSE	High	SSVLHSQPKstVGTPAYIAPEVLLKK	T176-auto	S10(18O-Pho); T11(phos-s)	AT4G33950.1	2	3	0.0021	0	1	1	978.16	2932.47	2932.47	-0.41	-0.0004	MS2	0.895468	30.362	74.8532	15955	F2	4.77	0	0.06738
FALSE	High	StVGTPAYIAPEVLLK	t176-auto	T2(phos-s)	AT4G33950.1	0	2	0.132	0	1	1	877.943	1754.88	1754.88	-1	-0.00087	MS2	0	105.914	79.22	17752	F2	3.03	0	0.0008414
FALSE	High	SSVLHSQPKStVGTPAYIAPEVLLK	T176-trans	T11(18O-Pho)	AT4G33950.1	1	3	0.0052	0	1	1	903.481	2708.43	2708.43	-0.12	-0.00011	MS2	0.717536	52	75.0292	16030	F2	7.73	0	0.006029
FALSE	High	SSVLHSQPKStVGTPAYIAPEVLLK	T176-trans	T11(18O-Pho)	AT4G33950.1	1	4		0.0015	2	2	677.862	2708.43	2708.43	-0.85	-0.00057	MS2	3.66784	52	75.0409	16035	F2	6.6	0	0.001769
FALSE	High	SsVLHsQPKStVGTPAYIAPEVLLKK	T176-trans	S2(Phospho); S6(Phospho); T11(18O-Pho)	AT4G33950.1	2	5		0.0476	3	3	600.093	2996.43	2996.46	-7.57	-0.00453	MS2	10.8714	120	73.5368	15405	F2	2.4	0	0.08189
FALSE	High	SSVLHsQPKstVGTPAYIAPEVLLKK	T176-trans	S6(Phospho); S10(Phospho); T11(18O-Pho)	AT4G33950.1	2	5		0.0159	2	2	600.093	2996.43	2996.46	-7.57	-0.00453	MS2	10.8714	120	73.5368	15405	F2	2.48	0	0.1436
FALSE	High	SSVLHSQPKStVGTPAYIAPEVLLKK	T176-trans	T11(18O-Pho)	AT4G33950.1	2	3		0.0167	2	2	946.179	2836.52	2836.52	-0.65	-0.00062	MS2	18.8297	52	73.2767	15295	F2	7.06	0	0.004164
FALSE	High	SSVLHSQPKStVGTPAYIAPEVLLKK	T176-trans	T11(18O-Pho)	AT4G33950.1	2	5		0.0206	2	2	568.111	2836.52	2836.52	-0.21	-0.00012	MS2	68.9621	77.032	73.2523	15284	F2	6.66	0	0.003252
FALSE	High	SSVLHSQPKStVGTPAYIAPEVLLKK	T176-trans	T11(18O-Pho)	AT4G33950.1	2	4	0.0556	0	1	1	709.886	2836.52	2836.52	-0.55	-0.00039	MS2	2.54215	10.005	73.2166	15269	F2	6.3	0	0.0005695
FALSE	High	SSVLHSQPKStVGtPAYIAPEVLLKK	T176-trans	T11(18O-Pho); T14(18O-Pho)	AT4G33950.1	2	3		0.0329	3	3	974.843	2922.51	2922.5	3.61	0.00351	MS2	10.3873	74.464	76.4288	16618	F2	2.94	0	0.1079
FALSE	High	SSVLHSQPKSTVGtPAYIAPEVLLKK	T176-trans	T14(18O-Pho)	AT4G33950.1	2	6	0.0294	0	1	1	473.593	2836.52	2836.52	-0.08	-4e-05	MS2	0	59.628	73.317	15311	F2	5.1	0	0.003507
FALSE	High	SSVLHSQPKSTVGtPAYIAPEVLLKK	T176-trans	T14(18O-Pho)	AT4G33950.1	2	5	0.0206	0	1	1	568.111	2836.52	2836.52	-0.21	-0.00012	MS2	68.9621	77.032	73.2523	15284	F2	6.8	0	0.00236
FALSE	High	StVGTPAYIAPEVLLK	T176-trans	T2(18O-Pho)	AT4G33950.1	0	2	0.2043	0	1	2	872.961	1744.91	1744.92	-0.96	-0.00084	MS2	15.0422	36.113	78.5776	17493	F2	3.23	0	0.001104
FALSE	High	StVGTPAYIAPEVLLK	T176-trans	T2(18O-Pho)	AT4G33950.1	0	3	0.0027	0	1	1	582.31	1744.91	1744.92	-0.51	-0.0003	MS2	0	52	78.6149	17510	F2	3.7	0	0.006149
FALSE	High	StVGTPAYIAPEVLLK	T176-trans	T2(18O-Pho)	AT4G33950.1	0	2	0.0029	0	1	1	872.96	1744.91	1744.92	-1.8	-0.00157	MS2	1.88692	76.437	79.6107	17903	F2	3.39	0	0.0009587
FALSE	High	StVGTPAYIAPEVLLK	T176-trans	T2(18O-Pho)	AT4G33950.1	0	2	0.0032	0	1	1	872.96	1744.91	1744.92	-1.17	-0.00102	MS2	5.9959	100.613	80.788	18356	F2	3.12	0	0.01162
FALSE	High	StVGTPAYIAPEVLLK	T176-trans	T2(18O-Pho)	AT4G33950.1	0	2	0.0028	0	1	1	872.96	1744.91	1744.92	-1.24	-0.00108	MS2	15.8177	120	81.8786	18820	F2	3.57	0	0.1157
FALSE	High	StVGTPAYIAPEVLLK	T176-trans	T2(18O-Pho)	AT4G33950.1	0	2	0.0039	0	1	1	872.96	1744.91	1744.92	-1.03	-0.0009	MS2	20.7221	120	82.9028	19234	F2	2.55	0	0.06581
FALSE	High	StVGTPAYIAPEVLLK	T176-trans	T2(18O-Pho)	AT4G33950.1	0	2	0.0445	0	1	1	872.961	1744.91	1744.92	-0.54	-0.00047	MS2	8.04925	120	83.9404	19605	F2	2.47	0	0.03354
FALSE	High	StVGTPAYIAPEVLLKK	T176-trans	T2(18O-Pho)	AT4G33950.1	1	3		0.0022	2	2	625.008	1873.01	1873.01	-0.21	-0.00013	MS2	1.36265	8.411	75.4501	16209	F2	4.47	0	0.0007001
FALSE	High	StVGTPAYIAPEVLLKK	T176-trans	T2(18O-Pho)	AT4G33950.1	1	2	0.0037	0	1	1	937.009	1873.01	1873.01	-0.24	-0.00022	MS2	5.38704	1.472	75.4857	16224	F2	2.67	0	0.0005012
FALSE	High	StVGTPAYIAPEVLLKK	T176-trans	T2(18O-Pho)	AT4G33950.1	1	3	0.0106	0	1	1	625.008	1873.01	1873.01	-1.29	-0.0008	MS2	51.1686	120	80.8793	18391	F2	1.88	0	0.08571
FALSE	High	StVGTPAYIAPEVLLKKEYDGK	T176-trans	T2(18O-Pho)	AT4G33950.1	2	3	0.0968	0	1	1	822.424	2465.26	2465.26	-0.89	-0.00073	MS2	14.2434	42.974	75.9226	16404	F2	4.75	0	4.60097e-06
FALSE	High	SSVLHSQPKSTVGtPAYIAPEVLLK	T179-auto	T14(phos-s)	AT4G33950.1	1	3		0.0317	3	3	906.803	2718.39	2718.39	-0.13	-0.00011	MS2	76.4395	120	75.3996	16190	F2	4.28	0	0.08894
FALSE	High	SSVLHSQPKsTVGtPAYIAPEVLLKK	T179-auto	S10(18O-Pho); T14(phos-s)	AT4G33950.1	2	3	0.0021	0	1	2	978.16	2932.47	2932.47	-0.41	-0.0004	MS2	0.895468	30.362	74.8532	15955	F2	4.77	0	0.08307
FALSE	High	SSVLHSQPKStVGtPAYIAPEVLLKK	T179-auto	T11(18O-Pho); T14(phos-s)	AT4G33950.1	2	3		0.0021	3	4	978.16	2932.47	2932.47	-0.41	-0.0004	MS2	0.895468	30.362	74.8532	15955	F2	4.76	0	0.08322
FALSE	High	SSVLHSQPKSTVGtPAyIAPEVLLKK	T179-auto	T14(phos-s); Y17(18O-Pho)	AT4G33950.1	2	4		0.0111	2	2	733.874	2932.47	2932.47	1.92	0.00141	MS2	0.871657	46.168	73.2074	15266	F2	3.56	0	0.0372
FALSE	High	STVGtPAYIAPEVLLK	T179-trans	T5(18O-Pho)	AT4G33950.1	0	3		0.0162	3	3	582.31	1744.91	1744.92	-0.51	-0.0003	MS2	0	52	78.6149	17510	F2	3.64	0	0.006222
FALSE	High	STVGtPAYIAPEVLLK	T179-trans	T5(18O-Pho)	AT4G33950.1	0	2		0.0445	3	3	872.961	1744.91	1744.92	-0.54	-0.00047	MS2	8.04925	120	83.9404	19605	F2	2.36	0	0.05685
FALSE	High	STVGtPAYIAPEVLLKK	T179-trans	T5(18O-Pho)	AT4G33950.1	1	3		0.0106	3	3	625.008	1873.01	1873.01	-1.29	-0.0008	MS2	51.1686	120	80.8793	18391	F2	1.86	0	0.0921
FALSE	High	SSVLHSQPKSTVGTPAyIAPEVLLKK	Y180-trans	Y17(18O-Pho)	AT4G33950.1	2	6		0.0294	2	2	473.593	2836.52	2836.52	-0.08	-4e-05	MS2	0	59.628	73.317	15311	F2	4.95	0	0.004152
FALSE	High	SSVLHSQPKsTVGTPAyIAPEVLLKK	Y182-auto	S10(18O-Pho); Y17(phos-s)	AT4G33950.1	2	4		0.0389	4	5	733.874	2932.47	2932.47	1.92	0.00141	MS2	0.871657	46.168	73.2074	15266	F2	3.46	0	0.04354
FALSE	High	SSVLHsQPKSTVGTPAyIAPEVLLKK	y182-auto	S6(18O-Pho); Y17(phos-s)	AT4G33950.1	2	4		0.025	3	3	733.874	2932.47	2932.47	1.92	0.00141	MS2	0.871657	46.168	73.2074	15266	F2	3.51	0	0.04012
FALSE	High	SSVLHSQPKStVGTPAyIAPEVLLKK	y182-auto	T11(18O-Pho); Y17(phos-s)	AT4G33950.1	2	4		0.0389	4	4	733.874	2932.47	2932.47	1.92	0.00141	MS2	0.871657	46.168	73.2074	15266	F2	3.46	0	0.0421
FALSE	High	SSVLHSQPKSTVGtPAyIAPEVLLKK	y182-auto	T14(18O-Pho); Y17(phos-s)	AT4G33950.1	2	4	0.0111	0	1	1	733.874	2932.47	2932.47	1.92	0.00141	MS2	0.871657	46.168	73.2074	15266	F2	3.6	0	0.03634
