# Supplementary material for: Initiation and amplification of SnRK2 activation in abscisic acid signaling
Source: Nat Commun. 2021 Apr 28;12:2456. doi: 10.1038/s41467-021-22812-x (PMC8080645; doi:10.1038/s41467-021-22812-x)
Supplement: Supplementary file 5 — Supplementary Dataset 2 [file 41467_2021_22812_MOESM5_ESM.xlsx]

## Sheet: Proteins
Supplementary Dataset 2. The mass spectrometry analysis of immunoprecipitation using anti-p171 antibody.
Checked	Protein FDR Confidence: Combined	Master	Accession	Description	Exp. q-value: Combined	Sum PEP Score	Coverage [%]	# Peptides	# PSMs	# Unique Peptides	# Protein Groups	# AAs	MW [kDa]	calc. pI	Score Sequest HT: Sequest HT	# Peptides (by Search Engine): Sequest HT	Modifications	Phospho (S; T; Y) Count	Phospho (S; T; Y) Positions
FALSE	High	Master Protein	ATCG00490.1	ribulose-bisphosphate carboxylases	0	110.674	47	23	62	23	1	479	52.9	6.29	174.45	23		0
	Checked	Confidence	Annotated Sequence	Modifications	Modifications in Master Proteins	Qvality PEP	Qvality q-value	# Protein Groups	# Proteins	# PSMs	Master Protein Accessions	Positions in Master Proteins	# Missed Cleavages	Theo. MH+ [Da]	Confidence (by Search Engine): Sequest HT	Percolator q-Value (by Search Engine): Sequest HT	Percolator PEP (by Search Engine): Sequest HT	XCorr (by Search Engine): Sequest HT	Sequence in Protein	Positions in Protein	Peptide Group Modifications in Protein
	FALSE	High	[R].NEGRDLAVEGNEIIR.[E]			5.29324e-05	0	1	1	1	ATCG00490.1	ATCG00490.1 [432-446]	1	1684.86	High	0	3.698e-05	4.26	R.NEGRDLAVEGNEIIR.E	[432-446]
		Checked	Confidence	Identifying Node	PSM Ambiguity	Annotated Sequence	Modifications	# Protein Groups	# Proteins	Master Protein Accessions	Protein Accessions	# Missed Cleavages	Charge	DeltaScore	DeltaCn	Rank	Search Engine Rank	m/z [Da]	MH+ [Da]	Theo. MH+ [Da]	DeltaM [ppm]	Deltam/z [Da]	Activation Type	MS Order	Isolation Interference [%]	Ion Inject Time [ms]	RT [min]	First Scan	Spectrum File	File ID	XCorr	Percolator q-Value	Percolator PEP
		FALSE	High	Sequest HT (A2)	Unambiguous	[R].NEGRDLAVEGNEIIR.[E]		1	1	ATCG00490.1	ATCG00490.1	1	3	0.6878	0	1	1	562.292	1684.86	1684.86	0.73	0.00041	HCD (High Energy Collision Dissociation)	MS2	13.9997	100	50.8154	12499	20210307_171_CK_total.raw	F4	4.26	0	3.698e-05
	FALSE	High	[R].LSGGDHIHAGTVVGK.[L]			0.000214177	0	1	1	10	ATCG00490.1	ATCG00490.1 [320-334]	0	1447.77	High	0	0.005131	4.64	R.LSGGDHIHAGTVVGK.L	[320-334]
		Checked	Confidence	Identifying Node	PSM Ambiguity	Annotated Sequence	Modifications	# Protein Groups	# Proteins	Master Protein Accessions	Protein Accessions	# Missed Cleavages	Charge	DeltaScore	DeltaCn	Rank	Search Engine Rank	m/z [Da]	MH+ [Da]	Theo. MH+ [Da]	DeltaM [ppm]	Deltam/z [Da]	Activation Type	MS Order	Isolation Interference [%]	Ion Inject Time [ms]	RT [min]	First Scan	Spectrum File	File ID	XCorr	Percolator q-Value	Percolator PEP
		FALSE	High	Sequest HT (A2)	Unambiguous	[R].LSGGDHIHAGTVVGK.[L]		1	1	ATCG00490.1	ATCG00490.1	0	3	0.4833	0	1	1	483.26	1447.77	1447.77	0.95	0.00046	HCD (High Energy Collision Dissociation)	MS2	0	100	25.434	3797	20210307_171_CK_total.raw	F4	2.4	0	0.02029
		FALSE	High	Sequest HT (A2)	Unambiguous	[R].LSGGDHIHAGTVVGK.[L]		1	1	ATCG00490.1	ATCG00490.1	0	2	0.6	0	1	1	724.389	1447.77	1447.77	4.46	0.00323	HCD (High Energy Collision Dissociation)	MS2	0	100	24.5628	3607	20210307_171_CK_total.raw	F4	1.95	0	0.02639
		FALSE	High	Sequest HT (A2)	Unambiguous	[R].LSGGDHIHAGTVVGK.[L]		1	1	ATCG00490.1	ATCG00490.1	0	3	0.6629	0	1	1	483.26	1447.77	1447.77	0.89	0.00043	HCD (High Energy Collision Dissociation)	MS2	5.59194	100	22.3861	3115	20210307_171_CK_total.raw	F4	4.45	0	0.003666
		FALSE	High	Sequest HT (A2)	Unambiguous	[R].LSGGDHIHAGTVVGK.[L]		1	1	ATCG00490.1	ATCG00490.1	0	4	0.625	0	1	1	362.697	1447.77	1447.77	1.57	0.00057	HCD (High Energy Collision Dissociation)	MS2	13.6423	100	22.3904	3117	20210307_171_CK_total.raw	F4	4.64	0	0.005131
		FALSE	High	Sequest HT (A2)	Unambiguous	[R].LSGGDHIHAGTVVGK.[L]		1	1	ATCG00490.1	ATCG00490.1	0	2	0.7507	0	1	1	724.387	1447.77	1447.77	0.58	0.00042	HCD (High Energy Collision Dissociation)	MS2	0	69.371	22.4067	3124	20210307_171_CK_total.raw	F4	3.81	0	0.0001586
		FALSE	High	Sequest HT (A2)	Unambiguous	[R].LSGGDHIHAGTVVGK.[L]		1	1	ATCG00490.1	ATCG00490.1	0	3	0.6319	0	1	1	483.26	1447.76	1447.77	-0.63	-0.00031	HCD (High Energy Collision Dissociation)	MS2	39.7328	100	23.4043	3337	20210307_171_CK_total.raw	F4	3.26	0	0.01441
		FALSE	High	Sequest HT (A2)	Unambiguous	[R].LSGGDHIHAGTVVGK.[L]		1	1	ATCG00490.1	ATCG00490.1	0	4	0.6072	0	1	1	362.697	1447.77	1447.77	0.81	0.00029	HCD (High Energy Collision Dissociation)	MS2	79.405	100	23.4152	3340	20210307_171_CK_total.raw	F4	3.87	0	0.002236
		FALSE	High	Sequest HT (A2)	Unambiguous	[R].LSGGDHIHAGTVVGK.[L]		1	1	ATCG00490.1	ATCG00490.1	0	2	0.6085	0	1	1	724.387	1447.77	1447.77	0.66	0.00048	HCD (High Energy Collision Dissociation)	MS2	0	100	23.4225	3342	20210307_171_CK_total.raw	F4	1.89	0	0.0222
		FALSE	High	Sequest HT (A2)	Unambiguous	[R].LSGGDHIHAGTVVGK.[L]		1	1	ATCG00490.1	ATCG00490.1	0	3	0.5989	0	1	1	483.26	1447.77	1447.77	-0.06	-3e-05	HCD (High Energy Collision Dissociation)	MS2	0	100	24.414	3570	20210307_171_CK_total.raw	F4	3.74	0	0.00175
		FALSE	High	Sequest HT (A2)	Unambiguous	[R].LSGGDHIHAGTVVGK.[L]		1	1	ATCG00490.1	ATCG00490.1	0	4	0.6375	0	1	1	362.697	1447.77	1447.77	0.05	2e-05	HCD (High Energy Collision Dissociation)	MS2	0	100	24.4872	3582	20210307_171_CK_total.raw	F4	3.2	0	0.005265
	FALSE	High	[K].LTYYTPEYETK.[D]			0.00326221	0	1	1	1	ATCG00490.1	ATCG00490.1 [22-32]	0	1407.67	High	0	0.0027	2.11	K.LTYYTPEYETK.D	[22-32]
		Checked	Confidence	Identifying Node	PSM Ambiguity	Annotated Sequence	Modifications	# Protein Groups	# Proteins	Master Protein Accessions	Protein Accessions	# Missed Cleavages	Charge	DeltaScore	DeltaCn	Rank	Search Engine Rank	m/z [Da]	MH+ [Da]	Theo. MH+ [Da]	DeltaM [ppm]	Deltam/z [Da]	Activation Type	MS Order	Isolation Interference [%]	Ion Inject Time [ms]	RT [min]	First Scan	Spectrum File	File ID	XCorr	Percolator q-Value	Percolator PEP
		FALSE	High	Sequest HT (A2)	Unambiguous	[K].LTYYTPEYETK.[D]		1	1	ATCG00490.1	ATCG00490.1	0	2	0.7299	0	1	1	704.339	1407.67	1407.67	2.47	0.00174	HCD (High Energy Collision Dissociation)	MS2	11.7219	100	51.2521	12681	20210307_171_CK_total.raw	F4	2.11	0	0.0027
	FALSE	High	[K].YGRPLLGCTIKPK.[L]	1xCarbamidomethyl [C8]		9.03982e-07	0	1	1	4	ATCG00490.1	ATCG00490.1 [165-177]	0	1502.85	High	0	5.322e-07	5.12	K.YGRPLLGCTIKPK.L	[165-177]
		Checked	Confidence	Identifying Node	PSM Ambiguity	Annotated Sequence	Modifications	# Protein Groups	# Proteins	Master Protein Accessions	Protein Accessions	# Missed Cleavages	Charge	DeltaScore	DeltaCn	Rank	Search Engine Rank	m/z [Da]	MH+ [Da]	Theo. MH+ [Da]	DeltaM [ppm]	Deltam/z [Da]	Activation Type	MS Order	Isolation Interference [%]	Ion Inject Time [ms]	RT [min]	First Scan	Spectrum File	File ID	XCorr	Percolator q-Value	Percolator PEP
		FALSE	High	Sequest HT (A2)	Unambiguous	[K].YGRPLLGcTIKPK.[L]	C8(Carbamidomethyl)	1	1	ATCG00490.1	ATCG00490.1	0	3	0.6527	0	1	1	501.621	1502.85	1502.85	-1.57	-0.00079	HCD (High Energy Collision Dissociation)	MS2	100	100	36.5642	7215	20210307_171_CK_total.raw	F4	2.39	0	0.03479
		FALSE	High	Sequest HT (A2)	Unambiguous	[K].YGRPLLGcTIKPK.[L]	C8(Carbamidomethyl)	1	1	ATCG00490.1	ATCG00490.1	0	4	0.6895	0	1	1	376.468	1502.85	1502.85	-0.06	-2e-05	HCD (High Energy Collision Dissociation)	MS2	2.76905	100	35.7175	6897	20210307_171_CK_total.raw	F4	3.06	0	0.03148
		FALSE	High	Sequest HT (A2)	Unambiguous	[K].YGRPLLGcTIKPK.[L]	C8(Carbamidomethyl)	1	1	ATCG00490.1	ATCG00490.1	0	3	0.627	0	1	1	501.622	1502.85	1502.85	0.38	0.00019	HCD (High Energy Collision Dissociation)	MS2	16.3052	100	35.76	6915	20210307_171_CK_total.raw	F4	5.12	0	5.322e-07
		FALSE	High	Sequest HT (A2)	Unambiguous	[K].YGRPLLGcTIKPK.[L]	C8(Carbamidomethyl)	1	1	ATCG00490.1	ATCG00490.1	0	2	0.2565	0	1	1	751.93	1502.85	1502.85	1.1	0.00083	HCD (High Energy Collision Dissociation)	MS2	100	100	35.8088	6936	20210307_171_CK_total.raw	F4	1.91	0	0.1133
	FALSE	High	[K].TFQGPPHGIQVER.[D]			0.000152068	0	1	1	5	ATCG00490.1	ATCG00490.1 [147-159]	0	1465.75	High	0	0.002337	3.04	K.TFQGPPHGIQVER.D	[147-159]
		Checked	Confidence	Identifying Node	PSM Ambiguity	Annotated Sequence	Modifications	# Protein Groups	# Proteins	Master Protein Accessions	Protein Accessions	# Missed Cleavages	Charge	DeltaScore	DeltaCn	Rank	Search Engine Rank	m/z [Da]	MH+ [Da]	Theo. MH+ [Da]	DeltaM [ppm]	Deltam/z [Da]	Activation Type	MS Order	Isolation Interference [%]	Ion Inject Time [ms]	RT [min]	First Scan	Spectrum File	File ID	XCorr	Percolator q-Value	Percolator PEP
		FALSE	High	Sequest HT (A2)	Unambiguous	[K].TFQGPPHGIQVER.[D]		1	1	ATCG00490.1	ATCG00490.1	0	3	0.6529	0	1	1	489.26	1465.77	1465.75	7.27	0.00355	HCD (High Energy Collision Dissociation)	MS2	2.73285	100	41.4168	8973	20210307_171_CK_total.raw	F4	2.42	0	0.00433
		FALSE	High	Sequest HT (A2)	Unambiguous	[K].TFQGPPHGIQVER.[D]		1	1	ATCG00490.1	ATCG00490.1	0	2	0.6929	0	1	1	733.381	1465.76	1465.75	0.37	0.00027	HCD (High Energy Collision Dissociation)	MS2	25.6896	100	41.6083	9039	20210307_171_CK_total.raw	F4	2.67	0	0.0004228
		FALSE	High	Sequest HT (A2)	Unambiguous	[K].TFQGPPHGIQVER.[D]		1	1	ATCG00490.1	ATCG00490.1	0	3	0.5921	0	1	1	489.256	1465.75	1465.75	-0.48	-0.00023	HCD (High Energy Collision Dissociation)	MS2	100	50.87	41.6949	9061	20210307_171_CK_total.raw	F4	3.04	0	0.002337
		FALSE	High	Sequest HT (A2)	Unambiguous	[K].TFQGPPHGIQVER.[D]		1	1	ATCG00490.1	ATCG00490.1	0	2	0.7458	0	1	1	733.381	1465.76	1465.75	0.37	0.00027	HCD (High Energy Collision Dissociation)	MS2	5.32728	100	42.6144	9346	20210307_171_CK_total.raw	F4	2.99	0	0.0001107
		FALSE	High	Sequest HT (A2)	Unambiguous	[K].TFQGPPHGIQVER.[D]		1	1	ATCG00490.1	ATCG00490.1	0	3	0.7108	0	1	1	489.257	1465.76	1465.75	0.46	0.00023	HCD (High Energy Collision Dissociation)	MS2	1.08313	10.79	42.6983	9371	20210307_171_CK_total.raw	F4	2.87	0	0.0004264
	FALSE	High	[R].VALEACVQAR.[N]	1xCarbamidomethyl [C6]		0.00143109	0	1	1	6	ATCG00490.1	ATCG00490.1 [422-431]	0	1116.58	High	0	0.004926	2.87	R.VALEACVQAR.N	[422-431]
		Checked	Confidence	Identifying Node	PSM Ambiguity	Annotated Sequence	Modifications	# Protein Groups	# Proteins	Master Protein Accessions	Protein Accessions	# Missed Cleavages	Charge	DeltaScore	DeltaCn	Rank	Search Engine Rank	m/z [Da]	MH+ [Da]	Theo. MH+ [Da]	DeltaM [ppm]	Deltam/z [Da]	Activation Type	MS Order	Isolation Interference [%]	Ion Inject Time [ms]	RT [min]	First Scan	Spectrum File	File ID	XCorr	Percolator q-Value	Percolator PEP
		FALSE	High	Sequest HT (A2)	Unambiguous	[R].VALEAcVQAR.[N]	C6(Carbamidomethyl)	1	1	ATCG00490.1	ATCG00490.1	0	2	0.5749	0	1	1	558.796	1116.58	1116.58	0.7	0.00039	HCD (High Energy Collision Dissociation)	MS2	0	100	40.3564	8591	20210307_171_CK_total.raw	F4	2.87	0	0.004926
		FALSE	High	Sequest HT (A2)	Unambiguous	[R].VALEAcVQAR.[N]	C6(Carbamidomethyl)	1	1	ATCG00490.1	ATCG00490.1	0	2	0.5865	0	1	1	558.795	1116.58	1116.58	0.37	0.00021	HCD (High Energy Collision Dissociation)	MS2	4.48479	38.427	39.3202	8201	20210307_171_CK_total.raw	F4	2.66	0	0.01454
		FALSE	High	Sequest HT (A2)	Unambiguous	[R].VALEAcVQAR.[N]	C6(Carbamidomethyl)	1	1	ATCG00490.1	ATCG00490.1	0	2	0.6	0	1	1	558.797	1116.59	1116.58	3.54	0.00198	HCD (High Energy Collision Dissociation)	MS2	16.3097	100	41.4977	9001	20210307_171_CK_total.raw	F4	2.45	0	0.003131
		FALSE	High	Sequest HT (A2)	Unambiguous	[R].VALEAcVQAR.[N]	C6(Carbamidomethyl)	1	1	ATCG00490.1	ATCG00490.1	0	2	0.5211	0	1	1	558.795	1116.58	1116.58	0.26	0.00015	HCD (High Energy Collision Dissociation)	MS2	100	100	42.5124	9309	20210307_171_CK_total.raw	F4	2.61	0	0.001144
		FALSE	High	Sequest HT (A2)	Unambiguous	[R].VALEAcVQAR.[N]	C6(Carbamidomethyl)	1	1	ATCG00490.1	ATCG00490.1	0	2	0.5297	0	1	1	558.795	1116.58	1116.58	0.26	0.00015	HCD (High Energy Collision Dissociation)	MS2	67.0264	100	44.9196	10202	20210307_171_CK_total.raw	F4	2.02	0	0.01677
		FALSE	High	Sequest HT (A2)	Unambiguous	[R].VALEAcVQAR.[N]	C6(Carbamidomethyl)	1	1	ATCG00490.1	ATCG00490.1	0	2	0.5245	0	1	1	558.795	1116.58	1116.58	0.26	0.00015	HCD (High Energy Collision Dissociation)	MS2	48.5043	100	48.8846	11685	20210307_171_CK_total.raw	F4	2.04	0	0.0154
	FALSE	High	[R].ELGVPIVMHDYLTGGFTANTSLSHYCR.[D]	1xCarbamidomethyl [C26]		2.89642e-08	0	1	1	1	ATCG00490.1	ATCG00490.1 [259-285]	0	3038.45	High	0	1.483e-08	6.24	R.ELGVPIVMHDYLTGGFTANTSLSHYCR.D	[259-285]
		Checked	Confidence	Identifying Node	PSM Ambiguity	Annotated Sequence	Modifications	# Protein Groups	# Proteins	Master Protein Accessions	Protein Accessions	# Missed Cleavages	Charge	DeltaScore	DeltaCn	Rank	Search Engine Rank	m/z [Da]	MH+ [Da]	Theo. MH+ [Da]	DeltaM [ppm]	Deltam/z [Da]	Activation Type	MS Order	Isolation Interference [%]	Ion Inject Time [ms]	RT [min]	First Scan	Spectrum File	File ID	XCorr	Percolator q-Value	Percolator PEP
		FALSE	High	Sequest HT (A2)	Unambiguous	[R].ELGVPIVMHDYLTGGFTANTSLSHYcR.[D]	C26(Carbamidomethyl)	1	1	ATCG00490.1	ATCG00490.1	0	4	0.7917	0	1	1	760.37	3038.46	3038.45	2.32	0.00176	HCD (High Energy Collision Dissociation)	MS2	6.62864	51.399	78.2139	23706	20210307_171_CK_total.raw	F4	6.24	0	1.483e-08
	FALSE	High	[R].ELGVPIVMHDYLTGGFTANTSLSHYCR.[D]	1xCarbamidomethyl [C26]; 1xOxidation [M8]		0.0549733	0	1	1	1	ATCG00490.1	ATCG00490.1 [259-285]	0	3054.44	High	0	0.05131	1.55	R.ELGVPIVMHDYLTGGFTANTSLSHYCR.D	[259-285]
		Checked	Confidence	Identifying Node	PSM Ambiguity	Annotated Sequence	Modifications	# Protein Groups	# Proteins	Master Protein Accessions	Protein Accessions	# Missed Cleavages	Charge	DeltaScore	DeltaCn	Rank	Search Engine Rank	m/z [Da]	MH+ [Da]	Theo. MH+ [Da]	DeltaM [ppm]	Deltam/z [Da]	Activation Type	MS Order	Isolation Interference [%]	Ion Inject Time [ms]	RT [min]	First Scan	Spectrum File	File ID	XCorr	Percolator q-Value	Percolator PEP
		FALSE	High	Sequest HT (A2)	Unambiguous	[R].ELGVPIVmHDYLTGGFTANTSLSHYcR.[D]	M8(Oxidation); C26(Carbamidomethyl)	1	1	ATCG00490.1	ATCG00490.1	0	3	0.4968	0	1	1	1018.82	3054.45	3054.44	1.9	0.00193	HCD (High Energy Collision Dissociation)	MS2	0	100	76.1957	22810	20210307_171_CK_total.raw	F4	1.55	0	0.05131
	FALSE	High	[R].DNGLLLHIHR.[A]			0.00306097	0	1	1	3	ATCG00490.1	ATCG00490.1 [286-295]	0	1187.66	High	0	0.003731	3.66	R.DNGLLLHIHR.A	[286-295]
		Checked	Confidence	Identifying Node	PSM Ambiguity	Annotated Sequence	Modifications	# Protein Groups	# Proteins	Master Protein Accessions	Protein Accessions	# Missed Cleavages	Charge	DeltaScore	DeltaCn	Rank	Search Engine Rank	m/z [Da]	MH+ [Da]	Theo. MH+ [Da]	DeltaM [ppm]	Deltam/z [Da]	Activation Type	MS Order	Isolation Interference [%]	Ion Inject Time [ms]	RT [min]	First Scan	Spectrum File	File ID	XCorr	Percolator q-Value	Percolator PEP
		FALSE	High	Sequest HT (A2)	Unambiguous	[R].DNGLLLHIHR.[A]		1	1	ATCG00490.1	ATCG00490.1	0	3	0.6736	0	1	1	396.56	1187.66	1187.66	0.29	0.00011	HCD (High Energy Collision Dissociation)	MS2	11.1182	100	44.8427	10173	20210307_171_CK_total.raw	F4	2.39	0	0.03804
		FALSE	High	Sequest HT (A2)	Unambiguous	[R].DNGLLLHIHR.[A]		1	1	ATCG00490.1	ATCG00490.1	0	2	0.7324	0	1	1	594.335	1187.66	1187.66	-1.24	-0.00074	HCD (High Energy Collision Dissociation)	MS2	0	100	44.9383	10210	20210307_171_CK_total.raw	F4	3.55	0	0.002526
		FALSE	High	Sequest HT (A2)	Unambiguous	[R].DNGLLLHIHR.[A]		1	1	ATCG00490.1	ATCG00490.1	0	2	0.7268	0	1	1	594.341	1187.68	1187.66	9.55	0.00567	HCD (High Energy Collision Dissociation)	MS2	13.0376	100	44.9825	10225	20210307_171_CK_total.raw	F4	3.66	0	0.003731
	FALSE	High	[K].EITFNFPTIDK.[L]			0.0122066	0	1	1	1	ATCG00490.1	ATCG00490.1 [464-474]	0	1324.68	High	0	0.01068	2.66	K.EITFNFPTIDK.L	[464-474]
		Checked	Confidence	Identifying Node	PSM Ambiguity	Annotated Sequence	Modifications	# Protein Groups	# Proteins	Master Protein Accessions	Protein Accessions	# Missed Cleavages	Charge	DeltaScore	DeltaCn	Rank	Search Engine Rank	m/z [Da]	MH+ [Da]	Theo. MH+ [Da]	DeltaM [ppm]	Deltam/z [Da]	Activation Type	MS Order	Isolation Interference [%]	Ion Inject Time [ms]	RT [min]	First Scan	Spectrum File	File ID	XCorr	Percolator q-Value	Percolator PEP
		FALSE	High	Sequest HT (A2)	Unambiguous	[K].EITFNFPTIDK.[L]		1	1	ATCG00490.1	ATCG00490.1	0	2	0.7105	0	1	1	662.843	1324.68	1324.68	0.5	0.00033	HCD (High Energy Collision Dissociation)	MS2	51.6016	64.379	76.8937	23120	20210307_171_CK_total.raw	F4	2.66	0	0.01068
	FALSE	High	[K].EITFNFPTIDKLDGQE.[-]			0.00237267	0	1	1	1	ATCG00490.1	ATCG00490.1 [464-479]	1	1866.91	High	0	0.001936	3.71	K.EITFNFPTIDKLDGQE.-	[464-479]
		Checked	Confidence	Identifying Node	PSM Ambiguity	Annotated Sequence	Modifications	# Protein Groups	# Proteins	Master Protein Accessions	Protein Accessions	# Missed Cleavages	Charge	DeltaScore	DeltaCn	Rank	Search Engine Rank	m/z [Da]	MH+ [Da]	Theo. MH+ [Da]	DeltaM [ppm]	Deltam/z [Da]	Activation Type	MS Order	Isolation Interference [%]	Ion Inject Time [ms]	RT [min]	First Scan	Spectrum File	File ID	XCorr	Percolator q-Value	Percolator PEP
		FALSE	High	Sequest HT (A2)	Unambiguous	[K].EITFNFPTIDKLDGQE.[-]		1	1	ATCG00490.1	ATCG00490.1	1	2	0.6873	0	1	1	933.96	1866.91	1866.91	0.29	0.00027	HCD (High Energy Collision Dissociation)	MS2	0	100	79.2133	24140	20210307_171_CK_total.raw	F4	3.71	0	0.001936
	FALSE	High	[R].ESTLGFVDLLR.[D]			0.0107513	0	1	1	1	ATCG00490.1	ATCG00490.1 [340-350]	0	1249.68	High	0	0.009359	2.94	R.ESTLGFVDLLR.D	[340-350]
		Checked	Confidence	Identifying Node	PSM Ambiguity	Annotated Sequence	Modifications	# Protein Groups	# Proteins	Master Protein Accessions	Protein Accessions	# Missed Cleavages	Charge	DeltaScore	DeltaCn	Rank	Search Engine Rank	m/z [Da]	MH+ [Da]	Theo. MH+ [Da]	DeltaM [ppm]	Deltam/z [Da]	Activation Type	MS Order	Isolation Interference [%]	Ion Inject Time [ms]	RT [min]	First Scan	Spectrum File	File ID	XCorr	Percolator q-Value	Percolator PEP
		FALSE	High	Sequest HT (A2)	Unambiguous	[R].ESTLGFVDLLR.[D]		1	1	ATCG00490.1	ATCG00490.1	0	2	0.7313	0	1	1	625.344	1249.68	1249.68	1.72	0.00108	HCD (High Energy Collision Dissociation)	MS2	0	100	78.9735	24036	20210307_171_CK_total.raw	F4	2.94	0	0.009359
	FALSE	High	[R].ESTLGFVDLLRDDYVEK.[D]			0.000214177	0	1	1	2	ATCG00490.1	ATCG00490.1 [340-356]	1	1999	High	0	0.0001586	3.38	R.ESTLGFVDLLRDDYVEK.D	[340-356]
		Checked	Confidence	Identifying Node	PSM Ambiguity	Annotated Sequence	Modifications	# Protein Groups	# Proteins	Master Protein Accessions	Protein Accessions	# Missed Cleavages	Charge	DeltaScore	DeltaCn	Rank	Search Engine Rank	m/z [Da]	MH+ [Da]	Theo. MH+ [Da]	DeltaM [ppm]	Deltam/z [Da]	Activation Type	MS Order	Isolation Interference [%]	Ion Inject Time [ms]	RT [min]	First Scan	Spectrum File	File ID	XCorr	Percolator q-Value	Percolator PEP
		FALSE	High	Sequest HT (A2)	Unambiguous	[R].ESTLGFVDLLRDDYVEK.[D]		1	1	ATCG00490.1	ATCG00490.1	1	3	0.5917	0	1	1	667.006	1999	1999	0.76	0.00051	HCD (High Energy Collision Dissociation)	MS2	0	31.222	79.1339	24107	20210307_171_CK_total.raw	F4	3.38	0	0.0001586
		FALSE	High	Sequest HT (A2)	Unambiguous	[R].ESTLGFVDLLRDDYVEK.[D]		1	1	ATCG00490.1	ATCG00490.1	1	2	0.4435	0	1	1	1000	1999	1999	0.31	0.00031	HCD (High Energy Collision Dissociation)	MS2	26.8173	100	79.1873	24129	20210307_171_CK_total.raw	F4	2.48	0	0.0007898
	FALSE	High	[R].ESTLGFVDLLRDDYVEKDR.[S]			0.000100902	0	1	1	1	ATCG00490.1	ATCG00490.1 [340-358]	2	2270.13	High	0	7.226e-05	5.58	R.ESTLGFVDLLRDDYVEKDR.S	[340-358]
		Checked	Confidence	Identifying Node	PSM Ambiguity	Annotated Sequence	Modifications	# Protein Groups	# Proteins	Master Protein Accessions	Protein Accessions	# Missed Cleavages	Charge	DeltaScore	DeltaCn	Rank	Search Engine Rank	m/z [Da]	MH+ [Da]	Theo. MH+ [Da]	DeltaM [ppm]	Deltam/z [Da]	Activation Type	MS Order	Isolation Interference [%]	Ion Inject Time [ms]	RT [min]	First Scan	Spectrum File	File ID	XCorr	Percolator q-Value	Percolator PEP
		FALSE	High	Sequest HT (A2)	Unambiguous	[R].ESTLGFVDLLRDDYVEKDR.[S]		1	1	ATCG00490.1	ATCG00490.1	2	4	0.6828	0	1	1	568.289	2270.13	2270.13	1.02	0.00058	HCD (High Energy Collision Dissociation)	MS2	0	57.376	78.1295	23667	20210307_171_CK_total.raw	F4	5.58	0	7.226e-05
	FALSE	High	[R].AMHAVIDR.[Q]			0.177797	0	1	1	1	ATCG00490.1	ATCG00490.1 [296-303]	0	912.472	High	0	0.1736	2.24	R.AMHAVIDR.Q	[296-303]
		Checked	Confidence	Identifying Node	PSM Ambiguity	Annotated Sequence	Modifications	# Protein Groups	# Proteins	Master Protein Accessions	Protein Accessions	# Missed Cleavages	Charge	DeltaScore	DeltaCn	Rank	Search Engine Rank	m/z [Da]	MH+ [Da]	Theo. MH+ [Da]	DeltaM [ppm]	Deltam/z [Da]	Activation Type	MS Order	Isolation Interference [%]	Ion Inject Time [ms]	RT [min]	First Scan	Spectrum File	File ID	XCorr	Percolator q-Value	Percolator PEP
		FALSE	High	Sequest HT (A2)	Unambiguous	[R].AMHAVIDR.[Q]		1	1	ATCG00490.1	ATCG00490.1	0	2	0.6295	0	1	1	456.742	912.476	912.472	4.86	0.00222	HCD (High Energy Collision Dissociation)	MS2	7.19595	100	21.86	2911	20210307_171_CK_total.raw	F4	2.24	0	0.1736
	FALSE	High	[R].AVYECLR.[G]	1xCarbamidomethyl [C5]		0.199452	0	1	3	1	ATCG00490.1	ATCG00490.1 [188-194]	0	910.445	High	0	0.1962	1.51	R.AVYECLR.G	[188-194]
		Checked	Confidence	Identifying Node	PSM Ambiguity	Annotated Sequence	Modifications	# Protein Groups	# Proteins	Master Protein Accessions	Protein Accessions	# Missed Cleavages	Charge	DeltaScore	DeltaCn	Rank	Search Engine Rank	m/z [Da]	MH+ [Da]	Theo. MH+ [Da]	DeltaM [ppm]	Deltam/z [Da]	Activation Type	MS Order	Isolation Interference [%]	Ion Inject Time [ms]	RT [min]	First Scan	Spectrum File	File ID	XCorr	Percolator q-Value	Percolator PEP
		FALSE	High	Sequest HT (A2)	Unambiguous	[R].AVYEcLR.[G]	C5(Carbamidomethyl)	1	3	ATCG00490.1	AT2G07732.1; ATCG00490.1; ATMG00280.1	0	2	0.3709	0	1	1	455.726	910.445	910.445	-0.4	-0.00018	HCD (High Energy Collision Dissociation)	MS2	0	100	34.2589	6389	20210307_171_CK_total.raw	F4	1.51	0	0.1962
	FALSE	High	[K].DDENVNSQPFMR.[W]			0.00342176	0	1	3	1	ATCG00490.1	ATCG00490.1 [202-213]	0	1451.62	High	0	0.002838	2.21	K.DDENVNSQPFMR.W	[202-213]
		Checked	Confidence	Identifying Node	PSM Ambiguity	Annotated Sequence	Modifications	# Protein Groups	# Proteins	Master Protein Accessions	Protein Accessions	# Missed Cleavages	Charge	DeltaScore	DeltaCn	Rank	Search Engine Rank	m/z [Da]	MH+ [Da]	Theo. MH+ [Da]	DeltaM [ppm]	Deltam/z [Da]	Activation Type	MS Order	Isolation Interference [%]	Ion Inject Time [ms]	RT [min]	First Scan	Spectrum File	File ID	XCorr	Percolator q-Value	Percolator PEP
		FALSE	High	Sequest HT (A2)	Unambiguous	[K].DDENVNSQPFMR.[W]		1	3	ATCG00490.1	AT2G07732.1; ATCG00490.1; ATMG00280.1	0	2	0.733	0	1	1	726.321	1451.64	1451.62	9.44	0.00685	HCD (High Energy Collision Dissociation)	MS2	49.5135	100	47.1702	11024	20210307_171_CK_total.raw	F4	2.21	0	0.002838
	FALSE	High	[K].DDENVNSQPFMR.[W]	1xOxidation [M11]		0.000642816	0	1	3	1	ATCG00490.1	ATCG00490.1 [202-213]	0	1467.62	High	0	0.0004974	2.97	K.DDENVNSQPFMR.W	[202-213]
		Checked	Confidence	Identifying Node	PSM Ambiguity	Annotated Sequence	Modifications	# Protein Groups	# Proteins	Master Protein Accessions	Protein Accessions	# Missed Cleavages	Charge	DeltaScore	DeltaCn	Rank	Search Engine Rank	m/z [Da]	MH+ [Da]	Theo. MH+ [Da]	DeltaM [ppm]	Deltam/z [Da]	Activation Type	MS Order	Isolation Interference [%]	Ion Inject Time [ms]	RT [min]	First Scan	Spectrum File	File ID	XCorr	Percolator q-Value	Percolator PEP
		FALSE	High	Sequest HT (A2)	Unambiguous	[K].DDENVNSQPFmR.[W]	M11(Oxidation)	1	3	ATCG00490.1	AT2G07732.1; ATCG00490.1; ATMG00280.1	0	2	0.8182	0	1	1	734.312	1467.62	1467.62	-0.67	-0.0005	HCD (High Energy Collision Dissociation)	MS2	10.9797	100	37.4491	7511	20210307_171_CK_total.raw	F4	2.97	0	0.0004974
	FALSE	High	[R].DLAVEGNEIIR.[E]			0.00989144	0	1	1	5	ATCG00490.1	ATCG00490.1 [436-446]	0	1228.65	High	0	0.01286	2.81	R.DLAVEGNEIIR.E	[436-446]
		Checked	Confidence	Identifying Node	PSM Ambiguity	Annotated Sequence	Modifications	# Protein Groups	# Proteins	Master Protein Accessions	Protein Accessions	# Missed Cleavages	Charge	DeltaScore	DeltaCn	Rank	Search Engine Rank	m/z [Da]	MH+ [Da]	Theo. MH+ [Da]	DeltaM [ppm]	Deltam/z [Da]	Activation Type	MS Order	Isolation Interference [%]	Ion Inject Time [ms]	RT [min]	First Scan	Spectrum File	File ID	XCorr	Percolator q-Value	Percolator PEP
		FALSE	High	Sequest HT (A2)	Unambiguous	[R].DLAVEGNEIIR.[E]		1	1	ATCG00490.1	ATCG00490.1	0	2	0.694	0	1	1	614.831	1228.65	1228.65	1.43	0.00088	HCD (High Energy Collision Dissociation)	MS2	0	100	60.3903	16478	20210307_171_CK_total.raw	F4	2.81	0	0.01286
		FALSE	High	Sequest HT (A2)	Unambiguous	[R].DLAVEGNEIIR.[E]		1	1	ATCG00490.1	ATCG00490.1	0	2	0.6402	0	1	1	614.832	1228.66	1228.65	2.13	0.00131	HCD (High Energy Collision Dissociation)	MS2	59.9159	100	60.9059	16692	20210307_171_CK_total.raw	F4	2.14	0	0.008569
		FALSE	High	Sequest HT (A2)	Unambiguous	[R].DLAVEGNEIIR.[E]		1	1	ATCG00490.1	ATCG00490.1	0	2	0.6327	0	1	1	614.831	1228.65	1228.65	0.54	0.00033	HCD (High Energy Collision Dissociation)	MS2	54.8713	100	87.4585	27469	20210307_171_CK_total.raw	F4	1.47	0	0.2
		FALSE	High	Sequest HT (A2)	Unambiguous	[R].DLAVEGNEIIR.[E]		1	1	ATCG00490.1	ATCG00490.1	0	2	0.5362	0	1	1	614.831	1228.65	1228.65	1.34	0.00082	HCD (High Energy Collision Dissociation)	MS2	100	100	74.4856	22069	20210307_171_CK_total.raw	F4	1.38	0	0.1806
		FALSE	High	Sequest HT (A2)	Unambiguous	[R].DLAVEGNEIIR.[E]		1	1	ATCG00490.1	ATCG00490.1	0	2	0.5508	0	1	1	614.831	1228.65	1228.65	0.64	0.00039	HCD (High Energy Collision Dissociation)	MS2	48.5759	100	89.5225	28326	20210307_171_CK_total.raw	F4	1.18	0.001709	0.2583
	FALSE	High	[R].LEDLRIPPAYTK.[T]			0.172087	0	1	1	1	ATCG00490.1	ATCG00490.1 [135-146]	1	1415.79	High	0	0.1682	1.62	R.LEDLRIPPAYTK.T	[135-146]
		Checked	Confidence	Identifying Node	PSM Ambiguity	Annotated Sequence	Modifications	# Protein Groups	# Proteins	Master Protein Accessions	Protein Accessions	# Missed Cleavages	Charge	DeltaScore	DeltaCn	Rank	Search Engine Rank	m/z [Da]	MH+ [Da]	Theo. MH+ [Da]	DeltaM [ppm]	Deltam/z [Da]	Activation Type	MS Order	Isolation Interference [%]	Ion Inject Time [ms]	RT [min]	First Scan	Spectrum File	File ID	XCorr	Percolator q-Value	Percolator PEP
		FALSE	High	Sequest HT (A2)	Unambiguous	[R].LEDLRIPPAYTK.[T]		1	1	ATCG00490.1	ATCG00490.1	1	2	0.5247	0	1	1	708.4	1415.79	1415.79	2.11	0.0015	HCD (High Energy Collision Dissociation)	MS2	100	100	53.5527	13601	20210307_171_CK_total.raw	F4	1.62	0	0.1682
	FALSE	High	[K].LEGDRESTLGFVDLLR.[D]			4.28605e-05	0	1	1	1	ATCG00490.1	ATCG00490.1 [335-350]	1	1819.95	High	0	2.965e-05	4.66	K.LEGDRESTLGFVDLLR.D	[335-350]
		Checked	Confidence	Identifying Node	PSM Ambiguity	Annotated Sequence	Modifications	# Protein Groups	# Proteins	Master Protein Accessions	Protein Accessions	# Missed Cleavages	Charge	DeltaScore	DeltaCn	Rank	Search Engine Rank	m/z [Da]	MH+ [Da]	Theo. MH+ [Da]	DeltaM [ppm]	Deltam/z [Da]	Activation Type	MS Order	Isolation Interference [%]	Ion Inject Time [ms]	RT [min]	First Scan	Spectrum File	File ID	XCorr	Percolator q-Value	Percolator PEP
		FALSE	High	Sequest HT (A2)	Unambiguous	[K].LEGDRESTLGFVDLLR.[D]		1	1	ATCG00490.1	ATCG00490.1	1	3	0.7511	0	1	1	607.323	1819.96	1819.95	0.38	0.00023	HCD (High Energy Collision Dissociation)	MS2	0	88.566	77.4812	23379	20210307_171_CK_total.raw	F4	4.66	0	2.965e-05
	FALSE	High	[R].GGLDFTKDDENVNSQPFMR.[W]			0.0434962	0	1	1	1	ATCG00490.1	ATCG00490.1 [195-213]	1	2169.99	High	0	0.04011	2.66	R.GGLDFTKDDENVNSQPFMR.W	[195-213]
		Checked	Confidence	Identifying Node	PSM Ambiguity	Annotated Sequence	Modifications	# Protein Groups	# Proteins	Master Protein Accessions	Protein Accessions	# Missed Cleavages	Charge	DeltaScore	DeltaCn	Rank	Search Engine Rank	m/z [Da]	MH+ [Da]	Theo. MH+ [Da]	DeltaM [ppm]	Deltam/z [Da]	Activation Type	MS Order	Isolation Interference [%]	Ion Inject Time [ms]	RT [min]	First Scan	Spectrum File	File ID	XCorr	Percolator q-Value	Percolator PEP
		FALSE	High	Sequest HT (A2)	Unambiguous	[R].GGLDFTKDDENVNSQPFMR.[W]		1	1	ATCG00490.1	ATCG00490.1	1	3	0.4699	0	1	1	724.001	2169.99	2169.99	0.82	0.0006	HCD (High Energy Collision Dissociation)	MS2	39.7489	100	63.5135	17780	20210307_171_CK_total.raw	F4	2.66	0	0.04011
	FALSE	High	[R].GGLDFTKDDENVNSQPFMR.[W]	1xOxidation [M18]		0.00131107	0	1	1	1	ATCG00490.1	ATCG00490.1 [195-213]	1	2185.98	High	0	0.001046	3.68	R.GGLDFTKDDENVNSQPFMR.W	[195-213]
		Checked	Confidence	Identifying Node	PSM Ambiguity	Annotated Sequence	Modifications	# Protein Groups	# Proteins	Master Protein Accessions	Protein Accessions	# Missed Cleavages	Charge	DeltaScore	DeltaCn	Rank	Search Engine Rank	m/z [Da]	MH+ [Da]	Theo. MH+ [Da]	DeltaM [ppm]	Deltam/z [Da]	Activation Type	MS Order	Isolation Interference [%]	Ion Inject Time [ms]	RT [min]	First Scan	Spectrum File	File ID	XCorr	Percolator q-Value	Percolator PEP
		FALSE	High	Sequest HT (A2)	Unambiguous	[R].GGLDFTKDDENVNSQPFmR.[W]	M18(Oxidation)	1	1	ATCG00490.1	ATCG00490.1	1	3	0.5543	0	1	1	729.333	2185.98	2185.98	0.85	0.00062	HCD (High Energy Collision Dissociation)	MS2	19.2401	100	58.5745	15733	20210307_171_CK_total.raw	F4	3.68	0	0.001046
	FALSE	High	[K].GHYLNATAGTCEEMIK.[R]	1xCarbamidomethyl [C11]		0.000392325	0	1	2	3	ATCG00490.1	ATCG00490.1 [237-252]	0	1794.81	High	0	0.0002972	3.2	K.GHYLNATAGTCEEMIK.R	[237-252]
		Checked	Confidence	Identifying Node	PSM Ambiguity	Annotated Sequence	Modifications	# Protein Groups	# Proteins	Master Protein Accessions	Protein Accessions	# Missed Cleavages	Charge	DeltaScore	DeltaCn	Rank	Search Engine Rank	m/z [Da]	MH+ [Da]	Theo. MH+ [Da]	DeltaM [ppm]	Deltam/z [Da]	Activation Type	MS Order	Isolation Interference [%]	Ion Inject Time [ms]	RT [min]	First Scan	Spectrum File	File ID	XCorr	Percolator q-Value	Percolator PEP
		FALSE	High	Sequest HT (A2)	Unambiguous	[K].GHYLNATAGTcEEMIK.[R]	C11(Carbamidomethyl)	1	2	ATCG00490.1	ATCG00490.1; ATMG00280.1	0	3	0.6531	0	1	1	598.944	1794.82	1794.81	0.74	0.00044	HCD (High Energy Collision Dissociation)	MS2	28.9171	100	47.06	10979	20210307_171_CK_total.raw	F4	3.2	0	0.0002972
		FALSE	High	Sequest HT (A2)	Unambiguous	[K].GHYLNATAGTcEEMIK.[R]	C11(Carbamidomethyl)	1	2	ATCG00490.1	ATCG00490.1; ATMG00280.1	0	2	0.6065	0	1	1	897.911	1794.82	1794.81	0.17	0.00015	HCD (High Energy Collision Dissociation)	MS2	48.8145	100	47.0871	10991	20210307_171_CK_total.raw	F4	2.16	0	0.001648
		FALSE	High	Sequest HT (A2)	Unambiguous	[K].GHYLNATAGTcEEMIK.[R]	C11(Carbamidomethyl)	1	2	ATCG00490.1	ATCG00490.1; ATMG00280.1	0	3	0.3644	0	1	1	598.943	1794.82	1794.81	0.54	0.00032	HCD (High Energy Collision Dissociation)	MS2	81.1353	100	49.4181	11907	20210307_171_CK_total.raw	F4	1.18	0.0008679	0.246
	FALSE	High	[K].GHYLNATAGTCEEMIKR.[A]	1xCarbamidomethyl [C11]		5.80553e-06	0	1	2	2	ATCG00490.1	ATCG00490.1 [237-253]	1	1950.92	High	0	3.694e-06	4.12	K.GHYLNATAGTCEEMIKR.A	[237-253]
		Checked	Confidence	Identifying Node	PSM Ambiguity	Annotated Sequence	Modifications	# Protein Groups	# Proteins	Master Protein Accessions	Protein Accessions	# Missed Cleavages	Charge	DeltaScore	DeltaCn	Rank	Search Engine Rank	m/z [Da]	MH+ [Da]	Theo. MH+ [Da]	DeltaM [ppm]	Deltam/z [Da]	Activation Type	MS Order	Isolation Interference [%]	Ion Inject Time [ms]	RT [min]	First Scan	Spectrum File	File ID	XCorr	Percolator q-Value	Percolator PEP
		FALSE	High	Sequest HT (A2)	Unambiguous	[K].GHYLNATAGTcEEMIKR.[A]	C11(Carbamidomethyl)	1	2	ATCG00490.1	ATCG00490.1; ATMG00280.1	1	3	0.6777	0	1	1	650.983	1950.93	1950.92	8.92	0.0058	HCD (High Energy Collision Dissociation)	MS2	29.4991	100	43.3088	9611	20210307_171_CK_total.raw	F4	2.42	0	0.003667
		FALSE	High	Sequest HT (A2)	Unambiguous	[K].GHYLNATAGTcEEMIKR.[A]	C11(Carbamidomethyl)	1	2	ATCG00490.1	ATCG00490.1; ATMG00280.1	1	3	0.7985	0	1	1	650.977	1950.92	1950.92	0.76	0.00049	HCD (High Energy Collision Dissociation)	MS2	67.2117	100	42.1066	9194	20210307_171_CK_total.raw	F4	4.12	0	3.694e-06
	FALSE	High	[K].GHYLNATAGTCEEMIKR.[A]	1xCarbamidomethyl [C11]; 1xOxidation [M14]		1.84392e-06	0	1	2	3	ATCG00490.1	ATCG00490.1 [237-253]	1	1966.91	High	0	0.004492	3.83	K.GHYLNATAGTCEEMIKR.A	[237-253]
		Checked	Confidence	Identifying Node	PSM Ambiguity	Annotated Sequence	Modifications	# Protein Groups	# Proteins	Master Protein Accessions	Protein Accessions	# Missed Cleavages	Charge	DeltaScore	DeltaCn	Rank	Search Engine Rank	m/z [Da]	MH+ [Da]	Theo. MH+ [Da]	DeltaM [ppm]	Deltam/z [Da]	Activation Type	MS Order	Isolation Interference [%]	Ion Inject Time [ms]	RT [min]	First Scan	Spectrum File	File ID	XCorr	Percolator q-Value	Percolator PEP
		FALSE	High	Sequest HT (A2)	Unambiguous	[K].GHYLNATAGTcEEmIKR.[A]	C11(Carbamidomethyl); M14(Oxidation)	1	2	ATCG00490.1	ATCG00490.1; ATMG00280.1	1	4	0.6436	0	1	1	492.483	1966.91	1966.91	0.41	0.0002	HCD (High Energy Collision Dissociation)	MS2	0	100	33.6579	6189	20210307_171_CK_total.raw	F4	2.75	0	0.007974
		FALSE	High	Sequest HT (A2)	Unambiguous	[K].GHYLNATAGTcEEmIKR.[A]	C11(Carbamidomethyl); M14(Oxidation)	1	2	ATCG00490.1	ATCG00490.1; ATMG00280.1	1	4	0.7102	0	1	1	492.487	1966.93	1966.91	7.18	0.00353	HCD (High Energy Collision Dissociation)	MS2	7.95137	100	33.7498	6221	20210307_171_CK_total.raw	F4	3.83	0	0.004492
		FALSE	High	Sequest HT (A2)	Unambiguous	[K].GHYLNATAGTcEEmIKR.[A]	C11(Carbamidomethyl); M14(Oxidation)	1	2	ATCG00490.1	ATCG00490.1; ATMG00280.1	1	3	0.7432	0	1	1	656.309	1966.91	1966.91	0.42	0.00027	HCD (High Energy Collision Dissociation)	MS2	19.6666	100	33.8519	6258	20210307_171_CK_total.raw	F4	3.66	0	1.119e-06
	FALSE	High	[K].GHYLNATAGTCEEMIK.[R]	1xCarbamidomethyl [C11]; 1xOxidation [M14]		0.000416473	0	1	2	2	ATCG00490.1	ATCG00490.1 [237-252]	0	1810.81	High	0	0.0003162	4.85	K.GHYLNATAGTCEEMIK.R	[237-252]
		Checked	Confidence	Identifying Node	PSM Ambiguity	Annotated Sequence	Modifications	# Protein Groups	# Proteins	Master Protein Accessions	Protein Accessions	# Missed Cleavages	Charge	DeltaScore	DeltaCn	Rank	Search Engine Rank	m/z [Da]	MH+ [Da]	Theo. MH+ [Da]	DeltaM [ppm]	Deltam/z [Da]	Activation Type	MS Order	Isolation Interference [%]	Ion Inject Time [ms]	RT [min]	First Scan	Spectrum File	File ID	XCorr	Percolator q-Value	Percolator PEP
		FALSE	High	Sequest HT (A2)	Unambiguous	[K].GHYLNATAGTcEEmIK.[R]	C11(Carbamidomethyl); M14(Oxidation)	1	2	ATCG00490.1	ATCG00490.1; ATMG00280.1	0	3	0.7546	0	1	1	604.28	1810.82	1810.81	8.36	0.00505	HCD (High Energy Collision Dissociation)	MS2	4.87751	100	38.5832	7932	20210307_171_CK_total.raw	F4	4.85	0	0.0003162
		FALSE	High	Sequest HT (A2)	Unambiguous	[K].GHYLNATAGTcEEmIK.[R]	C11(Carbamidomethyl); M14(Oxidation)	1	2	ATCG00490.1	ATCG00490.1; ATMG00280.1	0	3	0.6854	0	1	1	604.276	1810.81	1810.81	1.59	0.00096	HCD (High Energy Collision Dissociation)	MS2	16.1293	100	38.2972	7816	20210307_171_CK_total.raw	F4	2.67	0	0.03947
	FALSE	High	[R].FLFCAEAIYK.[S]	1xCarbamidomethyl [C4]		0.0120145	0	1	1	1	ATCG00490.1	ATCG00490.1 [218-227]	0	1261.63	High	0	0.0105	2.52	R.FLFCAEAIYK.S	[218-227]
		Checked	Confidence	Identifying Node	PSM Ambiguity	Annotated Sequence	Modifications	# Protein Groups	# Proteins	Master Protein Accessions	Protein Accessions	# Missed Cleavages	Charge	DeltaScore	DeltaCn	Rank	Search Engine Rank	m/z [Da]	MH+ [Da]	Theo. MH+ [Da]	DeltaM [ppm]	Deltam/z [Da]	Activation Type	MS Order	Isolation Interference [%]	Ion Inject Time [ms]	RT [min]	First Scan	Spectrum File	File ID	XCorr	Percolator q-Value	Percolator PEP
		FALSE	High	Sequest HT (A2)	Unambiguous	[R].FLFcAEAIYK.[S]	C4(Carbamidomethyl)	1	1	ATCG00490.1	ATCG00490.1	0	2	0.623	0	1	1	631.318	1261.63	1261.63	0.22	0.00014	HCD (High Energy Collision Dissociation)	MS2	18.5772	100	75.8642	22664	20210307_171_CK_total.raw	F4	2.52	0	0.0105
FALSE	High	Master Protein	ATCG00480.1	ATP synthase subunit beta	0	91.123	56	20	37	19	1	498	53.9	5.5	104.98	20		0
	Checked	Confidence	Annotated Sequence	Modifications	Modifications in Master Proteins	Qvality PEP	Qvality q-value	# Protein Groups	# Proteins	# PSMs	Master Protein Accessions	Positions in Master Proteins	# Missed Cleavages	Theo. MH+ [Da]	Confidence (by Search Engine): Sequest HT	Percolator q-Value (by Search Engine): Sequest HT	Percolator PEP (by Search Engine): Sequest HT	XCorr (by Search Engine): Sequest HT	Sequence in Protein	Positions in Protein	Peptide Group Modifications in Protein
	FALSE	High	[K].MPNIYNALVVK.[G]			0.00328827	0	1	1	2	ATCG00480.1	ATCG00480.1 [40-50]	0	1261.7	High	0	0.003824	2.74	K.MPNIYNALVVK.G	[40-50]
		Checked	Confidence	Identifying Node	PSM Ambiguity	Annotated Sequence	Modifications	# Protein Groups	# Proteins	Master Protein Accessions	Protein Accessions	# Missed Cleavages	Charge	DeltaScore	DeltaCn	Rank	Search Engine Rank	m/z [Da]	MH+ [Da]	Theo. MH+ [Da]	DeltaM [ppm]	Deltam/z [Da]	Activation Type	MS Order	Isolation Interference [%]	Ion Inject Time [ms]	RT [min]	First Scan	Spectrum File	File ID	XCorr	Percolator q-Value	Percolator PEP
		FALSE	High	Sequest HT (A2)	Unambiguous	[K].MPNIYNALVVK.[G]		1	1	ATCG00480.1	ATCG00480.1	0	2	0.6569	0	1	1	631.353	1261.7	1261.7	1.26	0.0008	HCD (High Energy Collision Dissociation)	MS2	0	100	71.3068	20935	20210307_171_CK_total.raw	F4	2.74	0	0.003824
		FALSE	High	Sequest HT (A2)	Unambiguous	[K].MPNIYNALVVK.[G]		1	1	ATCG00480.1	ATCG00480.1	0	2	0.6113	0	1	1	631.352	1261.7	1261.7	0.1	7e-05	HCD (High Energy Collision Dissociation)	MS2	0	100	72.7758	21472	20210307_171_CK_total.raw	F4	2.65	0	0.002722
	FALSE	High	[R].MPSAVGYQPTLSTEMGTLQER.[I]			0.0137485	0	1	1	1	ATCG00480.1	ATCG00480.1 [292-312]	0	2296.09	High	0	0.01211	1.84	R.MPSAVGYQPTLSTEMGTLQER.I	[292-312]
		Checked	Confidence	Identifying Node	PSM Ambiguity	Annotated Sequence	Modifications	# Protein Groups	# Proteins	Master Protein Accessions	Protein Accessions	# Missed Cleavages	Charge	DeltaScore	DeltaCn	Rank	Search Engine Rank	m/z [Da]	MH+ [Da]	Theo. MH+ [Da]	DeltaM [ppm]	Deltam/z [Da]	Activation Type	MS Order	Isolation Interference [%]	Ion Inject Time [ms]	RT [min]	First Scan	Spectrum File	File ID	XCorr	Percolator q-Value	Percolator PEP
		FALSE	High	Sequest HT (A2)	Unambiguous	[R].MPSAVGYQPTLSTEMGTLQER.[I]		1	1	ATCG00480.1	ATCG00480.1	0	3	0.5978	0	1	1	766.039	2296.1	2296.09	2.7	0.00206	HCD (High Energy Collision Dissociation)	MS2	44.0733	100	72.7189	21453	20210307_171_CK_total.raw	F4	1.84	0	0.01211
	FALSE	High	[R].MPSAVGYQPTLSTEMGTLQER.[I]	1xOxidation [M]		4.89185e-06	0	1	1	4	ATCG00480.1	ATCG00480.1 [292-312]	0	2312.09	High	0	3.097e-06	4.64	R.MPSAVGYQPTLSTEMGTLQER.I	[292-312]
		Checked	Confidence	Identifying Node	PSM Ambiguity	Annotated Sequence	Modifications	# Protein Groups	# Proteins	Master Protein Accessions	Protein Accessions	# Missed Cleavages	Charge	DeltaScore	DeltaCn	Rank	Search Engine Rank	m/z [Da]	MH+ [Da]	Theo. MH+ [Da]	DeltaM [ppm]	Deltam/z [Da]	Activation Type	MS Order	Isolation Interference [%]	Ion Inject Time [ms]	RT [min]	First Scan	Spectrum File	File ID	XCorr	Percolator q-Value	Percolator PEP
		FALSE	High	Sequest HT (A2)	Unambiguous	[R].MPSAVGYQPTLSTEmGTLQER.[I]	M15(Oxidation)	1	1	ATCG00480.1	ATCG00480.1	0	2	0.6686	0	1	1	1156.55	2312.09	2312.09	-0.45	-0.00052	HCD (High Energy Collision Dissociation)	MS2	9.50141	100	62.143	17203	20210307_171_CK_total.raw	F4	1.72	0	0.118
		FALSE	High	Sequest HT (A2)	Unambiguous	[R].MPSAVGYQPTLSTEmGTLQER.[I]	M15(Oxidation)	1	1	ATCG00480.1	ATCG00480.1	0	3	0.6306	0	1	1	771.371	2312.1	2312.09	3.98	0.00307	HCD (High Energy Collision Dissociation)	MS2	0	100	62.0496	17163	20210307_171_CK_total.raw	F4	3.79	0	6.002e-05
		FALSE	High	Sequest HT (A2)	Unambiguous	[R].mPSAVGYQPTLSTEMGTLQER.[I]	M1(Oxidation)	1	1	ATCG00480.1	ATCG00480.1	0	3	0.5797	0	1	1	771.37	2312.1	2312.09	2.63	0.00203	HCD (High Energy Collision Dissociation)	MS2	59.0409	100	67.7507	19491	20210307_171_CK_total.raw	F4	4.64	0	3.097e-06
		FALSE	High	Sequest HT (A2)	Unambiguous	[R].mPSAVGYQPTLSTEMGTLQER.[I]	M1(Oxidation)	1	1	ATCG00480.1	ATCG00480.1	0	2	0.7574	0	1	1	1156.55	2312.09	2312.09	-0.13	-0.00015	HCD (High Energy Collision Dissociation)	MS2	0	100	67.8127	19519	20210307_171_CK_total.raw	F4	2.72	0	0.01091
	FALSE	High	[K].IGLFGGAGVGK.[T]			0.0148237	0	2	4	1	AT5G08680.1; ATCG00480.1	AT5G08680.1 [230-240]; ATCG00480.1 [168-178]	0	975.562	High	0	0.01309	2.66	K.IGLFGGAGVGK.T	[168-178]
		Checked	Confidence	Identifying Node	PSM Ambiguity	Annotated Sequence	Modifications	# Protein Groups	# Proteins	Master Protein Accessions	Protein Accessions	# Missed Cleavages	Charge	DeltaScore	DeltaCn	Rank	Search Engine Rank	m/z [Da]	MH+ [Da]	Theo. MH+ [Da]	DeltaM [ppm]	Deltam/z [Da]	Activation Type	MS Order	Isolation Interference [%]	Ion Inject Time [ms]	RT [min]	First Scan	Spectrum File	File ID	XCorr	Percolator q-Value	Percolator PEP
		FALSE	High	Sequest HT (A2)	Unambiguous	[K].IGLFGGAGVGK.[T]		2	4	AT5G08680.1; ATCG00480.1	AT5G08680.1; AT5G08690.1; ATCG00480.1; AT5G08670.1	0	2	0.6541	0	1	1	488.285	975.563	975.562	0.86	0.00042	HCD (High Energy Collision Dissociation)	MS2	13.2308	18.477	57.191	15136	20210307_171_CK_total.raw	F4	2.66	0	0.01309
	FALSE	High	[K].LSIFETGIK.[V]			0.0286851	0	1	1	1	ATCG00480.1	ATCG00480.1 [146-154]	0	1007.58	High	0	0.02599	2.79	K.LSIFETGIK.V	[146-154]
		Checked	Confidence	Identifying Node	PSM Ambiguity	Annotated Sequence	Modifications	# Protein Groups	# Proteins	Master Protein Accessions	Protein Accessions	# Missed Cleavages	Charge	DeltaScore	DeltaCn	Rank	Search Engine Rank	m/z [Da]	MH+ [Da]	Theo. MH+ [Da]	DeltaM [ppm]	Deltam/z [Da]	Activation Type	MS Order	Isolation Interference [%]	Ion Inject Time [ms]	RT [min]	First Scan	Spectrum File	File ID	XCorr	Percolator q-Value	Percolator PEP
		FALSE	High	Sequest HT (A2)	Unambiguous	[K].LSIFETGIK.[V]		1	1	ATCG00480.1	ATCG00480.1	0	2	0.7455	0	1	1	504.293	1007.58	1007.58	0.93	0.00047	HCD (High Energy Collision Dissociation)	MS2	100	100	63.6408	17821	20210307_171_CK_total.raw	F4	2.79	0	0.02599
	FALSE	High	[R].IVGEEHYETAQQVK.[Q]			0.000160148	0	1	1	2	ATCG00480.1	ATCG00480.1 [379-392]	0	1630.81	High	0	0.000117	3.36	R.IVGEEHYETAQQVK.Q	[379-392]
		Checked	Confidence	Identifying Node	PSM Ambiguity	Annotated Sequence	Modifications	# Protein Groups	# Proteins	Master Protein Accessions	Protein Accessions	# Missed Cleavages	Charge	DeltaScore	DeltaCn	Rank	Search Engine Rank	m/z [Da]	MH+ [Da]	Theo. MH+ [Da]	DeltaM [ppm]	Deltam/z [Da]	Activation Type	MS Order	Isolation Interference [%]	Ion Inject Time [ms]	RT [min]	First Scan	Spectrum File	File ID	XCorr	Percolator q-Value	Percolator PEP
		FALSE	High	Sequest HT (A2)	Unambiguous	[R].IVGEEHYETAQQVK.[Q]		1	1	ATCG00480.1	ATCG00480.1	0	3	0.5899	0	1	1	544.274	1630.81	1630.81	0.06	3e-05	HCD (High Energy Collision Dissociation)	MS2	18.0952	100	32.0438	5595	20210307_171_CK_total.raw	F4	2.78	0	0.001121
		FALSE	High	Sequest HT (A2)	Unambiguous	[R].IVGEEHYETAQQVK.[Q]		1	1	ATCG00480.1	ATCG00480.1	0	2	0.6875	0	1	1	815.907	1630.81	1630.81	-0.12	-0.0001	HCD (High Energy Collision Dissociation)	MS2	0	100	32.0606	5603	20210307_171_CK_total.raw	F4	3.36	0	0.000117
	FALSE	High	[R].VGLTALTMAEYFR.[D]			0.00123999	0	1	1	1	ATCG00480.1	ATCG00480.1 [249-261]	0	1471.76	High	0	0.0009861	3.1	R.VGLTALTMAEYFR.D	[249-261]
		Checked	Confidence	Identifying Node	PSM Ambiguity	Annotated Sequence	Modifications	# Protein Groups	# Proteins	Master Protein Accessions	Protein Accessions	# Missed Cleavages	Charge	DeltaScore	DeltaCn	Rank	Search Engine Rank	m/z [Da]	MH+ [Da]	Theo. MH+ [Da]	DeltaM [ppm]	Deltam/z [Da]	Activation Type	MS Order	Isolation Interference [%]	Ion Inject Time [ms]	RT [min]	First Scan	Spectrum File	File ID	XCorr	Percolator q-Value	Percolator PEP
		FALSE	High	Sequest HT (A2)	Unambiguous	[R].VGLTALTMAEYFR.[D]		1	1	ATCG00480.1	ATCG00480.1	0	2	0.5	0	1	1	736.385	1471.76	1471.76	1.52	0.00112	HCD (High Energy Collision Dissociation)	MS2	100	20.891	79.7987	24381	20210307_171_CK_total.raw	F4	3.1	0	0.0009861
	FALSE	High	[R].VGLTALTMAEYFR.[D]	1xOxidation [M8]		0.00172556	0	1	1	1	ATCG00480.1	ATCG00480.1 [249-261]	0	1487.76	High	0	0.001391	3.26	R.VGLTALTMAEYFR.D	[249-261]
		Checked	Confidence	Identifying Node	PSM Ambiguity	Annotated Sequence	Modifications	# Protein Groups	# Proteins	Master Protein Accessions	Protein Accessions	# Missed Cleavages	Charge	DeltaScore	DeltaCn	Rank	Search Engine Rank	m/z [Da]	MH+ [Da]	Theo. MH+ [Da]	DeltaM [ppm]	Deltam/z [Da]	Activation Type	MS Order	Isolation Interference [%]	Ion Inject Time [ms]	RT [min]	First Scan	Spectrum File	File ID	XCorr	Percolator q-Value	Percolator PEP
		FALSE	High	Sequest HT (A2)	Unambiguous	[R].VGLTALTmAEYFR.[D]	M8(Oxidation)	1	1	ATCG00480.1	ATCG00480.1	0	2	0.7209	0	1	1	744.382	1487.76	1487.76	0.65	0.00049	HCD (High Energy Collision Dissociation)	MS2	100	100	76.204	22814	20210307_171_CK_total.raw	F4	3.26	0	0.001391
	FALSE	High	[K].VVDLLAPYR.[R]			0.0391312	0	1	1	3	ATCG00480.1	ATCG00480.1 [155-163]	0	1045.6	High	0	0.05693	2.52	K.VVDLLAPYR.R	[155-163]
		Checked	Confidence	Identifying Node	PSM Ambiguity	Annotated Sequence	Modifications	# Protein Groups	# Proteins	Master Protein Accessions	Protein Accessions	# Missed Cleavages	Charge	DeltaScore	DeltaCn	Rank	Search Engine Rank	m/z [Da]	MH+ [Da]	Theo. MH+ [Da]	DeltaM [ppm]	Deltam/z [Da]	Activation Type	MS Order	Isolation Interference [%]	Ion Inject Time [ms]	RT [min]	First Scan	Spectrum File	File ID	XCorr	Percolator q-Value	Percolator PEP
		FALSE	High	Sequest HT (A2)	Unambiguous	[K].VVDLLAPYR.[R]		1	1	ATCG00480.1	ATCG00480.1	0	2	0.7768	0	1	1	523.306	1045.6	1045.6	-0.01	0	HCD (High Energy Collision Dissociation)	MS2	37.5647	100	65.1212	18419	20210307_171_CK_total.raw	F4	2.24	0	0.03591
		FALSE	High	Sequest HT (A2)	Unambiguous	[K].VVDLLAPYR.[R]		1	1	ATCG00480.1	ATCG00480.1	0	2	0.8178	0	1	1	523.305	1045.6	1045.6	-0.59	-0.00031	HCD (High Energy Collision Dissociation)	MS2	0	100	67.1839	19249	20210307_171_CK_total.raw	F4	2.36	0	0.07686
		FALSE	High	Sequest HT (A2)	Unambiguous	[K].VVDLLAPYR.[R]		1	1	ATCG00480.1	ATCG00480.1	0	2	0.8175	0	1	1	523.306	1045.6	1045.6	0.46	0.00024	HCD (High Energy Collision Dissociation)	MS2	0	100	66.1425	18804	20210307_171_CK_total.raw	F4	2.52	0	0.05693
	FALSE	High	[K].VALVYGQMNEPPGAR.[M]			0.00398028	0	1	1	1	ATCG00480.1	ATCG00480.1 [232-246]	0	1601.81	High	0	0.003325	1.72	K.VALVYGQMNEPPGAR.M	[232-246]
		Checked	Confidence	Identifying Node	PSM Ambiguity	Annotated Sequence	Modifications	# Protein Groups	# Proteins	Master Protein Accessions	Protein Accessions	# Missed Cleavages	Charge	DeltaScore	DeltaCn	Rank	Search Engine Rank	m/z [Da]	MH+ [Da]	Theo. MH+ [Da]	DeltaM [ppm]	Deltam/z [Da]	Activation Type	MS Order	Isolation Interference [%]	Ion Inject Time [ms]	RT [min]	First Scan	Spectrum File	File ID	XCorr	Percolator q-Value	Percolator PEP
		FALSE	High	Sequest HT (A2)	Unambiguous	[K].VALVYGQMNEPPGAR.[M]		1	1	ATCG00480.1	ATCG00480.1	0	2	0.4593	0	1	1	801.41	1601.81	1601.81	1.09	0.00087	HCD (High Energy Collision Dissociation)	MS2	0	100	55.0114	14220	20210307_171_CK_total.raw	F4	1.72	0	0.003325
	FALSE	High	[K].VALVYGQMNEPPGAR.[M]	1xOxidation [M8]		0.0818859	0	1	1	1	ATCG00480.1	ATCG00480.1 [232-246]	0	1617.81	High	0	0.07759	1.72	K.VALVYGQMNEPPGAR.M	[232-246]
		Checked	Confidence	Identifying Node	PSM Ambiguity	Annotated Sequence	Modifications	# Protein Groups	# Proteins	Master Protein Accessions	Protein Accessions	# Missed Cleavages	Charge	DeltaScore	DeltaCn	Rank	Search Engine Rank	m/z [Da]	MH+ [Da]	Theo. MH+ [Da]	DeltaM [ppm]	Deltam/z [Da]	Activation Type	MS Order	Isolation Interference [%]	Ion Inject Time [ms]	RT [min]	First Scan	Spectrum File	File ID	XCorr	Percolator q-Value	Percolator PEP
		FALSE	High	Sequest HT (A2)	Unambiguous	[K].VALVYGQmNEPPGAR.[M]	M8(Oxidation)	1	1	ATCG00480.1	ATCG00480.1	0	2	0.7384	0	1	1	809.407	1617.81	1617.81	0.98	0.00079	HCD (High Energy Collision Dissociation)	MS2	33.6462	100	50.4902	12362	20210307_171_CK_total.raw	F4	1.72	0	0.07759
	FALSE	High	[R].TNPTTSNPEVSIR.[E]			0.00363221	0	1	1	1	ATCG00480.1	ATCG00480.1 [3-15]	0	1415.71	High	0	0.003026	2.66	R.TNPTTSNPEVSIR.E	[3-15]
		Checked	Confidence	Identifying Node	PSM Ambiguity	Annotated Sequence	Modifications	# Protein Groups	# Proteins	Master Protein Accessions	Protein Accessions	# Missed Cleavages	Charge	DeltaScore	DeltaCn	Rank	Search Engine Rank	m/z [Da]	MH+ [Da]	Theo. MH+ [Da]	DeltaM [ppm]	Deltam/z [Da]	Activation Type	MS Order	Isolation Interference [%]	Ion Inject Time [ms]	RT [min]	First Scan	Spectrum File	File ID	XCorr	Percolator q-Value	Percolator PEP
		FALSE	High	Sequest HT (A2)	Unambiguous	[R].TNPTTSNPEVSIR.[E]		1	1	ATCG00480.1	ATCG00480.1	0	2	0.688	0	1	1	708.361	1415.71	1415.71	0.91	0.00065	HCD (High Energy Collision Dissociation)	MS2	5.71876	100	35.8215	6941	20210307_171_CK_total.raw	F4	2.66	0	0.003026
	FALSE	High	[R].TREGNDLYMEMK.[E]	1xOxidation [M11]		0.0363203	0	1	1	1	ATCG00480.1	ATCG00480.1 [206-217]	1	1502.66	High	0	0.03328	2.44	R.TREGNDLYMEMK.E	[206-217]
		Checked	Confidence	Identifying Node	PSM Ambiguity	Annotated Sequence	Modifications	# Protein Groups	# Proteins	Master Protein Accessions	Protein Accessions	# Missed Cleavages	Charge	DeltaScore	DeltaCn	Rank	Search Engine Rank	m/z [Da]	MH+ [Da]	Theo. MH+ [Da]	DeltaM [ppm]	Deltam/z [Da]	Activation Type	MS Order	Isolation Interference [%]	Ion Inject Time [ms]	RT [min]	First Scan	Spectrum File	File ID	XCorr	Percolator q-Value	Percolator PEP
		FALSE	High	Sequest HT (A2)	Unambiguous	[R].TREGNDLYMEmK.[E]	M11(Oxidation)	1	1	ATCG00480.1	ATCG00480.1	1	3	0.1803	0	1	1	501.558	1502.66	1502.66	-1.63	-0.00082	HCD (High Energy Collision Dissociation)	MS2	53.841	100	26.6546	4194	20210307_171_CK_total.raw	F4	2.44	0	0.03328
	FALSE	High	[K].TVLIMELINNIAK.[A]			4.9863e-05	0	1	1	1	ATCG00480.1	ATCG00480.1 [179-191]	0	1471.86	High	0	3.468e-05	3.84	K.TVLIMELINNIAK.A	[179-191]
		Checked	Confidence	Identifying Node	PSM Ambiguity	Annotated Sequence	Modifications	# Protein Groups	# Proteins	Master Protein Accessions	Protein Accessions	# Missed Cleavages	Charge	DeltaScore	DeltaCn	Rank	Search Engine Rank	m/z [Da]	MH+ [Da]	Theo. MH+ [Da]	DeltaM [ppm]	Deltam/z [Da]	Activation Type	MS Order	Isolation Interference [%]	Ion Inject Time [ms]	RT [min]	First Scan	Spectrum File	File ID	XCorr	Percolator q-Value	Percolator PEP
		FALSE	High	Sequest HT (A2)	Unambiguous	[K].TVLIMELINNIAK.[A]		1	1	ATCG00480.1	ATCG00480.1	0	2	0.737	0	1	1	736.431	1471.85	1471.86	-0.66	-0.00048	HCD (High Energy Collision Dissociation)	MS2	8.78235	100	83.1009	25759	20210307_171_CK_total.raw	F4	3.84	0	3.468e-05
	FALSE	High	[K].TVLIMELINNIAK.[A]	1xOxidation [M5]		0.000244256	0	1	1	1	ATCG00480.1	ATCG00480.1 [179-191]	0	1487.85	High	0	0.0001817	3.28	K.TVLIMELINNIAK.A	[179-191]
		Checked	Confidence	Identifying Node	PSM Ambiguity	Annotated Sequence	Modifications	# Protein Groups	# Proteins	Master Protein Accessions	Protein Accessions	# Missed Cleavages	Charge	DeltaScore	DeltaCn	Rank	Search Engine Rank	m/z [Da]	MH+ [Da]	Theo. MH+ [Da]	DeltaM [ppm]	Deltam/z [Da]	Activation Type	MS Order	Isolation Interference [%]	Ion Inject Time [ms]	RT [min]	First Scan	Spectrum File	File ID	XCorr	Percolator q-Value	Percolator PEP
		FALSE	High	Sequest HT (A2)	Unambiguous	[K].TVLImELINNIAK.[A]	M5(Oxidation)	1	1	ATCG00480.1	ATCG00480.1	0	2	0.6494	0	1	1	744.429	1487.85	1487.85	0.22	0.00017	HCD (High Energy Collision Dissociation)	MS2	17.9196	100	81.1619	24951	20210307_171_CK_total.raw	F4	3.28	0	0.0001817
	FALSE	High	[R].IFNVLGEPVDNLGPVDTR.[T]			0.00025826	0	1	1	1	ATCG00480.1	ATCG00480.1 [110-127]	0	1955.02	High	0	0.0001928	3.55	R.IFNVLGEPVDNLGPVDTR.T	[110-127]
		Checked	Confidence	Identifying Node	PSM Ambiguity	Annotated Sequence	Modifications	# Protein Groups	# Proteins	Master Protein Accessions	Protein Accessions	# Missed Cleavages	Charge	DeltaScore	DeltaCn	Rank	Search Engine Rank	m/z [Da]	MH+ [Da]	Theo. MH+ [Da]	DeltaM [ppm]	Deltam/z [Da]	Activation Type	MS Order	Isolation Interference [%]	Ion Inject Time [ms]	RT [min]	First Scan	Spectrum File	File ID	XCorr	Percolator q-Value	Percolator PEP
		FALSE	High	Sequest HT (A2)	Unambiguous	[R].IFNVLGEPVDNLGPVDTR.[T]		1	1	ATCG00480.1	ATCG00480.1	0	2	0.7662	0	1	1	978.017	1955.03	1955.02	1.74	0.0017	HCD (High Energy Collision Dissociation)	MS2	61.5189	100	78.0174	23616	20210307_171_CK_total.raw	F4	3.55	0	0.0001928
	FALSE	High	[R].EGNDLYMEMK.[E]			0.0168936	0	1	1	1	ATCG00480.1	ATCG00480.1 [208-217]	0	1229.52	High	0	0.01495	2.53	R.EGNDLYMEMK.E	[208-217]
		Checked	Confidence	Identifying Node	PSM Ambiguity	Annotated Sequence	Modifications	# Protein Groups	# Proteins	Master Protein Accessions	Protein Accessions	# Missed Cleavages	Charge	DeltaScore	DeltaCn	Rank	Search Engine Rank	m/z [Da]	MH+ [Da]	Theo. MH+ [Da]	DeltaM [ppm]	Deltam/z [Da]	Activation Type	MS Order	Isolation Interference [%]	Ion Inject Time [ms]	RT [min]	First Scan	Spectrum File	File ID	XCorr	Percolator q-Value	Percolator PEP
		FALSE	High	Sequest HT (A2)	Unambiguous	[R].EGNDLYMEMK.[E]		1	1	ATCG00480.1	ATCG00480.1	0	2	0.5494	0	1	1	615.263	1229.52	1229.52	0.84	0.00052	HCD (High Energy Collision Dissociation)	MS2	0	100	51.084	12613	20210307_171_CK_total.raw	F4	2.53	0	0.01495
	FALSE	High	[R].EGNDLYMEMK.[E]	1xOxidation [M7]		0.0551877	0	1	1	1	ATCG00480.1	ATCG00480.1 [208-217]	0	1245.51	High	0	0.05139	1.78	R.EGNDLYMEMK.E	[208-217]
		Checked	Confidence	Identifying Node	PSM Ambiguity	Annotated Sequence	Modifications	# Protein Groups	# Proteins	Master Protein Accessions	Protein Accessions	# Missed Cleavages	Charge	DeltaScore	DeltaCn	Rank	Search Engine Rank	m/z [Da]	MH+ [Da]	Theo. MH+ [Da]	DeltaM [ppm]	Deltam/z [Da]	Activation Type	MS Order	Isolation Interference [%]	Ion Inject Time [ms]	RT [min]	First Scan	Spectrum File	File ID	XCorr	Percolator q-Value	Percolator PEP
		FALSE	High	Sequest HT (A2)	Unambiguous	[R].EGNDLYmEMK.[E]	M7(Oxidation)	1	1	ATCG00480.1	ATCG00480.1	0	2	0.1573	0	1	1	623.261	1245.51	1245.51	1.78	0.00111	HCD (High Energy Collision Dissociation)	MS2	51.5746	100	43.2668	9595	20210307_171_CK_total.raw	F4	1.78	0	0.05139
	FALSE	High	[K].AHGGVSVFGGVGER.[T]			0.0037348	0	1	1	2	ATCG00480.1	ATCG00480.1 [192-205]	0	1328.67	High	0	0.003113	3.27	K.AHGGVSVFGGVGER.T	[192-205]
		Checked	Confidence	Identifying Node	PSM Ambiguity	Annotated Sequence	Modifications	# Protein Groups	# Proteins	Master Protein Accessions	Protein Accessions	# Missed Cleavages	Charge	DeltaScore	DeltaCn	Rank	Search Engine Rank	m/z [Da]	MH+ [Da]	Theo. MH+ [Da]	DeltaM [ppm]	Deltam/z [Da]	Activation Type	MS Order	Isolation Interference [%]	Ion Inject Time [ms]	RT [min]	First Scan	Spectrum File	File ID	XCorr	Percolator q-Value	Percolator PEP
		FALSE	High	Sequest HT (A2)	Unambiguous	[K].AHGGVSVFGGVGER.[T]		1	1	ATCG00480.1	ATCG00480.1	0	3	0.7248	0	1	1	443.562	1328.67	1328.67	0.41	0.00018	HCD (High Energy Collision Dissociation)	MS2	0	100	42.4721	9292	20210307_171_CK_total.raw	F4	3.27	0	0.003113
		FALSE	High	Sequest HT (A2)	Unambiguous	[K].AHGGVSVFGGVGER.[T]		1	1	ATCG00480.1	ATCG00480.1	0	2	0.7069	0	1	1	664.84	1328.67	1328.67	1.38	0.00092	HCD (High Energy Collision Dissociation)	MS2	0	100	42.4056	9267	20210307_171_CK_total.raw	F4	2.32	0	0.02404
	FALSE	High	[R].AVAMSATEGLK.[R]			0.00267358	0	1	1	1	ATCG00480.1	ATCG00480.1 [76-86]	0	1077.56	High	0	0.002191	2.71	R.AVAMSATEGLK.R	[76-86]
		Checked	Confidence	Identifying Node	PSM Ambiguity	Annotated Sequence	Modifications	# Protein Groups	# Proteins	Master Protein Accessions	Protein Accessions	# Missed Cleavages	Charge	DeltaScore	DeltaCn	Rank	Search Engine Rank	m/z [Da]	MH+ [Da]	Theo. MH+ [Da]	DeltaM [ppm]	Deltam/z [Da]	Activation Type	MS Order	Isolation Interference [%]	Ion Inject Time [ms]	RT [min]	First Scan	Spectrum File	File ID	XCorr	Percolator q-Value	Percolator PEP
		FALSE	High	Sequest HT (A2)	Unambiguous	[R].AVAMSATEGLK.[R]		1	1	ATCG00480.1	ATCG00480.1	0	2	0.7601	0	1	1	539.284	1077.56	1077.56	0.2	0.00011	HCD (High Energy Collision Dissociation)	MS2	20.5249	100	35.7621	6916	20210307_171_CK_total.raw	F4	2.71	0	0.002191
	FALSE	High	[R].IAQIIGPVLDVAFPPGK.[M]			0.000243285	0	1	1	2	ATCG00480.1	ATCG00480.1 [23-39]	0	1735.02	High	0	0.0002183	4.13	R.IAQIIGPVLDVAFPPGK.M	[23-39]
		Checked	Confidence	Identifying Node	PSM Ambiguity	Annotated Sequence	Modifications	# Protein Groups	# Proteins	Master Protein Accessions	Protein Accessions	# Missed Cleavages	Charge	DeltaScore	DeltaCn	Rank	Search Engine Rank	m/z [Da]	MH+ [Da]	Theo. MH+ [Da]	DeltaM [ppm]	Deltam/z [Da]	Activation Type	MS Order	Isolation Interference [%]	Ion Inject Time [ms]	RT [min]	First Scan	Spectrum File	File ID	XCorr	Percolator q-Value	Percolator PEP
		FALSE	High	Sequest HT (A2)	Unambiguous	[R].IAQIIGPVLDVAFPPGK.[M]		1	1	ATCG00480.1	ATCG00480.1	0	2	0.8496	0	1	1	868.013	1735.02	1735.02	2.41	0.00209	HCD (High Energy Collision Dissociation)	MS2	13.6423	100	79.3866	24213	20210307_171_CK_total.raw	F4	3.39	0	0.0001809
		FALSE	High	Sequest HT (A2)	Unambiguous	[R].IAQIIGPVLDVAFPPGK.[M]		1	1	ATCG00480.1	ATCG00480.1	0	3	0.8305	0	1	1	579.011	1735.02	1735.02	2.65	0.00153	HCD (High Energy Collision Dissociation)	MS2	0	100	79.6336	24310	20210307_171_CK_total.raw	F4	4.13	0	0.0002183
	FALSE	High	[R].FVQAGSEVSALLGR.[M]			7.69653e-05	0	1	1	2	ATCG00480.1	ATCG00480.1 [278-291]	0	1433.77	High	0	5.458e-05	3.31	R.FVQAGSEVSALLGR.M	[278-291]
		Checked	Confidence	Identifying Node	PSM Ambiguity	Annotated Sequence	Modifications	# Protein Groups	# Proteins	Master Protein Accessions	Protein Accessions	# Missed Cleavages	Charge	DeltaScore	DeltaCn	Rank	Search Engine Rank	m/z [Da]	MH+ [Da]	Theo. MH+ [Da]	DeltaM [ppm]	Deltam/z [Da]	Activation Type	MS Order	Isolation Interference [%]	Ion Inject Time [ms]	RT [min]	First Scan	Spectrum File	File ID	XCorr	Percolator q-Value	Percolator PEP
		FALSE	High	Sequest HT (A2)	Unambiguous	[R].FVQAGSEVSALLGR.[M]		1	1	ATCG00480.1	ATCG00480.1	0	2	0.7674	0	1	1	717.392	1433.78	1433.77	1.53	0.0011	HCD (High Energy Collision Dissociation)	MS2	26.9113	100	75.5127	22508	20210307_171_CK_total.raw	F4	3.31	0	5.458e-05
		FALSE	High	Sequest HT (A2)	Unambiguous	[R].FVQAGSEVSALLGR.[M]		1	1	ATCG00480.1	ATCG00480.1	0	2	0.8054	0	1	1	717.394	1433.78	1433.77	3.58	0.00256	HCD (High Energy Collision Dissociation)	MS2	11.5406	100	71.4307	20980	20210307_171_CK_total.raw	F4	2.57	0	0.0004016
	FALSE	High	[K].GRDTLGQEINVTCEVQQLLGNNR.[V]	1xCarbamidomethyl [C13]		4.13841e-06	0	1	1	1	ATCG00480.1	ATCG00480.1 [51-73]	1	2614.3	High	0	2.6e-06	4.8	K.GRDTLGQEINVTCEVQQLLGNNR.V	[51-73]
		Checked	Confidence	Identifying Node	PSM Ambiguity	Annotated Sequence	Modifications	# Protein Groups	# Proteins	Master Protein Accessions	Protein Accessions	# Missed Cleavages	Charge	DeltaScore	DeltaCn	Rank	Search Engine Rank	m/z [Da]	MH+ [Da]	Theo. MH+ [Da]	DeltaM [ppm]	Deltam/z [Da]	Activation Type	MS Order	Isolation Interference [%]	Ion Inject Time [ms]	RT [min]	First Scan	Spectrum File	File ID	XCorr	Percolator q-Value	Percolator PEP
		FALSE	High	Sequest HT (A2)	Unambiguous	[K].GRDTLGQEINVTcEVQQLLGNNR.[V]	C13(Carbamidomethyl)	1	1	ATCG00480.1	ATCG00480.1	1	3	0.7396	0	1	1	872.11	2614.32	2614.3	5.68	0.00495	HCD (High Energy Collision Dissociation)	MS2	1.59771	100	79.2244	24144	20210307_171_CK_total.raw	F4	4.8	0	2.6e-06
	FALSE	High	[R].GMDVVDMGNPLSVPVGGATLGR.[I]			8.51563e-07	0	1	1	1	ATCG00480.1	ATCG00480.1 [88-109]	0	2142.07	High	0	5.015e-07	3.9	R.GMDVVDMGNPLSVPVGGATLGR.I	[88-109]
		Checked	Confidence	Identifying Node	PSM Ambiguity	Annotated Sequence	Modifications	# Protein Groups	# Proteins	Master Protein Accessions	Protein Accessions	# Missed Cleavages	Charge	DeltaScore	DeltaCn	Rank	Search Engine Rank	m/z [Da]	MH+ [Da]	Theo. MH+ [Da]	DeltaM [ppm]	Deltam/z [Da]	Activation Type	MS Order	Isolation Interference [%]	Ion Inject Time [ms]	RT [min]	First Scan	Spectrum File	File ID	XCorr	Percolator q-Value	Percolator PEP
		FALSE	High	Sequest HT (A2)	Unambiguous	[R].GMDVVDMGNPLSVPVGGATLGR.[I]		1	1	ATCG00480.1	ATCG00480.1	0	2	0.8359	0	1	1	1071.54	2142.07	2142.07	1.47	0.00158	HCD (High Energy Collision Dissociation)	MS2	27.1102	100	78.2095	23703	20210307_171_CK_total.raw	F4	3.9	0	5.015e-07
	FALSE	High	[R].GMDVVDMGNPLSVPVGGATLGR.[I]	1xOxidation [M7]		0.0164318	0	1	1	1	ATCG00480.1	ATCG00480.1 [88-109]	0	2158.06	High	0	0.01458	2.07	R.GMDVVDMGNPLSVPVGGATLGR.I	[88-109]
		Checked	Confidence	Identifying Node	PSM Ambiguity	Annotated Sequence	Modifications	# Protein Groups	# Proteins	Master Protein Accessions	Protein Accessions	# Missed Cleavages	Charge	DeltaScore	DeltaCn	Rank	Search Engine Rank	m/z [Da]	MH+ [Da]	Theo. MH+ [Da]	DeltaM [ppm]	Deltam/z [Da]	Activation Type	MS Order	Isolation Interference [%]	Ion Inject Time [ms]	RT [min]	First Scan	Spectrum File	File ID	XCorr	Percolator q-Value	Percolator PEP
		FALSE	High	Sequest HT (A2)	Unambiguous	[R].GMDVVDmGNPLSVPVGGATLGR.[I]	M7(Oxidation)	1	1	ATCG00480.1	ATCG00480.1	0	2	0.3333	0	1	1	1079.54	2158.06	2158.06	0.31	0.00033	HCD (High Energy Collision Dissociation)	MS2	24.7124	100	75.6391	22563	20210307_171_CK_total.raw	F4	2.07	0	0.01458
	FALSE	High	[R].GMDVVDMGNPLSVPVGGATLGR.[I]	2xOxidation [M2; M7]		0.0065437	0	1	1	1	ATCG00480.1	ATCG00480.1 [88-109]	0	2174.06	High	0	0.005572	2.29	R.GMDVVDMGNPLSVPVGGATLGR.I	[88-109]
		Checked	Confidence	Identifying Node	PSM Ambiguity	Annotated Sequence	Modifications	# Protein Groups	# Proteins	Master Protein Accessions	Protein Accessions	# Missed Cleavages	Charge	DeltaScore	DeltaCn	Rank	Search Engine Rank	m/z [Da]	MH+ [Da]	Theo. MH+ [Da]	DeltaM [ppm]	Deltam/z [Da]	Activation Type	MS Order	Isolation Interference [%]	Ion Inject Time [ms]	RT [min]	First Scan	Spectrum File	File ID	XCorr	Percolator q-Value	Percolator PEP
		FALSE	High	Sequest HT (A2)	Unambiguous	[R].GmDVVDmGNPLSVPVGGATLGR.[I]	M2(Oxidation); M7(Oxidation)	1	1	ATCG00480.1	ATCG00480.1	0	2	0.786	0	1	1	1087.53	2174.06	2174.06	1.19	0.00129	HCD (High Energy Collision Dissociation)	MS2	21.0522	100	67.8346	19530	20210307_171_CK_total.raw	F4	2.29	0	0.005572
	FALSE	High	[K].GIYPAVDPLDSTSTMLQPR.[I]			4.86857e-05	0	1	1	1	ATCG00480.1	ATCG00480.1 [360-378]	0	2061.03	High	0	3.391e-05	3.35	K.GIYPAVDPLDSTSTMLQPR.I	[360-378]
		Checked	Confidence	Identifying Node	PSM Ambiguity	Annotated Sequence	Modifications	# Protein Groups	# Proteins	Master Protein Accessions	Protein Accessions	# Missed Cleavages	Charge	DeltaScore	DeltaCn	Rank	Search Engine Rank	m/z [Da]	MH+ [Da]	Theo. MH+ [Da]	DeltaM [ppm]	Deltam/z [Da]	Activation Type	MS Order	Isolation Interference [%]	Ion Inject Time [ms]	RT [min]	First Scan	Spectrum File	File ID	XCorr	Percolator q-Value	Percolator PEP
		FALSE	High	Sequest HT (A2)	Unambiguous	[K].GIYPAVDPLDSTSTMLQPR.[I]		1	1	ATCG00480.1	ATCG00480.1	0	2	0.7493	0	1	1	1031.02	2061.03	2061.03	1.14	0.00118	HCD (High Energy Collision Dissociation)	MS2	11.833	100	77.5573	23411	20210307_171_CK_total.raw	F4	3.35	0	3.391e-05
FALSE	High	Master Protein	AT1G13440.1	glyceraldehyde-3-phosphate dehydrogenase C2	0	71.478	52	13	24	13	1	338	36.9	7.18	74.14	13		0
	Checked	Confidence	Annotated Sequence	Modifications	Modifications in Master Proteins	Qvality PEP	Qvality q-value	# Protein Groups	# Proteins	# PSMs	Master Protein Accessions	Positions in Master Proteins	# Missed Cleavages	Theo. MH+ [Da]	Confidence (by Search Engine): Sequest HT	Percolator q-Value (by Search Engine): Sequest HT	Percolator PEP (by Search Engine): Sequest HT	XCorr (by Search Engine): Sequest HT	Sequence in Protein	Positions in Protein	Peptide Group Modifications in Protein
	FALSE	High	[K].LVSWYDNEWGYSSR.[V]			0.000482585	0	1	3	1	AT1G13440.1	AT1G13440.1 [314-327]	0	1761.79	High	0	0.0003689	2.91	K.LVSWYDNEWGYSSR.V	[314-327]
		Checked	Confidence	Identifying Node	PSM Ambiguity	Annotated Sequence	Modifications	# Protein Groups	# Proteins	Master Protein Accessions	Protein Accessions	# Missed Cleavages	Charge	DeltaScore	DeltaCn	Rank	Search Engine Rank	m/z [Da]	MH+ [Da]	Theo. MH+ [Da]	DeltaM [ppm]	Deltam/z [Da]	Activation Type	MS Order	Isolation Interference [%]	Ion Inject Time [ms]	RT [min]	First Scan	Spectrum File	File ID	XCorr	Percolator q-Value	Percolator PEP
		FALSE	High	Sequest HT (A2)	Unambiguous	[K].LVSWYDNEWGYSSR.[V]		1	3	AT1G13440.1	AT1G13440.1; AT1G13440.2; AT3G04120.1	0	2	0.7629	0	1	1	881.398	1761.79	1761.79	1.15	0.00101	HCD (High Energy Collision Dissociation)	MS2	14.9101	100	76.1914	22808	20210307_171_CK_total.raw	F4	2.91	0	0.0003689
	FALSE	High	[K].SDLDIVSNASCTTNCLAPLAK.[V]	2xCarbamidomethyl [C11; C15]		0.00126996	0	1	2	1	AT1G13440.1	AT1G13440.1 [146-166]	0	2250.07	High	0	0.001011	2.85	K.SDLDIVSNASCTTNCLAPLAK.V	[146-166]
		Checked	Confidence	Identifying Node	PSM Ambiguity	Annotated Sequence	Modifications	# Protein Groups	# Proteins	Master Protein Accessions	Protein Accessions	# Missed Cleavages	Charge	DeltaScore	DeltaCn	Rank	Search Engine Rank	m/z [Da]	MH+ [Da]	Theo. MH+ [Da]	DeltaM [ppm]	Deltam/z [Da]	Activation Type	MS Order	Isolation Interference [%]	Ion Inject Time [ms]	RT [min]	First Scan	Spectrum File	File ID	XCorr	Percolator q-Value	Percolator PEP
		FALSE	High	Sequest HT (A2)	Unambiguous	[K].SDLDIVSNAScTTNcLAPLAK.[V]	C11(Carbamidomethyl); C15(Carbamidomethyl)	1	2	AT1G13440.1	AT1G13440.1; AT3G04120.1	0	3	0.7368	0	1	1	750.697	2250.08	2250.07	0.6	0.00045	HCD (High Energy Collision Dissociation)	MS2	16.0261	100	74.5029	22076	20210307_171_CK_total.raw	F4	2.85	0	0.001011
	FALSE	High	[R].VPTVDVSVVDLTVR.[L]			0.000105002	0	1	3	1	AT1G13440.1	AT1G13440.1 [239-252]	0	1498.85	High	0	7.552e-05	3.29	R.VPTVDVSVVDLTVR.L	[239-252]
		Checked	Confidence	Identifying Node	PSM Ambiguity	Annotated Sequence	Modifications	# Protein Groups	# Proteins	Master Protein Accessions	Protein Accessions	# Missed Cleavages	Charge	DeltaScore	DeltaCn	Rank	Search Engine Rank	m/z [Da]	MH+ [Da]	Theo. MH+ [Da]	DeltaM [ppm]	Deltam/z [Da]	Activation Type	MS Order	Isolation Interference [%]	Ion Inject Time [ms]	RT [min]	First Scan	Spectrum File	File ID	XCorr	Percolator q-Value	Percolator PEP
		FALSE	High	Sequest HT (A2)	Unambiguous	[R].VPTVDVSVVDLTVR.[L]		1	3	AT1G13440.1	AT1G13440.1; AT1G13440.2; AT3G04120.1	0	2	0.7872	0	1	1	749.928	1498.85	1498.85	0.93	0.0007	HCD (High Energy Collision Dissociation)	MS2	41.9147	13.112	76.1435	22787	20210307_171_CK_total.raw	F4	3.29	0	7.552e-05
	FALSE	High	[R].VVDLIVHMSK.[A]			0.00474169	0	1	3	2	AT1G13440.1	AT1G13440.1 [328-337]	0	1140.64	High	0	0.003992	3.06	R.VVDLIVHMSK.A	[328-337]
		Checked	Confidence	Identifying Node	PSM Ambiguity	Annotated Sequence	Modifications	# Protein Groups	# Proteins	Master Protein Accessions	Protein Accessions	# Missed Cleavages	Charge	DeltaScore	DeltaCn	Rank	Search Engine Rank	m/z [Da]	MH+ [Da]	Theo. MH+ [Da]	DeltaM [ppm]	Deltam/z [Da]	Activation Type	MS Order	Isolation Interference [%]	Ion Inject Time [ms]	RT [min]	First Scan	Spectrum File	File ID	XCorr	Percolator q-Value	Percolator PEP
		FALSE	High	Sequest HT (A2)	Unambiguous	[R].VVDLIVHMSK.[A]		1	3	AT1G13440.1	AT1G13440.1; AT1G13440.2; AT3G04120.1	0	3	0.7286	0	1	1	380.887	1140.65	1140.64	1.01	0.00038	HCD (High Energy Collision Dissociation)	MS2	0	100	51.1007	12620	20210307_171_CK_total.raw	F4	2.8	0	0.01856
		FALSE	High	Sequest HT (A2)	Unambiguous	[R].VVDLIVHMSK.[A]		1	3	AT1G13440.1	AT1G13440.1; AT1G13440.2; AT3G04120.1	0	2	0.7288	0	1	1	570.826	1140.65	1140.64	0.78	0.00045	HCD (High Energy Collision Dissociation)	MS2	32.0344	100	51.1028	12621	20210307_171_CK_total.raw	F4	3.06	0	0.003992
	FALSE	High	[R].VVDLIVHMSK.[A]	1xOxidation [M8]		0.0320282	0	1	3	1	AT1G13440.1	AT1G13440.1 [328-337]	0	1156.64	High	0	0.02922	2.55	R.VVDLIVHMSK.A	[328-337]
		Checked	Confidence	Identifying Node	PSM Ambiguity	Annotated Sequence	Modifications	# Protein Groups	# Proteins	Master Protein Accessions	Protein Accessions	# Missed Cleavages	Charge	DeltaScore	DeltaCn	Rank	Search Engine Rank	m/z [Da]	MH+ [Da]	Theo. MH+ [Da]	DeltaM [ppm]	Deltam/z [Da]	Activation Type	MS Order	Isolation Interference [%]	Ion Inject Time [ms]	RT [min]	First Scan	Spectrum File	File ID	XCorr	Percolator q-Value	Percolator PEP
		FALSE	High	Sequest HT (A2)	Unambiguous	[R].VVDLIVHmSK.[A]	M8(Oxidation)	1	3	AT1G13440.1	AT1G13440.1; AT1G13440.2; AT3G04120.1	0	2	0.8039	0	1	1	578.824	1156.64	1156.64	1.9	0.0011	HCD (High Energy Collision Dissociation)	MS2	49.7472	100	35.1473	6694	20210307_171_CK_total.raw	F4	2.55	0	0.02922
	FALSE	High	[K].YDSVHGQWK.[H]			0.10573	0	1	3	2	AT1G13440.1	AT1G13440.1 [51-59]	0	1119.52	High	0	0.1427	1.83	K.YDSVHGQWK.H	[51-59]
		Checked	Confidence	Identifying Node	PSM Ambiguity	Annotated Sequence	Modifications	# Protein Groups	# Proteins	Master Protein Accessions	Protein Accessions	# Missed Cleavages	Charge	DeltaScore	DeltaCn	Rank	Search Engine Rank	m/z [Da]	MH+ [Da]	Theo. MH+ [Da]	DeltaM [ppm]	Deltam/z [Da]	Activation Type	MS Order	Isolation Interference [%]	Ion Inject Time [ms]	RT [min]	First Scan	Spectrum File	File ID	XCorr	Percolator q-Value	Percolator PEP
		FALSE	High	Sequest HT (A2)	Unambiguous	[K].YDSVHGQWK.[H]		1	3	AT1G13440.1	AT1G13440.1; AT1G13440.2; AT3G04120.1	0	2	0.6831	0	1	1	560.265	1119.52	1119.52	0.76	0.00042	HCD (High Energy Collision Dissociation)	MS2	0	100	23.3626	3324	20210307_171_CK_total.raw	F4	1.83	0	0.1427
		FALSE	High	Sequest HT (A2)	Unambiguous	[K].YDSVHGQWK.[H]		1	3	AT1G13440.1	AT1G13440.1; AT1G13440.2; AT3G04120.1	0	2	0.3941	0	1	1	560.265	1119.52	1119.52	0.1	6e-05	HCD (High Energy Collision Dissociation)	MS2	100	100	23.9025	3460	20210307_171_CK_total.raw	F4	1.7	0	0.1013
	FALSE	High	[R].SSIFDAK.[A]			0.231221	0	1	3	1	AT1G13440.1	AT1G13440.1 [296-302]	0	767.393	High	0	0.229	1.89	R.SSIFDAK.A	[296-302]
		Checked	Confidence	Identifying Node	PSM Ambiguity	Annotated Sequence	Modifications	# Protein Groups	# Proteins	Master Protein Accessions	Protein Accessions	# Missed Cleavages	Charge	DeltaScore	DeltaCn	Rank	Search Engine Rank	m/z [Da]	MH+ [Da]	Theo. MH+ [Da]	DeltaM [ppm]	Deltam/z [Da]	Activation Type	MS Order	Isolation Interference [%]	Ion Inject Time [ms]	RT [min]	First Scan	Spectrum File	File ID	XCorr	Percolator q-Value	Percolator PEP
		FALSE	High	Sequest HT (A2)	Unambiguous	[R].SSIFDAK.[A]		1	3	AT1G13440.1	AT1G13440.1; AT1G13440.2; AT3G04120.1	0	2	0.3016	0	1	1	384.2	767.394	767.393	0.19	7e-05	HCD (High Energy Collision Dissociation)	MS2	36.5765	100	32.9794	5953	20210307_171_CK_total.raw	F4	1.89	0	0.229
	FALSE	High	[K].TLLFGEKPVTVFGIR.[N]			2.16063e-05	0	1	3	2	AT1G13440.1	AT1G13440.1 [70-84]	0	1676.97	High	0	1.455e-05	4.74	K.TLLFGEKPVTVFGIR.N	[70-84]
		Checked	Confidence	Identifying Node	PSM Ambiguity	Annotated Sequence	Modifications	# Protein Groups	# Proteins	Master Protein Accessions	Protein Accessions	# Missed Cleavages	Charge	DeltaScore	DeltaCn	Rank	Search Engine Rank	m/z [Da]	MH+ [Da]	Theo. MH+ [Da]	DeltaM [ppm]	Deltam/z [Da]	Activation Type	MS Order	Isolation Interference [%]	Ion Inject Time [ms]	RT [min]	First Scan	Spectrum File	File ID	XCorr	Percolator q-Value	Percolator PEP
		FALSE	High	Sequest HT (A2)	Unambiguous	[K].TLLFGEKPVTVFGIR.[N]		1	3	AT1G13440.1	AT1G13440.1; AT1G13440.2; AT3G04120.1	0	3	0.7405	0	1	1	559.663	1676.98	1676.97	1.43	0.0008	HCD (High Energy Collision Dissociation)	MS2	0	100	77.1304	23225	20210307_171_CK_total.raw	F4	4.74	0	1.455e-05
		FALSE	High	Sequest HT (A2)	Unambiguous	[K].TLLFGEKPVTVFGIR.[N]		1	3	AT1G13440.1	AT1G13440.1; AT1G13440.2; AT3G04120.1	0	2	0.6667	0	1	1	838.992	1676.98	1676.97	1.98	0.00166	HCD (High Energy Collision Dissociation)	MS2	62.5672	100	77.1382	23229	20210307_171_CK_total.raw	F4	3.45	0	8.28e-05
	FALSE	High	[R].FGIVEGLMTTVHSITATQK.[T]	1xOxidation [M8]		1.22741e-05	0	1	2	2	AT1G13440.1	AT1G13440.1 [172-190]	0	2049.07	High	0	8.048e-06	3.93	R.FGIVEGLMTTVHSITATQK.T	[172-190]
		Checked	Confidence	Identifying Node	PSM Ambiguity	Annotated Sequence	Modifications	# Protein Groups	# Proteins	Master Protein Accessions	Protein Accessions	# Missed Cleavages	Charge	DeltaScore	DeltaCn	Rank	Search Engine Rank	m/z [Da]	MH+ [Da]	Theo. MH+ [Da]	DeltaM [ppm]	Deltam/z [Da]	Activation Type	MS Order	Isolation Interference [%]	Ion Inject Time [ms]	RT [min]	First Scan	Spectrum File	File ID	XCorr	Percolator q-Value	Percolator PEP
		FALSE	High	Sequest HT (A2)	Unambiguous	[R].FGIVEGLmTTVHSITATQK.[T]	M8(Oxidation)	1	2	AT1G13440.1	AT1G13440.1; AT3G04120.1	0	2	0.5904	0	1	1	1025.04	2049.07	2049.07	1.86	0.00191	HCD (High Energy Collision Dissociation)	MS2	31.3435	100	77.8833	23559	20210307_171_CK_total.raw	F4	1.88	0	0.03896
		FALSE	High	Sequest HT (A2)	Unambiguous	[R].FGIVEGLmTTVHSITATQK.[T]	M8(Oxidation)	1	2	AT1G13440.1	AT1G13440.1; AT3G04120.1	0	3	0.7379	0	1	1	683.695	2049.07	2049.07	0.51	0.00035	HCD (High Energy Collision Dissociation)	MS2	48.4097	31.183	77.8234	23531	20210307_171_CK_total.raw	F4	3.93	0	8.048e-06
	FALSE	High	[R].AASFNIIPSSTGAAK.[A]			5.70929e-05	0	1	3	2	AT1G13440.1	AT1G13440.1 [205-219]	0	1434.76	High	0	3.997e-05	3.64	R.AASFNIIPSSTGAAK.A	[205-219]
		Checked	Confidence	Identifying Node	PSM Ambiguity	Annotated Sequence	Modifications	# Protein Groups	# Proteins	Master Protein Accessions	Protein Accessions	# Missed Cleavages	Charge	DeltaScore	DeltaCn	Rank	Search Engine Rank	m/z [Da]	MH+ [Da]	Theo. MH+ [Da]	DeltaM [ppm]	Deltam/z [Da]	Activation Type	MS Order	Isolation Interference [%]	Ion Inject Time [ms]	RT [min]	First Scan	Spectrum File	File ID	XCorr	Percolator q-Value	Percolator PEP
		FALSE	High	Sequest HT (A2)	Unambiguous	[R].AASFNIIPSSTGAAK.[A]		1	3	AT1G13440.1	AT1G13440.1; AT1G13440.2; AT3G04120.1	0	2	0.6184	0	1	1	717.885	1434.76	1434.76	2.12	0.00152	HCD (High Energy Collision Dissociation)	MS2	49.3349	100	57.0095	15060	20210307_171_CK_total.raw	F4	2.28	0	0.01012
		FALSE	High	Sequest HT (A2)	Unambiguous	[R].AASFNIIPSSTGAAK.[A]		1	3	AT1G13440.1	AT1G13440.1; AT1G13440.2; AT3G04120.1	0	2	0.8049	0	1	1	717.884	1434.76	1434.76	0.76	0.00055	HCD (High Energy Collision Dissociation)	MS2	10.5678	100	58.0298	15498	20210307_171_CK_total.raw	F4	3.64	0	3.997e-05
	FALSE	High	[K].AGIALSDKFVK.[L]			0.0379225	0	1	3	1	AT1G13440.1	AT1G13440.1 [303-313]	1	1148.67	High	0	0.03484	2.92	K.AGIALSDKFVK.L	[303-313]
		Checked	Confidence	Identifying Node	PSM Ambiguity	Annotated Sequence	Modifications	# Protein Groups	# Proteins	Master Protein Accessions	Protein Accessions	# Missed Cleavages	Charge	DeltaScore	DeltaCn	Rank	Search Engine Rank	m/z [Da]	MH+ [Da]	Theo. MH+ [Da]	DeltaM [ppm]	Deltam/z [Da]	Activation Type	MS Order	Isolation Interference [%]	Ion Inject Time [ms]	RT [min]	First Scan	Spectrum File	File ID	XCorr	Percolator q-Value	Percolator PEP
		FALSE	High	Sequest HT (A2)	Unambiguous	[K].AGIALSDKFVK.[L]		1	3	AT1G13440.1	AT1G13440.1; AT1G13440.2; AT3G04120.1	1	3	0.5	0	1	1	383.561	1148.67	1148.67	-0.34	-0.00013	HCD (High Energy Collision Dissociation)	MS2	46.8915	100	50.1175	12204	20210307_171_CK_total.raw	F4	2.92	0	0.03484
	FALSE	High	[K].DAPMFVVGVNEHEYK.[S]			4.23515e-05	0	1	2	2	AT1G13440.1	AT1G13440.1 [131-145]	0	1734.82	High	0	2.933e-05	4.11	K.DAPMFVVGVNEHEYK.S	[131-145]
		Checked	Confidence	Identifying Node	PSM Ambiguity	Annotated Sequence	Modifications	# Protein Groups	# Proteins	Master Protein Accessions	Protein Accessions	# Missed Cleavages	Charge	DeltaScore	DeltaCn	Rank	Search Engine Rank	m/z [Da]	MH+ [Da]	Theo. MH+ [Da]	DeltaM [ppm]	Deltam/z [Da]	Activation Type	MS Order	Isolation Interference [%]	Ion Inject Time [ms]	RT [min]	First Scan	Spectrum File	File ID	XCorr	Percolator q-Value	Percolator PEP
		FALSE	High	Sequest HT (A2)	Unambiguous	[K].DAPMFVVGVNEHEYK.[S]		1	2	AT1G13440.1	AT1G13440.1; AT3G04120.1	0	2	0.7527	0	1	1	867.913	1734.82	1734.82	1.28	0.00111	HCD (High Energy Collision Dissociation)	MS2	54.1035	100	62.0239	17152	20210307_171_CK_total.raw	F4	2.79	0	0.0005062
		FALSE	High	Sequest HT (A2)	Unambiguous	[K].DAPMFVVGVNEHEYK.[S]		1	2	AT1G13440.1	AT1G13440.1; AT3G04120.1	0	3	0.6788	0	1	1	578.944	1734.82	1734.82	1.66	0.00096	HCD (High Energy Collision Dissociation)	MS2	10.7595	100	61.9699	17130	20210307_171_CK_total.raw	F4	4.11	0	2.933e-05
	FALSE	High	[K].DAPMFVVGVNEHEYK.[S]	1xOxidation [M4]		0.000146132	0	1	2	2	AT1G13440.1	AT1G13440.1 [131-145]	0	1750.81	High	0	0.0001065	3.9	K.DAPMFVVGVNEHEYK.S	[131-145]
		Checked	Confidence	Identifying Node	PSM Ambiguity	Annotated Sequence	Modifications	# Protein Groups	# Proteins	Master Protein Accessions	Protein Accessions	# Missed Cleavages	Charge	DeltaScore	DeltaCn	Rank	Search Engine Rank	m/z [Da]	MH+ [Da]	Theo. MH+ [Da]	DeltaM [ppm]	Deltam/z [Da]	Activation Type	MS Order	Isolation Interference [%]	Ion Inject Time [ms]	RT [min]	First Scan	Spectrum File	File ID	XCorr	Percolator q-Value	Percolator PEP
		FALSE	High	Sequest HT (A2)	Unambiguous	[K].DAPmFVVGVNEHEYK.[S]	M4(Oxidation)	1	2	AT1G13440.1	AT1G13440.1; AT3G04120.1	0	3	0.661	0	1	1	584.277	1750.82	1750.81	3.36	0.00196	HCD (High Energy Collision Dissociation)	MS2	40.5127	100	55.3335	14355	20210307_171_CK_total.raw	F4	1.77	0	0.03991
		FALSE	High	Sequest HT (A2)	Unambiguous	[K].DAPmFVVGVNEHEYK.[S]	M4(Oxidation)	1	2	AT1G13440.1	AT1G13440.1; AT3G04120.1	0	3	0.7256	0	1	1	584.275	1750.81	1750.81	0.75	0.00043	HCD (High Energy Collision Dissociation)	MS2	2.51927	100	55.4596	14406	20210307_171_CK_total.raw	F4	3.9	0	0.0001065
	FALSE	High	[R].FGIVEGLMTTVHSITATQK.[T]			2.54986e-08	0	1	2	2	AT1G13440.1	AT1G13440.1 [172-190]	0	2033.07	High	0	1.295e-08	7.39	R.FGIVEGLMTTVHSITATQK.T	[172-190]
		Checked	Confidence	Identifying Node	PSM Ambiguity	Annotated Sequence	Modifications	# Protein Groups	# Proteins	Master Protein Accessions	Protein Accessions	# Missed Cleavages	Charge	DeltaScore	DeltaCn	Rank	Search Engine Rank	m/z [Da]	MH+ [Da]	Theo. MH+ [Da]	DeltaM [ppm]	Deltam/z [Da]	Activation Type	MS Order	Isolation Interference [%]	Ion Inject Time [ms]	RT [min]	First Scan	Spectrum File	File ID	XCorr	Percolator q-Value	Percolator PEP
		FALSE	High	Sequest HT (A2)	Unambiguous	[R].FGIVEGLMTTVHSITATQK.[T]		1	2	AT1G13440.1	AT1G13440.1; AT3G04120.1	0	2	0.7686	0	1	1	1017.04	2033.08	2033.07	0.87	0.00089	HCD (High Energy Collision Dissociation)	MS2	33.8984	100	80.7158	24766	20210307_171_CK_total.raw	F4	4.97	0	1.739e-07
		FALSE	High	Sequest HT (A2)	Unambiguous	[R].FGIVEGLMTTVHSITATQK.[T]		1	2	AT1G13440.1	AT1G13440.1; AT3G04120.1	0	3	0.6752	0	1	1	678.363	2033.07	2033.07	0.21	0.00014	HCD (High Energy Collision Dissociation)	MS2	9.41254	100	80.6859	24753	20210307_171_CK_total.raw	F4	7.39	0	1.295e-08
	FALSE	High	[K].GILGYTEDDVVSTDFVGDNR.[S]			6.78099e-06	0	1	3	1	AT1G13440.1	AT1G13440.1 [276-295]	0	2172.01	High	0	4.343e-06	3.51	K.GILGYTEDDVVSTDFVGDNR.S	[276-295]
		Checked	Confidence	Identifying Node	PSM Ambiguity	Annotated Sequence	Modifications	# Protein Groups	# Proteins	Master Protein Accessions	Protein Accessions	# Missed Cleavages	Charge	DeltaScore	DeltaCn	Rank	Search Engine Rank	m/z [Da]	MH+ [Da]	Theo. MH+ [Da]	DeltaM [ppm]	Deltam/z [Da]	Activation Type	MS Order	Isolation Interference [%]	Ion Inject Time [ms]	RT [min]	First Scan	Spectrum File	File ID	XCorr	Percolator q-Value	Percolator PEP
		FALSE	High	Sequest HT (A2)	Unambiguous	[K].GILGYTEDDVVSTDFVGDNR.[S]		1	3	AT1G13440.1	AT1G13440.1; AT1G13440.2; AT3G04120.1	0	2	0.7493	0	1	1	1086.51	2172.01	2172.01	0.65	0.00071	HCD (High Energy Collision Dissociation)	MS2	13.7297	100	77.6014	23430	20210307_171_CK_total.raw	F4	3.51	0	4.343e-06
	FALSE	High	[K].LTGMSFR.[V]			0.289258	0.00304949	1	3	1	AT1G13440.1	AT1G13440.1 [232-238]	0	811.413	High	0.002544	0.289	1.75	K.LTGMSFR.V	[232-238]
		Checked	Confidence	Identifying Node	PSM Ambiguity	Annotated Sequence	Modifications	# Protein Groups	# Proteins	Master Protein Accessions	Protein Accessions	# Missed Cleavages	Charge	DeltaScore	DeltaCn	Rank	Search Engine Rank	m/z [Da]	MH+ [Da]	Theo. MH+ [Da]	DeltaM [ppm]	Deltam/z [Da]	Activation Type	MS Order	Isolation Interference [%]	Ion Inject Time [ms]	RT [min]	First Scan	Spectrum File	File ID	XCorr	Percolator q-Value	Percolator PEP
		FALSE	High	Sequest HT (A2)	Unambiguous	[K].LTGMSFR.[V]		1	3	AT1G13440.1	AT1G13440.1; AT1G13440.2; AT3G04120.1	0	2	0.1657	0	1	1	406.21	811.412	811.413	-0.84	-0.00034	HCD (High Energy Collision Dissociation)	MS2	0	100	41.7814	9088	20210307_171_CK_total.raw	F4	1.75	0.002544	0.289
FALSE	High	Master Protein	AT2G39730.1	rubisco activase	0	66.349	45	16	31	16	1	474	51.9	6.15	71.79	16		0
	Checked	Confidence	Annotated Sequence	Modifications	Modifications in Master Proteins	Qvality PEP	Qvality q-value	# Protein Groups	# Proteins	# PSMs	Master Protein Accessions	Positions in Master Proteins	# Missed Cleavages	Theo. MH+ [Da]	Confidence (by Search Engine): Sequest HT	Percolator q-Value (by Search Engine): Sequest HT	Percolator PEP (by Search Engine): Sequest HT	XCorr (by Search Engine): Sequest HT	Sequence in Protein	Positions in Protein	Peptide Group Modifications in Protein
	FALSE	High	[K].NFLTLPNIK.[V]			0.0440097	0	1	3	2	AT2G39730.1	AT2G39730.1 [148-156]	0	1059.62	High	0	0.04059	2.08	K.NFLTLPNIK.V	[148-156]
		Checked	Confidence	Identifying Node	PSM Ambiguity	Annotated Sequence	Modifications	# Protein Groups	# Proteins	Master Protein Accessions	Protein Accessions	# Missed Cleavages	Charge	DeltaScore	DeltaCn	Rank	Search Engine Rank	m/z [Da]	MH+ [Da]	Theo. MH+ [Da]	DeltaM [ppm]	Deltam/z [Da]	Activation Type	MS Order	Isolation Interference [%]	Ion Inject Time [ms]	RT [min]	First Scan	Spectrum File	File ID	XCorr	Percolator q-Value	Percolator PEP
		FALSE	High	Sequest HT (A2)	Unambiguous	[K].NFLTLPNIK.[V]		1	3	AT2G39730.1	AT2G39730.1; AT2G39730.2; AT2G39730.3	0	2	0.7404	0	1	1	530.314	1059.62	1059.62	0.09	5e-05	HCD (High Energy Collision Dissociation)	MS2	100	100	71.5978	21035	20210307_171_CK_total.raw	F4	2.08	0	0.04059
		FALSE	High	Sequest HT (A2)	Unambiguous	[K].NFLTLPNIK.[V]		1	3	AT2G39730.1	AT2G39730.1; AT2G39730.2; AT2G39730.3	0	2	0.685	0	1	1	530.313	1059.62	1059.62	-0.26	-0.00014	HCD (High Energy Collision Dissociation)	MS2	0	100	72.6214	21422	20210307_171_CK_total.raw	F4	2	0	0.064
	FALSE	High	[K].MCCLFINDLDAGAGR.[M]	2xCarbamidomethyl [C2; C3]		1.83515e-05	0	1	3	2	AT2G39730.1	AT2G39730.1 [222-236]	0	1712.76	High	0	1.225e-05	3.42	K.MCCLFINDLDAGAGR.M	[222-236]
		Checked	Confidence	Identifying Node	PSM Ambiguity	Annotated Sequence	Modifications	# Protein Groups	# Proteins	Master Protein Accessions	Protein Accessions	# Missed Cleavages	Charge	DeltaScore	DeltaCn	Rank	Search Engine Rank	m/z [Da]	MH+ [Da]	Theo. MH+ [Da]	DeltaM [ppm]	Deltam/z [Da]	Activation Type	MS Order	Isolation Interference [%]	Ion Inject Time [ms]	RT [min]	First Scan	Spectrum File	File ID	XCorr	Percolator q-Value	Percolator PEP
		FALSE	High	Sequest HT (A2)	Unambiguous	[K].MccLFINDLDAGAGR.[M]	C2(Carbamidomethyl); C3(Carbamidomethyl)	1	3	AT2G39730.1	AT2G39730.1; AT2G39730.2; AT2G39730.3	0	2	0.144	0	1	1	856.881	1712.75	1712.76	-0.29	-0.00025	HCD (High Energy Collision Dissociation)	MS2	100	100	76.1746	22801	20210307_171_CK_total.raw	F4	1.25	0	0.01095
		FALSE	High	Sequest HT (A2)	Unambiguous	[K].MccLFINDLDAGAGR.[M]	C2(Carbamidomethyl); C3(Carbamidomethyl)	1	3	AT2G39730.1	AT2G39730.1; AT2G39730.2; AT2G39730.3	0	2	0.883	0	1	1	856.882	1712.76	1712.76	0.42	0.00036	HCD (High Energy Collision Dissociation)	MS2	19.3425	100	76.1348	22784	20210307_171_CK_total.raw	F4	3.42	0	1.225e-05
	FALSE	High	[K].MGINPIMMSAGELESGNAGEPAK.[L]			6.82983e-05	0	1	3	1	AT2G39730.1	AT2G39730.1 [182-204]	0	2304.07	High	0	4.827e-05	3.22	K.MGINPIMMSAGELESGNAGEPAK.L	[182-204]
		Checked	Confidence	Identifying Node	PSM Ambiguity	Annotated Sequence	Modifications	# Protein Groups	# Proteins	Master Protein Accessions	Protein Accessions	# Missed Cleavages	Charge	DeltaScore	DeltaCn	Rank	Search Engine Rank	m/z [Da]	MH+ [Da]	Theo. MH+ [Da]	DeltaM [ppm]	Deltam/z [Da]	Activation Type	MS Order	Isolation Interference [%]	Ion Inject Time [ms]	RT [min]	First Scan	Spectrum File	File ID	XCorr	Percolator q-Value	Percolator PEP
		FALSE	High	Sequest HT (A2)	Unambiguous	[K].MGINPIMMSAGELESGNAGEPAK.[L]		1	3	AT2G39730.1	AT2G39730.1; AT2G39730.2; AT2G39730.3	0	2	0.6211	0	1	1	1152.54	2304.06	2304.07	-0.92	-0.00106	HCD (High Energy Collision Dissociation)	MS2	16.8656	100	77.2625	23282	20210307_171_CK_total.raw	F4	3.22	0	4.827e-05
	FALSE	High	[K].MGINPIMMSAGELESGNAGEPAK.[L]	1xOxidation [M1]		0.111057	0	1	3	1	AT2G39730.1	AT2G39730.1 [182-204]	0	2320.06	High	0	0.1068	1.33	K.MGINPIMMSAGELESGNAGEPAK.L	[182-204]
		Checked	Confidence	Identifying Node	PSM Ambiguity	Annotated Sequence	Modifications	# Protein Groups	# Proteins	Master Protein Accessions	Protein Accessions	# Missed Cleavages	Charge	DeltaScore	DeltaCn	Rank	Search Engine Rank	m/z [Da]	MH+ [Da]	Theo. MH+ [Da]	DeltaM [ppm]	Deltam/z [Da]	Activation Type	MS Order	Isolation Interference [%]	Ion Inject Time [ms]	RT [min]	First Scan	Spectrum File	File ID	XCorr	Percolator q-Value	Percolator PEP
		FALSE	High	Sequest HT (A2)	Unambiguous	[K].mGINPIMMSAGELESGNAGEPAK.[L]	M1(Oxidation)	1	3	AT2G39730.1	AT2G39730.1; AT2G39730.2; AT2G39730.3	0	2	0.609	0	1	1	1160.54	2320.07	2320.06	3.8	0.00441	HCD (High Energy Collision Dissociation)	MS2	26.7691	100	75.536	22518	20210307_171_CK_total.raw	F4	1.33	0	0.1068
	FALSE	High	[K].MGINPIMMSAGELESGNAGEPAK.[L]	2xOxidation [M1; M7]		0.0131098	0	1	3	1	AT2G39730.1	AT2G39730.1 [182-204]	0	2336.06	High	0	0.01152	2.88	K.MGINPIMMSAGELESGNAGEPAK.L	[182-204]
		Checked	Confidence	Identifying Node	PSM Ambiguity	Annotated Sequence	Modifications	# Protein Groups	# Proteins	Master Protein Accessions	Protein Accessions	# Missed Cleavages	Charge	DeltaScore	DeltaCn	Rank	Search Engine Rank	m/z [Da]	MH+ [Da]	Theo. MH+ [Da]	DeltaM [ppm]	Deltam/z [Da]	Activation Type	MS Order	Isolation Interference [%]	Ion Inject Time [ms]	RT [min]	First Scan	Spectrum File	File ID	XCorr	Percolator q-Value	Percolator PEP
		FALSE	High	Sequest HT (A2)	Unambiguous	[K].mGINPImMSAGELESGNAGEPAK.[L]	M1(Oxidation); M7(Oxidation)	1	3	AT2G39730.1	AT2G39730.1; AT2G39730.2; AT2G39730.3	0	3	0.2257	0	1	1	779.361	2336.07	2336.06	5.06	0.00394	HCD (High Energy Collision Dissociation)	MS2	67.0633	100	67.7886	19507	20210307_171_CK_total.raw	F4	2.88	0	0.01152
	FALSE	High	[K].SFQCELVMAK.[M]	1xCarbamidomethyl [C4]		0.0175064	0	1	3	2	AT2G39730.1	AT2G39730.1 [172-181]	0	1212.58	High	0	0.01557	2.15	K.SFQCELVMAK.M	[172-181]
		Checked	Confidence	Identifying Node	PSM Ambiguity	Annotated Sequence	Modifications	# Protein Groups	# Proteins	Master Protein Accessions	Protein Accessions	# Missed Cleavages	Charge	DeltaScore	DeltaCn	Rank	Search Engine Rank	m/z [Da]	MH+ [Da]	Theo. MH+ [Da]	DeltaM [ppm]	Deltam/z [Da]	Activation Type	MS Order	Isolation Interference [%]	Ion Inject Time [ms]	RT [min]	First Scan	Spectrum File	File ID	XCorr	Percolator q-Value	Percolator PEP
		FALSE	High	Sequest HT (A2)	Unambiguous	[K].SFQcELVMAK.[M]	C4(Carbamidomethyl)	1	3	AT2G39730.1	AT2G39730.1; AT2G39730.2; AT2G39730.3	0	2	0.5581	0	1	1	606.791	1212.58	1212.58	0.28	0.00017	HCD (High Energy Collision Dissociation)	MS2	31.5385	100	56.3003	14760	20210307_171_CK_total.raw	F4	2.15	0	0.01557
		FALSE	High	Sequest HT (A2)	Unambiguous	[K].SFQcELVMAK.[M]	C4(Carbamidomethyl)	1	3	AT2G39730.1	AT2G39730.1; AT2G39730.2; AT2G39730.3	0	2	0.55	0	1	1	606.791	1212.58	1212.58	-0.02	-1e-05	HCD (High Energy Collision Dissociation)	MS2	82.8223	100	55.2794	14332	20210307_171_CK_total.raw	F4	1.4	0	0.0553
	FALSE	High	[K].SFQCELVMAK.[M]	1xCarbamidomethyl [C4]; 1xOxidation [M8]		0.0246929	0	1	3	1	AT2G39730.1	AT2G39730.1 [172-181]	0	1228.57	High	0	0.02221	2.12	K.SFQCELVMAK.M	[172-181]
		Checked	Confidence	Identifying Node	PSM Ambiguity	Annotated Sequence	Modifications	# Protein Groups	# Proteins	Master Protein Accessions	Protein Accessions	# Missed Cleavages	Charge	DeltaScore	DeltaCn	Rank	Search Engine Rank	m/z [Da]	MH+ [Da]	Theo. MH+ [Da]	DeltaM [ppm]	Deltam/z [Da]	Activation Type	MS Order	Isolation Interference [%]	Ion Inject Time [ms]	RT [min]	First Scan	Spectrum File	File ID	XCorr	Percolator q-Value	Percolator PEP
		FALSE	High	Sequest HT (A2)	Unambiguous	[K].SFQcELVmAK.[M]	C4(Carbamidomethyl); M8(Oxidation)	1	3	AT2G39730.1	AT2G39730.1; AT2G39730.2; AT2G39730.3	0	2	0.7075	0	1	1	614.789	1228.57	1228.57	0.94	0.00058	HCD (High Energy Collision Dissociation)	MS2	9.63821	100	48.7275	11625	20210307_171_CK_total.raw	F4	2.12	0	0.02221
	FALSE	High	[K].LMEYGNMLVMEQENVK.[R]			9.735e-05	0	1	3	1	AT2G39730.1	AT2G39730.1 [393-408]	0	1927.9	High	0	6.975e-05	3.16	K.LMEYGNMLVMEQENVK.R	[393-408]
		Checked	Confidence	Identifying Node	PSM Ambiguity	Annotated Sequence	Modifications	# Protein Groups	# Proteins	Master Protein Accessions	Protein Accessions	# Missed Cleavages	Charge	DeltaScore	DeltaCn	Rank	Search Engine Rank	m/z [Da]	MH+ [Da]	Theo. MH+ [Da]	DeltaM [ppm]	Deltam/z [Da]	Activation Type	MS Order	Isolation Interference [%]	Ion Inject Time [ms]	RT [min]	First Scan	Spectrum File	File ID	XCorr	Percolator q-Value	Percolator PEP
		FALSE	High	Sequest HT (A2)	Unambiguous	[K].LMEYGNMLVMEQENVK.[R]		1	3	AT2G39730.1	AT2G39730.1; AT2G39730.2; AT2G39730.3	0	2	0.7595	0	1	1	964.451	1927.9	1927.9	-0.28	-0.00027	HCD (High Energy Collision Dissociation)	MS2	7.18092	100	76.0769	22759	20210307_171_CK_total.raw	F4	3.16	0	6.975e-05
	FALSE	High	[K].LMEYGNMLVMEQENVK.[R]	1xOxidation [M]		0.000506204	0	1	3	2	AT2G39730.1	AT2G39730.1 [393-408]	0	1943.89	High	0	0.0003874	2.7	K.LMEYGNMLVMEQENVK.R	[393-408]
		Checked	Confidence	Identifying Node	PSM Ambiguity	Annotated Sequence	Modifications	# Protein Groups	# Proteins	Master Protein Accessions	Protein Accessions	# Missed Cleavages	Charge	DeltaScore	DeltaCn	Rank	Search Engine Rank	m/z [Da]	MH+ [Da]	Theo. MH+ [Da]	DeltaM [ppm]	Deltam/z [Da]	Activation Type	MS Order	Isolation Interference [%]	Ion Inject Time [ms]	RT [min]	First Scan	Spectrum File	File ID	XCorr	Percolator q-Value	Percolator PEP
		FALSE	High	Sequest HT (A2)	Unambiguous	[K].LMEYGNmLVMEQENVK.[R]	M7(Oxidation)	1	3	AT2G39730.1	AT2G39730.1; AT2G39730.2; AT2G39730.3	0	2	0.2576	0	1	1	972.448	1943.89	1943.89	-1.43	-0.00139	HCD (High Energy Collision Dissociation)	MS2	17.3511	100	62.8746	17524	20210307_171_CK_total.raw	F4	1.98	0	0.01184
		FALSE	High	Sequest HT (A2)	Unambiguous	[K].LmEYGNMLVMEQENVK.[R]	M2(Oxidation)	1	3	AT2G39730.1	AT2G39730.1; AT2G39730.2; AT2G39730.3	0	2	0.4185	0	1	1	972.452	1943.9	1943.89	2.65	0.00258	HCD (High Energy Collision Dissociation)	MS2	0	100	67.9359	19575	20210307_171_CK_total.raw	F4	2.7	0	0.0003874
	FALSE	High	[K].LMEYGNMLVMEQENVKR.[V]			9.85978e-06	0	1	3	1	AT2G39730.1	AT2G39730.1 [393-409]	1	2084	High	0	6.416e-06	3.89	K.LMEYGNMLVMEQENVKR.V	[393-409]
		Checked	Confidence	Identifying Node	PSM Ambiguity	Annotated Sequence	Modifications	# Protein Groups	# Proteins	Master Protein Accessions	Protein Accessions	# Missed Cleavages	Charge	DeltaScore	DeltaCn	Rank	Search Engine Rank	m/z [Da]	MH+ [Da]	Theo. MH+ [Da]	DeltaM [ppm]	Deltam/z [Da]	Activation Type	MS Order	Isolation Interference [%]	Ion Inject Time [ms]	RT [min]	First Scan	Spectrum File	File ID	XCorr	Percolator q-Value	Percolator PEP
		FALSE	High	Sequest HT (A2)	Unambiguous	[K].LMEYGNMLVMEQENVKR.[V]		1	3	AT2G39730.1	AT2G39730.1; AT2G39730.2; AT2G39730.3	1	3	0.7147	0	1	1	695.338	2084	2084	0.86	0.0006	HCD (High Energy Collision Dissociation)	MS2	23.538	25.503	67.8909	19554	20210307_171_CK_total.raw	F4	3.89	0	6.416e-06
	FALSE	High	[K].LMEYGNMLVMEQENVKR.[V]	1xOxidation [M]		3.298e-06	0	1	3	2	AT2G39730.1	AT2G39730.1 [393-409]	1	2099.99	High	0	2.05e-06	3.8	K.LMEYGNMLVMEQENVKR.V	[393-409]
		Checked	Confidence	Identifying Node	PSM Ambiguity	Annotated Sequence	Modifications	# Protein Groups	# Proteins	Master Protein Accessions	Protein Accessions	# Missed Cleavages	Charge	DeltaScore	DeltaCn	Rank	Search Engine Rank	m/z [Da]	MH+ [Da]	Theo. MH+ [Da]	DeltaM [ppm]	Deltam/z [Da]	Activation Type	MS Order	Isolation Interference [%]	Ion Inject Time [ms]	RT [min]	First Scan	Spectrum File	File ID	XCorr	Percolator q-Value	Percolator PEP
		FALSE	High	Sequest HT (A2)	Unambiguous	[K].LmEYGNMLVMEQENVKR.[V]	M2(Oxidation)	1	3	AT2G39730.1	AT2G39730.1; AT2G39730.2; AT2G39730.3	1	3	0.3132	0	1	1	700.67	2099.99	2099.99	1.24	0.00087	HCD (High Energy Collision Dissociation)	MS2	15.1034	70.736	62.4134	17322	20210307_171_CK_total.raw	F4	3.8	0	2.05e-06
		FALSE	High	Sequest HT (A2)	Unambiguous	[K].LMEYGNmLVMEQENVKR.[V]	M7(Oxidation)	1	3	AT2G39730.1	AT2G39730.1; AT2G39730.2; AT2G39730.3	1	3	0.0701	0	1	1	700.67	2099.99	2099.99	1.24	0.00087	HCD (High Energy Collision Dissociation)	MS2	100	100	58.452	15681	20210307_171_CK_total.raw	F4	1.57	0	0.0458
	FALSE	High	[K].LMEYGNMLVMEQENVKR.[V]	2xOxidation [M2; M7]		0.0181413	0	1	3	1	AT2G39730.1	AT2G39730.1 [393-409]	1	2115.99	High	0	0.01614	2.5	K.LMEYGNMLVMEQENVKR.V	[393-409]
		Checked	Confidence	Identifying Node	PSM Ambiguity	Annotated Sequence	Modifications	# Protein Groups	# Proteins	Master Protein Accessions	Protein Accessions	# Missed Cleavages	Charge	DeltaScore	DeltaCn	Rank	Search Engine Rank	m/z [Da]	MH+ [Da]	Theo. MH+ [Da]	DeltaM [ppm]	Deltam/z [Da]	Activation Type	MS Order	Isolation Interference [%]	Ion Inject Time [ms]	RT [min]	First Scan	Spectrum File	File ID	XCorr	Percolator q-Value	Percolator PEP
		FALSE	High	Sequest HT (A2)	Unambiguous	[K].LmEYGNmLVMEQENVKR.[V]	M2(Oxidation); M7(Oxidation)	1	3	AT2G39730.1	AT2G39730.1; AT2G39730.2; AT2G39730.3	1	3	0.596	0	1	1	706.001	2115.99	2115.99	1.27	0.00089	HCD (High Energy Collision Dissociation)	MS2	11.9527	100	53.0059	13370	20210307_171_CK_total.raw	F4	2.5	0	0.01614
	FALSE	High	[R].VPIICTGNDFSTLYAPLIR.[D]	1xCarbamidomethyl [C5]		1.15715e-06	0	1	3	2	AT2G39730.1	AT2G39730.1 [278-296]	0	2150.13	High	0	0.0001627	4.21	R.VPIICTGNDFSTLYAPLIR.D	[278-296]
		Checked	Confidence	Identifying Node	PSM Ambiguity	Annotated Sequence	Modifications	# Protein Groups	# Proteins	Master Protein Accessions	Protein Accessions	# Missed Cleavages	Charge	DeltaScore	DeltaCn	Rank	Search Engine Rank	m/z [Da]	MH+ [Da]	Theo. MH+ [Da]	DeltaM [ppm]	Deltam/z [Da]	Activation Type	MS Order	Isolation Interference [%]	Ion Inject Time [ms]	RT [min]	First Scan	Spectrum File	File ID	XCorr	Percolator q-Value	Percolator PEP
		FALSE	High	Sequest HT (A2)	Unambiguous	[R].VPIIcTGNDFSTLYAPLIR.[D]	C5(Carbamidomethyl)	1	3	AT2G39730.1	AT2G39730.1; AT2G39730.2; AT2G39730.3	0	2	0.82	0	1	1	1075.57	2150.13	2150.13	1.34	0.00144	HCD (High Energy Collision Dissociation)	MS2	23.2599	100	79.9938	24461	20210307_171_CK_total.raw	F4	4.11	0	6.892e-07
		FALSE	High	Sequest HT (A2)	Unambiguous	[R].VPIIcTGNDFSTLYAPLIR.[D]	C5(Carbamidomethyl)	1	3	AT2G39730.1	AT2G39730.1; AT2G39730.2; AT2G39730.3	0	3	0.81	0	1	1	717.382	2150.13	2150.13	0.2	0.00014	HCD (High Energy Collision Dissociation)	MS2	0	100	80.0379	24480	20210307_171_CK_total.raw	F4	4.21	0	0.0001627
	FALSE	High	[K].VPLILGIWGGK.[G]			0.00651774	0	1	3	1	AT2G39730.1	AT2G39730.1 [157-167]	0	1152.71	High	0	0.005543	2.91	K.VPLILGIWGGK.G	[157-167]
		Checked	Confidence	Identifying Node	PSM Ambiguity	Annotated Sequence	Modifications	# Protein Groups	# Proteins	Master Protein Accessions	Protein Accessions	# Missed Cleavages	Charge	DeltaScore	DeltaCn	Rank	Search Engine Rank	m/z [Da]	MH+ [Da]	Theo. MH+ [Da]	DeltaM [ppm]	Deltam/z [Da]	Activation Type	MS Order	Isolation Interference [%]	Ion Inject Time [ms]	RT [min]	First Scan	Spectrum File	File ID	XCorr	Percolator q-Value	Percolator PEP
		FALSE	High	Sequest HT (A2)	Unambiguous	[K].VPLILGIWGGK.[G]		1	3	AT2G39730.1	AT2G39730.1; AT2G39730.2; AT2G39730.3	0	2	0.8454	0	1	1	576.862	1152.72	1152.71	1.88	0.00109	HCD (High Energy Collision Dissociation)	MS2	5.21332	100	79.7214	24347	20210307_171_CK_total.raw	F4	2.91	0	0.005543
	FALSE	High	[R].EGPPVFEQPEMTYEK.[L]			0.00439652	0	1	3	1	AT2G39730.1	AT2G39730.1 [378-392]	0	1780.81	High	0	0.003685	3.09	R.EGPPVFEQPEMTYEK.L	[378-392]
		Checked	Confidence	Identifying Node	PSM Ambiguity	Annotated Sequence	Modifications	# Protein Groups	# Proteins	Master Protein Accessions	Protein Accessions	# Missed Cleavages	Charge	DeltaScore	DeltaCn	Rank	Search Engine Rank	m/z [Da]	MH+ [Da]	Theo. MH+ [Da]	DeltaM [ppm]	Deltam/z [Da]	Activation Type	MS Order	Isolation Interference [%]	Ion Inject Time [ms]	RT [min]	First Scan	Spectrum File	File ID	XCorr	Percolator q-Value	Percolator PEP
		FALSE	High	Sequest HT (A2)	Unambiguous	[R].EGPPVFEQPEMTYEK.[L]		1	3	AT2G39730.1	AT2G39730.1; AT2G39730.2; AT2G39730.3	0	2	0.6537	0	1	1	890.91	1780.81	1780.81	1.25	0.00112	HCD (High Energy Collision Dissociation)	MS2	14.3642	100	62.4666	17346	20210307_171_CK_total.raw	F4	3.09	0	0.003685
	FALSE	High	[R].KFVESLGVEK.[I]			0.0138579	0	1	3	2	AT2G39730.1	AT2G39730.1 [359-368]	1	1135.64	High	0	0.01216	2.84	R.KFVESLGVEK.I	[359-368]
		Checked	Confidence	Identifying Node	PSM Ambiguity	Annotated Sequence	Modifications	# Protein Groups	# Proteins	Master Protein Accessions	Protein Accessions	# Missed Cleavages	Charge	DeltaScore	DeltaCn	Rank	Search Engine Rank	m/z [Da]	MH+ [Da]	Theo. MH+ [Da]	DeltaM [ppm]	Deltam/z [Da]	Activation Type	MS Order	Isolation Interference [%]	Ion Inject Time [ms]	RT [min]	First Scan	Spectrum File	File ID	XCorr	Percolator q-Value	Percolator PEP
		FALSE	High	Sequest HT (A2)	Unambiguous	[R].KFVESLGVEK.[I]		1	3	AT2G39730.1	AT2G39730.1; AT2G39730.2; AT2G39730.3	1	2	0.5141	0	1	1	568.322	1135.64	1135.64	0.89	0.00051	HCD (High Energy Collision Dissociation)	MS2	28.797	100	35.8893	6969	20210307_171_CK_total.raw	F4	2.84	0	0.01216
		FALSE	High	Sequest HT (A2)	Unambiguous	[R].KFVESLGVEK.[I]		1	3	AT2G39730.1	AT2G39730.1; AT2G39730.2; AT2G39730.3	1	3	0.2996	0	1	1	379.217	1135.64	1135.64	0.24	9e-05	HCD (High Energy Collision Dissociation)	MS2	0	100	35.8957	6972	20210307_171_CK_total.raw	F4	2.47	0.001709	0.2573
	FALSE	High	[R].GLAYDTSDDQQDITR.[G]			0.000280786	0	1	3	3	AT2G39730.1	AT2G39730.1 [73-87]	0	1697.76	High	0	0.00021	2.28	R.GLAYDTSDDQQDITR.G	[73-87]
		Checked	Confidence	Identifying Node	PSM Ambiguity	Annotated Sequence	Modifications	# Protein Groups	# Proteins	Master Protein Accessions	Protein Accessions	# Missed Cleavages	Charge	DeltaScore	DeltaCn	Rank	Search Engine Rank	m/z [Da]	MH+ [Da]	Theo. MH+ [Da]	DeltaM [ppm]	Deltam/z [Da]	Activation Type	MS Order	Isolation Interference [%]	Ion Inject Time [ms]	RT [min]	First Scan	Spectrum File	File ID	XCorr	Percolator q-Value	Percolator PEP
		FALSE	High	Sequest HT (A2)	Unambiguous	[R].GLAYDTSDDQQDITR.[G]		1	3	AT2G39730.1	AT2G39730.1; AT2G39730.2; AT2G39730.3	0	2	0.7158	0	1	1	849.385	1697.76	1697.76	0.35	0.0003	HCD (High Energy Collision Dissociation)	MS2	0	100	45.8649	10564	20210307_171_CK_total.raw	F4	1.9	0	0.0004566
		FALSE	High	Sequest HT (A2)	Unambiguous	[R].GLAYDTSDDQQDITR.[G]		1	3	AT2G39730.1	AT2G39730.1; AT2G39730.2; AT2G39730.3	0	2	0.6184	0	1	1	849.385	1697.76	1697.76	0.28	0.00023	HCD (High Energy Collision Dissociation)	MS2	0	100	45.8862	10573	20210307_171_CK_total.raw	F4	2.28	0	0.00021
		FALSE	High	Sequest HT (A2)	Unambiguous	[R].GLAYDTSDDQQDITR.[G]		1	3	AT2G39730.1	AT2G39730.1; AT2G39730.2; AT2G39730.3	0	2	0.5	0	1	1	849.392	1697.78	1697.76	8.83	0.0075	HCD (High Energy Collision Dissociation)	MS2	0	100	45.9876	10606	20210307_171_CK_total.raw	F4	2.24	0	0.02431
	FALSE	High	[K].GAQQVNLPVPEGCTDPVAENFDPTAR.[S]	1xCarbamidomethyl [C13]		0.000816291	0	1	1	1	AT2G39730.1	AT2G39730.1 [439-464]	0	2782.31	High	0	0.0006393	3.58	K.GAQQVNLPVPEGCTDPVAENFDPTAR.S	[439-464]
		Checked	Confidence	Identifying Node	PSM Ambiguity	Annotated Sequence	Modifications	# Protein Groups	# Proteins	Master Protein Accessions	Protein Accessions	# Missed Cleavages	Charge	DeltaScore	DeltaCn	Rank	Search Engine Rank	m/z [Da]	MH+ [Da]	Theo. MH+ [Da]	DeltaM [ppm]	Deltam/z [Da]	Activation Type	MS Order	Isolation Interference [%]	Ion Inject Time [ms]	RT [min]	First Scan	Spectrum File	File ID	XCorr	Percolator q-Value	Percolator PEP
		FALSE	High	Sequest HT (A2)	Unambiguous	[K].GAQQVNLPVPEGcTDPVAENFDPTAR.[S]	C13(Carbamidomethyl)	1	1	AT2G39730.1	AT2G39730.1	0	3	0.7039	0	1	1	928.11	2782.32	2782.31	2.04	0.0019	HCD (High Energy Collision Dissociation)	MS2	21.3949	100	75.2571	22395	20210307_171_CK_total.raw	F4	3.58	0	0.0006393
	FALSE	High	[K].FVESLGVEK.[I]			0.0622532	0	1	3	1	AT2G39730.1	AT2G39730.1 [360-368]	0	1007.54	High	0	0.05832	1.76	K.FVESLGVEK.I	[360-368]
		Checked	Confidence	Identifying Node	PSM Ambiguity	Annotated Sequence	Modifications	# Protein Groups	# Proteins	Master Protein Accessions	Protein Accessions	# Missed Cleavages	Charge	DeltaScore	DeltaCn	Rank	Search Engine Rank	m/z [Da]	MH+ [Da]	Theo. MH+ [Da]	DeltaM [ppm]	Deltam/z [Da]	Activation Type	MS Order	Isolation Interference [%]	Ion Inject Time [ms]	RT [min]	First Scan	Spectrum File	File ID	XCorr	Percolator q-Value	Percolator PEP
		FALSE	High	Sequest HT (A2)	Unambiguous	[K].FVESLGVEK.[I]		1	3	AT2G39730.1	AT2G39730.1; AT2G39730.2; AT2G39730.3	0	2	0.25	0	1	1	504.278	1007.55	1007.54	8.33	0.0042	HCD (High Energy Collision Dissociation)	MS2	23.2138	100	43.6787	9754	20210307_171_CK_total.raw	F4	1.76	0	0.05832
	FALSE	High	[K].FYWAPTR.[E]			0.236899	0	1	3	1	AT2G39730.1	AT2G39730.1 [303-309]	0	940.468	High	0	0.2348	1.81	K.FYWAPTR.E	[303-309]
		Checked	Confidence	Identifying Node	PSM Ambiguity	Annotated Sequence	Modifications	# Protein Groups	# Proteins	Master Protein Accessions	Protein Accessions	# Missed Cleavages	Charge	DeltaScore	DeltaCn	Rank	Search Engine Rank	m/z [Da]	MH+ [Da]	Theo. MH+ [Da]	DeltaM [ppm]	Deltam/z [Da]	Activation Type	MS Order	Isolation Interference [%]	Ion Inject Time [ms]	RT [min]	First Scan	Spectrum File	File ID	XCorr	Percolator q-Value	Percolator PEP
		FALSE	High	Sequest HT (A2)	Unambiguous	[K].FYWAPTR.[E]		1	3	AT2G39730.1	AT2G39730.1; AT2G39730.2; AT2G39730.3	0	2	0.6354	0	1	1	470.737	940.467	940.468	-0.12	-5e-05	HCD (High Energy Collision Dissociation)	MS2	30.2871	100	55.8299	14562	20210307_171_CK_total.raw	F4	1.81	0	0.2348
	FALSE	High	[K].GMVDSVFQAPMGTGTHHAVLSSYEYVSQGLR.[Q]			0.00248874	0	1	3	1	AT2G39730.1	AT2G39730.1 [90-120]	0	3324.58	High	0	0.002035	2.7	K.GMVDSVFQAPMGTGTHHAVLSSYEYVSQGLR.Q	[90-120]
		Checked	Confidence	Identifying Node	PSM Ambiguity	Annotated Sequence	Modifications	# Protein Groups	# Proteins	Master Protein Accessions	Protein Accessions	# Missed Cleavages	Charge	DeltaScore	DeltaCn	Rank	Search Engine Rank	m/z [Da]	MH+ [Da]	Theo. MH+ [Da]	DeltaM [ppm]	Deltam/z [Da]	Activation Type	MS Order	Isolation Interference [%]	Ion Inject Time [ms]	RT [min]	First Scan	Spectrum File	File ID	XCorr	Percolator q-Value	Percolator PEP
		FALSE	High	Sequest HT (A2)	Unambiguous	[K].GMVDSVFQAPMGTGTHHAVLSSYEYVSQGLR.[Q]		1	3	AT2G39730.1	AT2G39730.1; AT2G39730.2; AT2G39730.3	0	4	0.6148	0	1	1	831.901	3324.58	3324.58	1.81	0.00151	HCD (High Energy Collision Dissociation)	MS2	10.8739	38.33	77.6085	23434	20210307_171_CK_total.raw	F4	2.7	0	0.002035
	FALSE	High	[K].FYWAPTREDR.[I]			0.2864	0.00304949	1	3	1	AT2G39730.1	AT2G39730.1 [303-312]	1	1340.64	High	0.002544	0.2853	1.83	K.FYWAPTREDR.I	[303-312]
		Checked	Confidence	Identifying Node	PSM Ambiguity	Annotated Sequence	Modifications	# Protein Groups	# Proteins	Master Protein Accessions	Protein Accessions	# Missed Cleavages	Charge	DeltaScore	DeltaCn	Rank	Search Engine Rank	m/z [Da]	MH+ [Da]	Theo. MH+ [Da]	DeltaM [ppm]	Deltam/z [Da]	Activation Type	MS Order	Isolation Interference [%]	Ion Inject Time [ms]	RT [min]	First Scan	Spectrum File	File ID	XCorr	Percolator q-Value	Percolator PEP
		FALSE	High	Sequest HT (A2)	Unambiguous	[K].FYWAPTREDR.[I]		1	3	AT2G39730.1	AT2G39730.1; AT2G39730.2; AT2G39730.3	1	3	0.541	0	1	1	447.551	1340.64	1340.64	1.19	0.00053	HCD (High Energy Collision Dissociation)	MS2	14.3182	100	49.8927	12108	20210307_171_CK_total.raw	F4	1.83	0.002544	0.2853
FALSE	High	Master Protein	ATCG00120.1	ATP synthase subunit alpha	0	53.613	36	15	23	13	1	507	55.3	5.25	68.45	15		0
	Checked	Confidence	Annotated Sequence	Modifications	Modifications in Master Proteins	Qvality PEP	Qvality q-value	# Protein Groups	# Proteins	# PSMs	Master Protein Accessions	Positions in Master Proteins	# Missed Cleavages	Theo. MH+ [Da]	Confidence (by Search Engine): Sequest HT	Percolator q-Value (by Search Engine): Sequest HT	Percolator PEP (by Search Engine): Sequest HT	XCorr (by Search Engine): Sequest HT	Sequence in Protein	Positions in Protein	Peptide Group Modifications in Protein
	FALSE	High	[R].QMSLLLR.[R]			0.237719	0	2	3	1	AT2G07698.1; ATCG00120.1	AT2G07698.1 [553-559]; ATCG00120.1 [273-279]	0	860.502	High	0	0.2354	1.65	R.QMSLLLR.R	[273-279]
		Checked	Confidence	Identifying Node	PSM Ambiguity	Annotated Sequence	Modifications	# Protein Groups	# Proteins	Master Protein Accessions	Protein Accessions	# Missed Cleavages	Charge	DeltaScore	DeltaCn	Rank	Search Engine Rank	m/z [Da]	MH+ [Da]	Theo. MH+ [Da]	DeltaM [ppm]	Deltam/z [Da]	Activation Type	MS Order	Isolation Interference [%]	Ion Inject Time [ms]	RT [min]	First Scan	Spectrum File	File ID	XCorr	Percolator q-Value	Percolator PEP
		FALSE	High	Sequest HT (A2)	Unambiguous	[R].QMSLLLR.[R]		2	3	AT2G07698.1; ATCG00120.1	ATMG01190.1; AT2G07698.1; ATCG00120.1	0	2	0.3333	0	1	1	430.755	860.502	860.502	-0.13	-6e-05	HCD (High Energy Collision Dissociation)	MS2	0	100	54.7665	14118	20210307_171_CK_total.raw	F4	1.65	0	0.2354
	FALSE	High	[R].LIESPAPGIISR.[R]			0.00178851	0	1	1	2	ATCG00120.1	ATCG00120.1 [129-140]	0	1252.73	High	0	0.001443	2.84	R.LIESPAPGIISR.R	[129-140]
		Checked	Confidence	Identifying Node	PSM Ambiguity	Annotated Sequence	Modifications	# Protein Groups	# Proteins	Master Protein Accessions	Protein Accessions	# Missed Cleavages	Charge	DeltaScore	DeltaCn	Rank	Search Engine Rank	m/z [Da]	MH+ [Da]	Theo. MH+ [Da]	DeltaM [ppm]	Deltam/z [Da]	Activation Type	MS Order	Isolation Interference [%]	Ion Inject Time [ms]	RT [min]	First Scan	Spectrum File	File ID	XCorr	Percolator q-Value	Percolator PEP
		FALSE	High	Sequest HT (A2)	Unambiguous	[R].LIESPAPGIISR.[R]		1	1	ATCG00120.1	ATCG00120.1	0	2	0.743	0	1	1	626.867	1252.73	1252.73	1.1	0.00069	HCD (High Energy Collision Dissociation)	MS2	18.6697	100	53.5045	13580	20210307_171_CK_total.raw	F4	2.84	0	0.001443
		FALSE	High	Sequest HT (A2)	Unambiguous	[R].LIESPAPGIISR.[R]		1	1	ATCG00120.1	ATCG00120.1	0	2	0.6283	0	1	1	626.867	1252.73	1252.73	1	0.00063	HCD (High Energy Collision Dissociation)	MS2	56.1144	100	54.5298	14019	20210307_171_CK_total.raw	F4	2.26	0	0.02152
	FALSE	High	[R].VINALANPIDGR.[G]			0.00167814	0	1	1	2	ATCG00120.1	ATCG00120.1 [108-119]	0	1252.7	High	0	0.001354	3.07	R.VINALANPIDGR.G	[108-119]
		Checked	Confidence	Identifying Node	PSM Ambiguity	Annotated Sequence	Modifications	# Protein Groups	# Proteins	Master Protein Accessions	Protein Accessions	# Missed Cleavages	Charge	DeltaScore	DeltaCn	Rank	Search Engine Rank	m/z [Da]	MH+ [Da]	Theo. MH+ [Da]	DeltaM [ppm]	Deltam/z [Da]	Activation Type	MS Order	Isolation Interference [%]	Ion Inject Time [ms]	RT [min]	First Scan	Spectrum File	File ID	XCorr	Percolator q-Value	Percolator PEP
		FALSE	High	Sequest HT (A2)	Unambiguous	[R].VINALANPIDGR.[G]		1	1	ATCG00120.1	ATCG00120.1	0	2	0.7649	0	1	1	626.854	1252.7	1252.7	0.03	2e-05	HCD (High Energy Collision Dissociation)	MS2	3.78372	25.721	55.5852	14459	20210307_171_CK_total.raw	F4	2.85	0	0.002633
		FALSE	High	Sequest HT (A2)	Unambiguous	[R].VINALANPIDGR.[G]		1	1	ATCG00120.1	ATCG00120.1	0	2	0.759	0	1	1	626.854	1252.7	1252.7	0.13	8e-05	HCD (High Energy Collision Dissociation)	MS2	43.276	100	54.555	14030	20210307_171_CK_total.raw	F4	3.07	0	0.001354
	FALSE	High	[R].SVYEPLQTGLIAIDSMIPIGR.[G]	1xOxidation [M16]		8.74258e-05	0	1	1	1	ATCG00120.1	ATCG00120.1 [142-162]	0	2289.22	High	0	6.235e-05	3.85	R.SVYEPLQTGLIAIDSMIPIGR.G	[142-162]
		Checked	Confidence	Identifying Node	PSM Ambiguity	Annotated Sequence	Modifications	# Protein Groups	# Proteins	Master Protein Accessions	Protein Accessions	# Missed Cleavages	Charge	DeltaScore	DeltaCn	Rank	Search Engine Rank	m/z [Da]	MH+ [Da]	Theo. MH+ [Da]	DeltaM [ppm]	Deltam/z [Da]	Activation Type	MS Order	Isolation Interference [%]	Ion Inject Time [ms]	RT [min]	First Scan	Spectrum File	File ID	XCorr	Percolator q-Value	Percolator PEP
		FALSE	High	Sequest HT (A2)	Unambiguous	[R].SVYEPLQTGLIAIDSmIPIGR.[G]	M16(Oxidation)	1	1	ATCG00120.1	ATCG00120.1	0	3	0.761	0	1	1	763.744	2289.22	2289.22	1.02	0.00078	HCD (High Energy Collision Dissociation)	MS2	2.80449	100	80.7525	24781	20210307_171_CK_total.raw	F4	3.85	0	6.235e-05
	FALSE	High	[K].TLTAEAESFLK.[E]			0.00171871	0	1	1	1	ATCG00120.1	ATCG00120.1 [481-491]	0	1209.64	High	0	0.001387	3.32	K.TLTAEAESFLK.E	[481-491]
		Checked	Confidence	Identifying Node	PSM Ambiguity	Annotated Sequence	Modifications	# Protein Groups	# Proteins	Master Protein Accessions	Protein Accessions	# Missed Cleavages	Charge	DeltaScore	DeltaCn	Rank	Search Engine Rank	m/z [Da]	MH+ [Da]	Theo. MH+ [Da]	DeltaM [ppm]	Deltam/z [Da]	Activation Type	MS Order	Isolation Interference [%]	Ion Inject Time [ms]	RT [min]	First Scan	Spectrum File	File ID	XCorr	Percolator q-Value	Percolator PEP
		FALSE	High	Sequest HT (A2)	Unambiguous	[K].TLTAEAESFLK.[E]		1	1	ATCG00120.1	ATCG00120.1	0	2	0.6958	0	1	1	605.323	1209.64	1209.64	1.52	0.00092	HCD (High Energy Collision Dissociation)	MS2	100	50.477	71.1548	20874	20210307_171_CK_total.raw	F4	3.32	0	0.001387
	FALSE	High	[K].TNKPQFQEIIASTK.[T]			2.3491e-05	0	1	1	2	ATCG00120.1	ATCG00120.1 [467-480]	0	1604.86	High	0	1.586e-05	5.52	K.TNKPQFQEIIASTK.T	[467-480]
		Checked	Confidence	Identifying Node	PSM Ambiguity	Annotated Sequence	Modifications	# Protein Groups	# Proteins	Master Protein Accessions	Protein Accessions	# Missed Cleavages	Charge	DeltaScore	DeltaCn	Rank	Search Engine Rank	m/z [Da]	MH+ [Da]	Theo. MH+ [Da]	DeltaM [ppm]	Deltam/z [Da]	Activation Type	MS Order	Isolation Interference [%]	Ion Inject Time [ms]	RT [min]	First Scan	Spectrum File	File ID	XCorr	Percolator q-Value	Percolator PEP
		FALSE	High	Sequest HT (A2)	Unambiguous	[K].TNKPQFQEIIASTK.[T]		1	1	ATCG00120.1	ATCG00120.1	0	2	0.6496	0	1	1	802.937	1604.87	1604.86	1.48	0.00119	HCD (High Energy Collision Dissociation)	MS2	51.3972	100	50.8439	12511	20210307_171_CK_total.raw	F4	2.74	0	0.0004532
		FALSE	High	Sequest HT (A2)	Unambiguous	[K].TNKPQFQEIIASTK.[T]		1	1	ATCG00120.1	ATCG00120.1	0	3	0.7717	0	1	1	535.627	1604.87	1604.86	0.71	0.00038	HCD (High Energy Collision Dissociation)	MS2	14.746	58.549	50.861	12518	20210307_171_CK_total.raw	F4	5.52	0	1.586e-05
	FALSE	High	[K].EGIQEQLER.[F]			0.0345124	0	1	1	1	ATCG00120.1	ATCG00120.1 [492-500]	0	1101.55	High	0	0.03154	2.11	K.EGIQEQLER.F	[492-500]
		Checked	Confidence	Identifying Node	PSM Ambiguity	Annotated Sequence	Modifications	# Protein Groups	# Proteins	Master Protein Accessions	Protein Accessions	# Missed Cleavages	Charge	DeltaScore	DeltaCn	Rank	Search Engine Rank	m/z [Da]	MH+ [Da]	Theo. MH+ [Da]	DeltaM [ppm]	Deltam/z [Da]	Activation Type	MS Order	Isolation Interference [%]	Ion Inject Time [ms]	RT [min]	First Scan	Spectrum File	File ID	XCorr	Percolator q-Value	Percolator PEP
		FALSE	High	Sequest HT (A2)	Unambiguous	[K].EGIQEQLER.[F]		1	1	ATCG00120.1	ATCG00120.1	0	2	0.4502	0	1	1	551.285	1101.56	1101.55	8.12	0.00447	HCD (High Energy Collision Dissociation)	MS2	29.7322	100	38.5853	7933	20210307_171_CK_total.raw	F4	2.11	0	0.03154
	FALSE	High	[R].ELIIGDR.[Q]			0.16837	0	2	2	2	AT2G07698.1; ATCG00120.1	AT2G07698.1 [437-443]; ATCG00120.1 [166-172]	0	815.462	High	0	0.1643	1.9	R.ELIIGDR.Q	[166-172]
		Checked	Confidence	Identifying Node	PSM Ambiguity	Annotated Sequence	Modifications	# Protein Groups	# Proteins	Master Protein Accessions	Protein Accessions	# Missed Cleavages	Charge	DeltaScore	DeltaCn	Rank	Search Engine Rank	m/z [Da]	MH+ [Da]	Theo. MH+ [Da]	DeltaM [ppm]	Deltam/z [Da]	Activation Type	MS Order	Isolation Interference [%]	Ion Inject Time [ms]	RT [min]	First Scan	Spectrum File	File ID	XCorr	Percolator q-Value	Percolator PEP
		FALSE	High	Sequest HT (A2)	Unambiguous	[R].ELLIGDR.[Q]		1	1	AT2G07698.1	AT2G07698.1	0	2		0	1	2	408.234	815.461	815.462	-1.8	-0.00073	HCD (High Energy Collision Dissociation)	MS2	31.3957	100	36.5533	7212	20210307_171_CK_total.raw	F4	1.9	0	0.1643
		FALSE	High	Sequest HT (A2)	Unambiguous	[R].ELIIGDR.[Q]		1	1	ATCG00120.1	ATCG00120.1	0	2	0	0	1	1	408.234	815.461	815.462	-1.8	-0.00073	HCD (High Energy Collision Dissociation)	MS2	31.3957	100	36.5533	7212	20210307_171_CK_total.raw	F4	1.9	0	0.1643
	FALSE	High	[R].EAYPGDVFYLHSR.[L]			0.000223768	0	1	1	2	ATCG00120.1	ATCG00120.1 [285-297]	0	1553.74	High	0	0.0001655	3.62	R.EAYPGDVFYLHSR.L	[285-297]
		Checked	Confidence	Identifying Node	PSM Ambiguity	Annotated Sequence	Modifications	# Protein Groups	# Proteins	Master Protein Accessions	Protein Accessions	# Missed Cleavages	Charge	DeltaScore	DeltaCn	Rank	Search Engine Rank	m/z [Da]	MH+ [Da]	Theo. MH+ [Da]	DeltaM [ppm]	Deltam/z [Da]	Activation Type	MS Order	Isolation Interference [%]	Ion Inject Time [ms]	RT [min]	First Scan	Spectrum File	File ID	XCorr	Percolator q-Value	Percolator PEP
		FALSE	High	Sequest HT (A2)	Unambiguous	[R].EAYPGDVFYLHSR.[L]		1	1	ATCG00120.1	ATCG00120.1	0	3	0.779	0	1	1	518.585	1553.74	1553.74	0.71	0.00037	HCD (High Energy Collision Dissociation)	MS2	4.15925	100	61.9144	17106	20210307_171_CK_total.raw	F4	3.62	0	0.0001655
		FALSE	High	Sequest HT (A2)	Unambiguous	[R].EAYPGDVFYLHSR.[L]		1	1	ATCG00120.1	ATCG00120.1	0	2	0.7186	0	1	1	777.374	1553.74	1553.74	1.58	0.00123	HCD (High Energy Collision Dissociation)	MS2	45.0405	100	61.9657	17128	20210307_171_CK_total.raw	F4	1.99	0	0.001505
	FALSE	High	[R].EVTIVNTGTVLQVGDGIAR.[I]			2.59501e-05	0	1	1	1	ATCG00120.1	ATCG00120.1 [23-41]	0	1942.06	High	0	1.76e-05	4.26	R.EVTIVNTGTVLQVGDGIAR.I	[23-41]
		Checked	Confidence	Identifying Node	PSM Ambiguity	Annotated Sequence	Modifications	# Protein Groups	# Proteins	Master Protein Accessions	Protein Accessions	# Missed Cleavages	Charge	DeltaScore	DeltaCn	Rank	Search Engine Rank	m/z [Da]	MH+ [Da]	Theo. MH+ [Da]	DeltaM [ppm]	Deltam/z [Da]	Activation Type	MS Order	Isolation Interference [%]	Ion Inject Time [ms]	RT [min]	First Scan	Spectrum File	File ID	XCorr	Percolator q-Value	Percolator PEP
		FALSE	High	Sequest HT (A2)	Unambiguous	[R].EVTIVNTGTVLQVGDGIAR.[I]		1	1	ATCG00120.1	ATCG00120.1	0	2	0.777	0	1	1	971.536	1942.06	1942.06	1.74	0.00169	HCD (High Energy Collision Dissociation)	MS2	7.9996	100	76.0099	22730	20210307_171_CK_total.raw	F4	4.26	0	1.76e-05
	FALSE	High	[R].EQHTLIIYDDLSK.[Q]			0.00016272	0	1	1	3	ATCG00120.1	ATCG00120.1 [254-266]	0	1574.81	High	0	0.002104	3.35	R.EQHTLIIYDDLSK.Q	[254-266]
		Checked	Confidence	Identifying Node	PSM Ambiguity	Annotated Sequence	Modifications	# Protein Groups	# Proteins	Master Protein Accessions	Protein Accessions	# Missed Cleavages	Charge	DeltaScore	DeltaCn	Rank	Search Engine Rank	m/z [Da]	MH+ [Da]	Theo. MH+ [Da]	DeltaM [ppm]	Deltam/z [Da]	Activation Type	MS Order	Isolation Interference [%]	Ion Inject Time [ms]	RT [min]	First Scan	Spectrum File	File ID	XCorr	Percolator q-Value	Percolator PEP
		FALSE	High	Sequest HT (A2)	Unambiguous	[R].EQHTLIIYDDLSK.[Q]		1	1	ATCG00120.1	ATCG00120.1	0	2	0.6627	0	1	1	787.906	1574.81	1574.81	-0.3	-0.00024	HCD (High Energy Collision Dissociation)	MS2	49.2016	100	60.8584	16672	20210307_171_CK_total.raw	F4	2.49	0	0.000119
		FALSE	High	Sequest HT (A2)	Unambiguous	[R].EQHTLIIYDDLSK.[Q]		1	1	ATCG00120.1	ATCG00120.1	0	3	0.6925	0	1	1	525.607	1574.81	1574.81	0.47	0.00024	HCD (High Energy Collision Dissociation)	MS2	0	100	60.9286	16700	20210307_171_CK_total.raw	F4	3.35	0	0.002104
		FALSE	High	Sequest HT (A2)	Unambiguous	[R].EQHTLIIYDDLSK.[Q]		1	1	ATCG00120.1	ATCG00120.1	0	3	0.6869	0	1	1	525.608	1574.81	1574.81	1.86	0.00098	HCD (High Energy Collision Dissociation)	MS2	0	100	61.972	17131	20210307_171_CK_total.raw	F4	3.29	0	0.001401
	FALSE	High	[R].ADEISNIIR.[E]			0.0207529	0	1	1	1	ATCG00120.1	ATCG00120.1 [6-14]	0	1030.55	High	0	0.01859	2.23	R.ADEISNIIR.E	[6-14]
		Checked	Confidence	Identifying Node	PSM Ambiguity	Annotated Sequence	Modifications	# Protein Groups	# Proteins	Master Protein Accessions	Protein Accessions	# Missed Cleavages	Charge	DeltaScore	DeltaCn	Rank	Search Engine Rank	m/z [Da]	MH+ [Da]	Theo. MH+ [Da]	DeltaM [ppm]	Deltam/z [Da]	Activation Type	MS Order	Isolation Interference [%]	Ion Inject Time [ms]	RT [min]	First Scan	Spectrum File	File ID	XCorr	Percolator q-Value	Percolator PEP
		FALSE	High	Sequest HT (A2)	Unambiguous	[R].ADEISNIIR.[E]		1	1	ATCG00120.1	ATCG00120.1	0	2	0.4215	0	1	1	515.781	1030.55	1030.55	0.98	0.0005	HCD (High Energy Collision Dissociation)	MS2	7.83793	100	52.6648	13225	20210307_171_CK_total.raw	F4	2.23	0	0.01859
	FALSE	High	[K].ASSVAQVVTSLQER.[G]			0.000199362	0	1	1	2	ATCG00120.1	ATCG00120.1 [203-216]	0	1474.79	High	0	0.0001469	4.67	K.ASSVAQVVTSLQER.G	[203-216]
		Checked	Confidence	Identifying Node	PSM Ambiguity	Annotated Sequence	Modifications	# Protein Groups	# Proteins	Master Protein Accessions	Protein Accessions	# Missed Cleavages	Charge	DeltaScore	DeltaCn	Rank	Search Engine Rank	m/z [Da]	MH+ [Da]	Theo. MH+ [Da]	DeltaM [ppm]	Deltam/z [Da]	Activation Type	MS Order	Isolation Interference [%]	Ion Inject Time [ms]	RT [min]	First Scan	Spectrum File	File ID	XCorr	Percolator q-Value	Percolator PEP
		FALSE	High	Sequest HT (A2)	Unambiguous	[K].ASSVAQVVTSLQER.[G]		1	1	ATCG00120.1	ATCG00120.1	0	3	0.648	0	1	1	492.267	1474.79	1474.79	0.36	0.00018	HCD (High Energy Collision Dissociation)	MS2	0	100	64.0316	17969	20210307_171_CK_total.raw	F4	3.75	0	0.01349
		FALSE	High	Sequest HT (A2)	Unambiguous	[K].ASSVAQVVTSLQER.[G]		1	1	ATCG00120.1	ATCG00120.1	0	2	0.8137	0	1	1	737.899	1474.79	1474.79	3.52	0.00259	HCD (High Energy Collision Dissociation)	MS2	0	100	63.8695	17913	20210307_171_CK_total.raw	F4	4.67	0	0.0001469
	FALSE	High	[R].KFLVQLR.[T]			0.225653	0	1	1	1	ATCG00120.1	ATCG00120.1 [456-462]	1	903.577	High	0	0.223	2.22	R.KFLVQLR.T	[456-462]
		Checked	Confidence	Identifying Node	PSM Ambiguity	Annotated Sequence	Modifications	# Protein Groups	# Proteins	Master Protein Accessions	Protein Accessions	# Missed Cleavages	Charge	DeltaScore	DeltaCn	Rank	Search Engine Rank	m/z [Da]	MH+ [Da]	Theo. MH+ [Da]	DeltaM [ppm]	Deltam/z [Da]	Activation Type	MS Order	Isolation Interference [%]	Ion Inject Time [ms]	RT [min]	First Scan	Spectrum File	File ID	XCorr	Percolator q-Value	Percolator PEP
		FALSE	High	Sequest HT (A2)	Unambiguous	[R].KFLVQLR.[T]		1	1	ATCG00120.1	ATCG00120.1	1	2	0.5045	0	1	1	452.292	903.577	903.577	-0.35	-0.00016	HCD (High Energy Collision Dissociation)	MS2	52.4338	100	44.8813	10186	20210307_171_CK_total.raw	F4	2.22	0	0.223
	FALSE	High	[K].IAQIPVSEAYLGR.[V]			0.000362291	0	1	1	2	ATCG00120.1	ATCG00120.1 [95-107]	0	1416.78	High	0	0.0002741	2.87	K.IAQIPVSEAYLGR.V	[95-107]
		Checked	Confidence	Identifying Node	PSM Ambiguity	Annotated Sequence	Modifications	# Protein Groups	# Proteins	Master Protein Accessions	Protein Accessions	# Missed Cleavages	Charge	DeltaScore	DeltaCn	Rank	Search Engine Rank	m/z [Da]	MH+ [Da]	Theo. MH+ [Da]	DeltaM [ppm]	Deltam/z [Da]	Activation Type	MS Order	Isolation Interference [%]	Ion Inject Time [ms]	RT [min]	First Scan	Spectrum File	File ID	XCorr	Percolator q-Value	Percolator PEP
		FALSE	High	Sequest HT (A2)	Unambiguous	[K].IAQIPVSEAYLGR.[V]		1	1	ATCG00120.1	ATCG00120.1	0	2	0.7805	0	1	1	708.898	1416.79	1416.78	2.36	0.00167	HCD (High Energy Collision Dissociation)	MS2	19.2675	100	62.6929	17443	20210307_171_CK_total.raw	F4	2.87	0	0.0002741
		FALSE	High	Sequest HT (A2)	Unambiguous	[K].IAQIPVSEAYLGR.[V]		1	1	ATCG00120.1	ATCG00120.1	0	2	0.4348	0	1	1	708.897	1416.79	1416.78	1.07	0.00076	HCD (High Energy Collision Dissociation)	MS2	20.865	100	62.8704	17522	20210307_171_CK_total.raw	F4	1.61	0.001709	0.2477
FALSE	High	Master Protein	AT1G55490.1	chaperonin 60 beta	0	48.297	28	15	19	2	1	600	63.8	6.51	50.92	15		0
	Checked	Confidence	Annotated Sequence	Modifications	Modifications in Master Proteins	Qvality PEP	Qvality q-value	# Protein Groups	# Proteins	# PSMs	Master Protein Accessions	Positions in Master Proteins	# Missed Cleavages	Theo. MH+ [Da]	Confidence (by Search Engine): Sequest HT	Percolator q-Value (by Search Engine): Sequest HT	Percolator PEP (by Search Engine): Sequest HT	XCorr (by Search Engine): Sequest HT	Sequence in Protein	Positions in Protein	Peptide Group Modifications in Protein
	FALSE	High	[K].MSVEFDNCK.[L]	1xCarbamidomethyl [C8]		0.0289121	0	1	1	1	AT1G55490.1	AT1G55490.1 [265-273]	0	1129.47	High	0	0.02626	2.02	K.MSVEFDNCK.L	[265-273]
		Checked	Confidence	Identifying Node	PSM Ambiguity	Annotated Sequence	Modifications	# Protein Groups	# Proteins	Master Protein Accessions	Protein Accessions	# Missed Cleavages	Charge	DeltaScore	DeltaCn	Rank	Search Engine Rank	m/z [Da]	MH+ [Da]	Theo. MH+ [Da]	DeltaM [ppm]	Deltam/z [Da]	Activation Type	MS Order	Isolation Interference [%]	Ion Inject Time [ms]	RT [min]	First Scan	Spectrum File	File ID	XCorr	Percolator q-Value	Percolator PEP
		FALSE	High	Sequest HT (A2)	Unambiguous	[K].MSVEFDNcK.[L]	C8(Carbamidomethyl)	1	1	AT1G55490.1	AT1G55490.1	0	2	0.7129	0	1	1	565.236	1129.47	1129.47	0	0	HCD (High Energy Collision Dissociation)	MS2	49.499	100	41.6041	9037	20210307_171_CK_total.raw	F4	2.02	0	0.02626
	FALSE	High	[KR].NLIEQAEQDYEK.[E]			0.00134276	0	2	2	1	AT1G55490.1; AT3G13470.1	AT1G55490.1 [405-416]; AT3G13470.1 [401-412]	0	1479.7	High	0	0.001073	2.68	K.NLIEQAEQDYEK.E	[405-416]
		Checked	Confidence	Identifying Node	PSM Ambiguity	Annotated Sequence	Modifications	# Protein Groups	# Proteins	Master Protein Accessions	Protein Accessions	# Missed Cleavages	Charge	DeltaScore	DeltaCn	Rank	Search Engine Rank	m/z [Da]	MH+ [Da]	Theo. MH+ [Da]	DeltaM [ppm]	Deltam/z [Da]	Activation Type	MS Order	Isolation Interference [%]	Ion Inject Time [ms]	RT [min]	First Scan	Spectrum File	File ID	XCorr	Percolator q-Value	Percolator PEP
		FALSE	High	Sequest HT (A2)	Unambiguous	[KR].NLIEQAEQDYEK.[E]		2	2	AT1G55490.1; AT3G13470.1	AT1G55490.1; AT3G13470.1	0	2	0.6679	0	1	1	740.352	1479.7	1479.7	0.6	0.00045	HCD (High Energy Collision Dissociation)	MS2	29.4079	100	67.3413	19316	20210307_171_CK_total.raw	F4	2.68	0	0.001073
	FALSE	High	[KR].NLIEQAEQDYEKEK.[L]			0.000704468	0	2	2	2	AT1G55490.1; AT3G13470.1	AT1G55490.1 [405-418]; AT3G13470.1 [401-414]	1	1736.83	High	0	0.0005475	2.92	K.NLIEQAEQDYEKEK.L	[405-418]
		Checked	Confidence	Identifying Node	PSM Ambiguity	Annotated Sequence	Modifications	# Protein Groups	# Proteins	Master Protein Accessions	Protein Accessions	# Missed Cleavages	Charge	DeltaScore	DeltaCn	Rank	Search Engine Rank	m/z [Da]	MH+ [Da]	Theo. MH+ [Da]	DeltaM [ppm]	Deltam/z [Da]	Activation Type	MS Order	Isolation Interference [%]	Ion Inject Time [ms]	RT [min]	First Scan	Spectrum File	File ID	XCorr	Percolator q-Value	Percolator PEP
		FALSE	High	Sequest HT (A2)	Unambiguous	[KR].NLIEQAEQDYEKEK.[L]		2	2	AT1G55490.1; AT3G13470.1	AT1G55490.1; AT3G13470.1	1	2	0.542	0	1	1	868.92	1736.83	1736.83	-1.09	-0.00095	HCD (High Energy Collision Dissociation)	MS2	0	100	68.8139	19947	20210307_171_CK_total.raw	F4	2.86	0	0.0008496
		FALSE	High	Sequest HT (A2)	Unambiguous	[KR].NLIEQAEQDYEKEK.[L]		2	2	AT1G55490.1; AT3G13470.1	AT1G55490.1; AT3G13470.1	1	3	0.5514	0	1	1	579.616	1736.83	1736.83	-0.54	-0.00031	HCD (High Energy Collision Dissociation)	MS2	32.5937	100	68.4851	19809	20210307_171_CK_total.raw	F4	2.92	0	0.0005475
	FALSE	High	[K].SAENNLYVVEGMQFDR.[G]			9.77385e-05	0	2	2	1	AT1G55490.1; AT3G13470.1	AT1G55490.1 [236-251]; AT3G13470.1 [232-247]	0	1871.86	High	0	7.009e-05	3.32	K.SAENNLYVVEGMQFDR.G	[236-251]
		Checked	Confidence	Identifying Node	PSM Ambiguity	Annotated Sequence	Modifications	# Protein Groups	# Proteins	Master Protein Accessions	Protein Accessions	# Missed Cleavages	Charge	DeltaScore	DeltaCn	Rank	Search Engine Rank	m/z [Da]	MH+ [Da]	Theo. MH+ [Da]	DeltaM [ppm]	Deltam/z [Da]	Activation Type	MS Order	Isolation Interference [%]	Ion Inject Time [ms]	RT [min]	First Scan	Spectrum File	File ID	XCorr	Percolator q-Value	Percolator PEP
		FALSE	High	Sequest HT (A2)	Unambiguous	[K].SAENNLYVVEGMQFDR.[G]		2	2	AT1G55490.1; AT3G13470.1	AT1G55490.1; AT3G13470.1	0	2	0.6928	0	1	1	936.433	1871.86	1871.86	-0.23	-0.00021	HCD (High Energy Collision Dissociation)	MS2	48.8112	100	75.3986	22457	20210307_171_CK_total.raw	F4	3.32	0	7.009e-05
	FALSE	High	[K].SAENNLYVVEGMQFDR.[G]	1xOxidation [M12]		0.00133211	0	2	2	1	AT1G55490.1; AT3G13470.1	AT1G55490.1 [236-251]; AT3G13470.1 [232-247]	0	1887.85	High	0	0.001061	2.41	K.SAENNLYVVEGMQFDR.G	[236-251]
		Checked	Confidence	Identifying Node	PSM Ambiguity	Annotated Sequence	Modifications	# Protein Groups	# Proteins	Master Protein Accessions	Protein Accessions	# Missed Cleavages	Charge	DeltaScore	DeltaCn	Rank	Search Engine Rank	m/z [Da]	MH+ [Da]	Theo. MH+ [Da]	DeltaM [ppm]	Deltam/z [Da]	Activation Type	MS Order	Isolation Interference [%]	Ion Inject Time [ms]	RT [min]	First Scan	Spectrum File	File ID	XCorr	Percolator q-Value	Percolator PEP
		FALSE	High	Sequest HT (A2)	Unambiguous	[K].SAENNLYVVEGmQFDR.[G]	M12(Oxidation)	2	2	AT1G55490.1; AT3G13470.1	AT1G55490.1; AT3G13470.1	0	2	0.5228	0	1	1	944.432	1887.86	1887.85	0.85	0.0008	HCD (High Energy Collision Dissociation)	MS2	37.5271	100	62.6767	17436	20210307_171_CK_total.raw	F4	2.41	0	0.001061
	FALSE	High	[K].VVAAGANPVLITR.[G]			0.0104983	0	2	3	1	AT1G55490.1; AT3G13470.1	AT1G55490.1 [161-173]; AT3G13470.1 [157-169]	0	1280.77	High	0	0.009131	2.36	K.VVAAGANPVLITR.G	[161-173]
		Checked	Confidence	Identifying Node	PSM Ambiguity	Annotated Sequence	Modifications	# Protein Groups	# Proteins	Master Protein Accessions	Protein Accessions	# Missed Cleavages	Charge	DeltaScore	DeltaCn	Rank	Search Engine Rank	m/z [Da]	MH+ [Da]	Theo. MH+ [Da]	DeltaM [ppm]	Deltam/z [Da]	Activation Type	MS Order	Isolation Interference [%]	Ion Inject Time [ms]	RT [min]	First Scan	Spectrum File	File ID	XCorr	Percolator q-Value	Percolator PEP
		FALSE	High	Sequest HT (A2)	Unambiguous	[K].VVAAGANPVLITR.[G]		2	3	AT1G55490.1; AT3G13470.1	AT5G56500.2; AT1G55490.1; AT3G13470.1	0	2	0.8051	0	1	1	640.89	1280.77	1280.77	3.23	0.00207	HCD (High Energy Collision Dissociation)	MS2	0	100	48.9455	11710	20210307_171_CK_total.raw	F4	2.36	0	0.009131
	FALSE	High	[K].SQYLDDIAILTGATVIR.[E]			7.61112e-06	0	2	2	2	AT1G55490.1; AT3G13470.1	AT1G55490.1 [340-356]; AT3G13470.1 [336-352]	0	1849.01	High	0	4.907e-06	3.67	K.SQYLDDIAILTGATVIR.E	[340-356]
		Checked	Confidence	Identifying Node	PSM Ambiguity	Annotated Sequence	Modifications	# Protein Groups	# Proteins	Master Protein Accessions	Protein Accessions	# Missed Cleavages	Charge	DeltaScore	DeltaCn	Rank	Search Engine Rank	m/z [Da]	MH+ [Da]	Theo. MH+ [Da]	DeltaM [ppm]	Deltam/z [Da]	Activation Type	MS Order	Isolation Interference [%]	Ion Inject Time [ms]	RT [min]	First Scan	Spectrum File	File ID	XCorr	Percolator q-Value	Percolator PEP
		FALSE	High	Sequest HT (A2)	Unambiguous	[K].SQYLDDIAILTGATVIR.[E]		2	2	AT1G55490.1; AT3G13470.1	AT1G55490.1; AT3G13470.1	0	3	0.7342	0	1	1	617.009	1849.01	1849.01	3.04	0.00188	HCD (High Energy Collision Dissociation)	MS2	5.6681	100	80.8968	24841	20210307_171_CK_total.raw	F4	2.22	0	0.05703
		FALSE	High	Sequest HT (A2)	Unambiguous	[K].SQYLDDIAILTGATVIR.[E]		2	2	AT1G55490.1; AT3G13470.1	AT1G55490.1; AT3G13470.1	0	2	0.8529	0	1	1	925.008	1849.01	1849.01	0.9	0.00084	HCD (High Energy Collision Dissociation)	MS2	19.9819	100	80.8209	24810	20210307_171_CK_total.raw	F4	3.67	0	4.907e-06
	FALSE	High	[R].EEVGLSLDK.[A]			0.0431571	0	2	2	2	AT1G55490.1; AT3G13470.1	AT1G55490.1 [357-365]; AT3G13470.1 [353-361]	0	989.515	High	0	0.03979	2.4	R.EEVGLSLDK.A	[357-365]
		Checked	Confidence	Identifying Node	PSM Ambiguity	Annotated Sequence	Modifications	# Protein Groups	# Proteins	Master Protein Accessions	Protein Accessions	# Missed Cleavages	Charge	DeltaScore	DeltaCn	Rank	Search Engine Rank	m/z [Da]	MH+ [Da]	Theo. MH+ [Da]	DeltaM [ppm]	Deltam/z [Da]	Activation Type	MS Order	Isolation Interference [%]	Ion Inject Time [ms]	RT [min]	First Scan	Spectrum File	File ID	XCorr	Percolator q-Value	Percolator PEP
		FALSE	High	Sequest HT (A2)	Unambiguous	[R].EEVGLSLDK.[A]		2	2	AT1G55490.1; AT3G13470.1	AT1G55490.1; AT3G13470.1	0	2	0.6292	0	1	1	495.266	989.524	989.515	9.29	0.00459	HCD (High Energy Collision Dissociation)	MS2	38.7852	100	43.2963	9605	20210307_171_CK_total.raw	F4	2.4	0	0.03979
		FALSE	High	Sequest HT (A2)	Unambiguous	[R].EEVGLSLDK.[A]		2	2	AT1G55490.1; AT3G13470.1	AT1G55490.1; AT3G13470.1	0	2	0.5907	0	1	1	495.261	989.514	989.515	-0.83	-0.00041	HCD (High Energy Collision Dissociation)	MS2	41.261	100	43.1511	9546	20210307_171_CK_total.raw	F4	1.93	0	0.05934
	FALSE	High	[R].DLVGVLEDAIR.[G]			0.00357486	0	2	2	1	AT1G55490.1; AT3G13470.1	AT1G55490.1 [286-296]; AT3G13470.1 [282-292]	0	1199.66	High	0	0.002976	3.27	R.DLVGVLEDAIR.G	[286-296]
		Checked	Confidence	Identifying Node	PSM Ambiguity	Annotated Sequence	Modifications	# Protein Groups	# Proteins	Master Protein Accessions	Protein Accessions	# Missed Cleavages	Charge	DeltaScore	DeltaCn	Rank	Search Engine Rank	m/z [Da]	MH+ [Da]	Theo. MH+ [Da]	DeltaM [ppm]	Deltam/z [Da]	Activation Type	MS Order	Isolation Interference [%]	Ion Inject Time [ms]	RT [min]	First Scan	Spectrum File	File ID	XCorr	Percolator q-Value	Percolator PEP
		FALSE	High	Sequest HT (A2)	Unambiguous	[R].DLVGVLEDAIR.[G]		2	2	AT1G55490.1; AT3G13470.1	AT1G55490.1; AT3G13470.1	0	2	0.6606	0	1	1	600.335	1199.66	1199.66	0.19	0.00011	HCD (High Energy Collision Dissociation)	MS2	8.92209	100	81.4515	25074	20210307_171_CK_total.raw	F4	3.27	0	0.002976
	FALSE	High	[K].FGYNAATGK.[Y]			0.126197	0	2	2	1	AT1G55490.1; AT3G13470.1	AT1G55490.1 [533-541]; AT3G13470.1 [529-537]	0	928.452	High	0	0.1218	2.39	K.FGYNAATGK.Y	[533-541]
		Checked	Confidence	Identifying Node	PSM Ambiguity	Annotated Sequence	Modifications	# Protein Groups	# Proteins	Master Protein Accessions	Protein Accessions	# Missed Cleavages	Charge	DeltaScore	DeltaCn	Rank	Search Engine Rank	m/z [Da]	MH+ [Da]	Theo. MH+ [Da]	DeltaM [ppm]	Deltam/z [Da]	Activation Type	MS Order	Isolation Interference [%]	Ion Inject Time [ms]	RT [min]	First Scan	Spectrum File	File ID	XCorr	Percolator q-Value	Percolator PEP
		FALSE	High	Sequest HT (A2)	Unambiguous	[K].FGYNAATGK.[Y]		2	2	AT1G55490.1; AT3G13470.1	AT1G55490.1; AT3G13470.1	0	2	0.7615	0	1	1	464.731	928.455	928.452	3.23	0.0015	HCD (High Energy Collision Dissociation)	MS2	0	100	26.7669	4237	20210307_171_CK_total.raw	F4	2.39	0	0.1218
	FALSE	High	[K].ETSTIVGDGSTQDAVK.[K]			0.00743121	0	1	1	1	AT1G55490.1	AT1G55490.1 [382-397]	0	1607.78	High	0	0.006364	2.13	K.ETSTIVGDGSTQDAVK.K	[382-397]
		Checked	Confidence	Identifying Node	PSM Ambiguity	Annotated Sequence	Modifications	# Protein Groups	# Proteins	Master Protein Accessions	Protein Accessions	# Missed Cleavages	Charge	DeltaScore	DeltaCn	Rank	Search Engine Rank	m/z [Da]	MH+ [Da]	Theo. MH+ [Da]	DeltaM [ppm]	Deltam/z [Da]	Activation Type	MS Order	Isolation Interference [%]	Ion Inject Time [ms]	RT [min]	First Scan	Spectrum File	File ID	XCorr	Percolator q-Value	Percolator PEP
		FALSE	High	Sequest HT (A2)	Unambiguous	[K].ETSTIVGDGSTQDAVK.[K]		1	1	AT1G55490.1	AT1G55490.1	0	2	0.6761	0	1	1	804.394	1607.78	1607.78	2.53	0.00203	HCD (High Energy Collision Dissociation)	MS2	0	100	35.3425	6760	20210307_171_CK_total.raw	F4	2.13	0	0.006364
	FALSE	High	[R].EVELEDPVENIGAK.[L]			0.000344014	0	2	3	1	AT1G55490.1; AT3G13470.1	AT1G55490.1 [114-127]; AT3G13470.1 [110-123]	0	1541.77	High	0	0.000259	3.6	R.EVELEDPVENIGAK.L	[114-127]
		Checked	Confidence	Identifying Node	PSM Ambiguity	Annotated Sequence	Modifications	# Protein Groups	# Proteins	Master Protein Accessions	Protein Accessions	# Missed Cleavages	Charge	DeltaScore	DeltaCn	Rank	Search Engine Rank	m/z [Da]	MH+ [Da]	Theo. MH+ [Da]	DeltaM [ppm]	Deltam/z [Da]	Activation Type	MS Order	Isolation Interference [%]	Ion Inject Time [ms]	RT [min]	First Scan	Spectrum File	File ID	XCorr	Percolator q-Value	Percolator PEP
		FALSE	High	Sequest HT (A2)	Unambiguous	[R].EVELEDPVENIGAK.[L]		2	3	AT1G55490.1; AT3G13470.1	AT5G56500.2; AT1G55490.1; AT3G13470.1	0	2	0.7	0	1	1	771.389	1541.77	1541.77	0.94	0.00073	HCD (High Energy Collision Dissociation)	MS2	2.66408	52.204	62.4085	17319	20210307_171_CK_total.raw	F4	3.6	0	0.000259
	FALSE	High	[K].AAVEEGIVVGGGCTLLR.[L]	1xCarbamidomethyl [C13]		0.00158086	0	2	3	1	AT1G55490.1; AT3G13470.1	AT1G55490.1 [459-475]; AT3G13470.1 [455-471]	0	1700.9	High	0	0.00127	3.55	K.AAVEEGIVVGGGCTLLR.L	[459-475]
		Checked	Confidence	Identifying Node	PSM Ambiguity	Annotated Sequence	Modifications	# Protein Groups	# Proteins	Master Protein Accessions	Protein Accessions	# Missed Cleavages	Charge	DeltaScore	DeltaCn	Rank	Search Engine Rank	m/z [Da]	MH+ [Da]	Theo. MH+ [Da]	DeltaM [ppm]	Deltam/z [Da]	Activation Type	MS Order	Isolation Interference [%]	Ion Inject Time [ms]	RT [min]	First Scan	Spectrum File	File ID	XCorr	Percolator q-Value	Percolator PEP
		FALSE	High	Sequest HT (A2)	Unambiguous	[K].AAVEEGIVVGGGcTLLR.[L]	C13(Carbamidomethyl)	2	3	AT1G55490.1; AT3G13470.1	AT5G56500.2; AT1G55490.1; AT3G13470.1	0	2	0.7099	0	1	1	850.954	1700.9	1700.9	0.77	0.00066	HCD (High Energy Collision Dissociation)	MS2	57.7627	100	67.5557	19406	20210307_171_CK_total.raw	F4	3.55	0	0.00127
	FALSE	High	[K].GVVTLEEGK.[S]			0.217127	0	2	3	1	AT1G55490.1; AT3G13470.1	AT1G55490.1 [227-235]; AT3G13470.1 [223-231]	0	931.509	High	0	0.214	1.5	K.GVVTLEEGK.S	[227-235]
		Checked	Confidence	Identifying Node	PSM Ambiguity	Annotated Sequence	Modifications	# Protein Groups	# Proteins	Master Protein Accessions	Protein Accessions	# Missed Cleavages	Charge	DeltaScore	DeltaCn	Rank	Search Engine Rank	m/z [Da]	MH+ [Da]	Theo. MH+ [Da]	DeltaM [ppm]	Deltam/z [Da]	Activation Type	MS Order	Isolation Interference [%]	Ion Inject Time [ms]	RT [min]	First Scan	Spectrum File	File ID	XCorr	Percolator q-Value	Percolator PEP
		FALSE	High	Sequest HT (A2)	Unambiguous	[K].GVVTLEEGK.[S]		2	3	AT1G55490.1; AT3G13470.1	AT5G56500.2; AT1G55490.1; AT3G13470.1	0	2	0.4533	0	1	1	466.259	931.51	931.509	0.41	0.00019	HCD (High Energy Collision Dissociation)	MS2	0	100	30.4358	5095	20210307_171_CK_total.raw	F4	1.5	0	0.214
	FALSE	High	[R].KSQYLDDIAILTGATVIR.[E]			2.76574e-05	0	2	2	1	AT1G55490.1; AT3G13470.1	AT1G55490.1 [339-356]; AT3G13470.1 [335-352]	1	1977.1	High	0	1.878e-05	4.07	R.KSQYLDDIAILTGATVIR.E	[339-356]
		Checked	Confidence	Identifying Node	PSM Ambiguity	Annotated Sequence	Modifications	# Protein Groups	# Proteins	Master Protein Accessions	Protein Accessions	# Missed Cleavages	Charge	DeltaScore	DeltaCn	Rank	Search Engine Rank	m/z [Da]	MH+ [Da]	Theo. MH+ [Da]	DeltaM [ppm]	Deltam/z [Da]	Activation Type	MS Order	Isolation Interference [%]	Ion Inject Time [ms]	RT [min]	First Scan	Spectrum File	File ID	XCorr	Percolator q-Value	Percolator PEP
		FALSE	High	Sequest HT (A2)	Unambiguous	[R].KSQYLDDIAILTGATVIR.[E]		2	2	AT1G55490.1; AT3G13470.1	AT1G55490.1; AT3G13470.1	1	3	0.7617	0	1	1	659.706	1977.1	1977.1	1.06	0.0007	HCD (High Energy Collision Dissociation)	MS2	16.6856	100	78.941	24023	20210307_171_CK_total.raw	F4	4.07	0	1.878e-05
	FALSE	High	[K].LADLVGVTLGPK.[G]			0.0020559	0	2	3	1	AT1G55490.1; AT3G13470.1	AT1G55490.1 [78-89]; AT3G13470.1 [74-85]	0	1182.71	High	0	0.00167	3.12	K.LADLVGVTLGPK.G	[78-89]
		Checked	Confidence	Identifying Node	PSM Ambiguity	Annotated Sequence	Modifications	# Protein Groups	# Proteins	Master Protein Accessions	Protein Accessions	# Missed Cleavages	Charge	DeltaScore	DeltaCn	Rank	Search Engine Rank	m/z [Da]	MH+ [Da]	Theo. MH+ [Da]	DeltaM [ppm]	Deltam/z [Da]	Activation Type	MS Order	Isolation Interference [%]	Ion Inject Time [ms]	RT [min]	First Scan	Spectrum File	File ID	XCorr	Percolator q-Value	Percolator PEP
		FALSE	High	Sequest HT (A2)	Unambiguous	[K].LADLVGVTLGPK.[G]		2	3	AT1G55490.1; AT3G13470.1	AT5G56500.2; AT1G55490.1; AT3G13470.1	0	2	0.7179	0	1	1	591.859	1182.71	1182.71	0.54	0.00032	HCD (High Energy Collision Dissociation)	MS2	0	100	64.6154	18211	20210307_171_CK_total.raw	F4	3.12	0	0.00167
FALSE	High	Master Protein	AT3G13470.1	TCP-1/cpn60 chaperonin family protein	0	47.536	27	14	18	1	1	596	63.3	5.73	49.07	14		0
	Checked	Confidence	Annotated Sequence	Modifications	Modifications in Master Proteins	Qvality PEP	Qvality q-value	# Protein Groups	# Proteins	# PSMs	Master Protein Accessions	Positions in Master Proteins	# Missed Cleavages	Theo. MH+ [Da]	Confidence (by Search Engine): Sequest HT	Percolator q-Value (by Search Engine): Sequest HT	Percolator PEP (by Search Engine): Sequest HT	XCorr (by Search Engine): Sequest HT	Sequence in Protein	Positions in Protein	Peptide Group Modifications in Protein
	FALSE	High	[KR].NLIEQAEQDYEK.[E]			0.00134276	0	2	2	1	AT1G55490.1; AT3G13470.1	AT1G55490.1 [405-416]; AT3G13470.1 [401-412]	0	1479.7	High	0	0.001073	2.68	R.NLIEQAEQDYEK.E	[401-412]
		Checked	Confidence	Identifying Node	PSM Ambiguity	Annotated Sequence	Modifications	# Protein Groups	# Proteins	Master Protein Accessions	Protein Accessions	# Missed Cleavages	Charge	DeltaScore	DeltaCn	Rank	Search Engine Rank	m/z [Da]	MH+ [Da]	Theo. MH+ [Da]	DeltaM [ppm]	Deltam/z [Da]	Activation Type	MS Order	Isolation Interference [%]	Ion Inject Time [ms]	RT [min]	First Scan	Spectrum File	File ID	XCorr	Percolator q-Value	Percolator PEP
		FALSE	High	Sequest HT (A2)	Unambiguous	[KR].NLIEQAEQDYEK.[E]		2	2	AT1G55490.1; AT3G13470.1	AT1G55490.1; AT3G13470.1	0	2	0.6679	0	1	1	740.352	1479.7	1479.7	0.6	0.00045	HCD (High Energy Collision Dissociation)	MS2	29.4079	100	67.3413	19316	20210307_171_CK_total.raw	F4	2.68	0	0.001073
	FALSE	High	[KR].NLIEQAEQDYEKEK.[L]			0.000704468	0	2	2	2	AT1G55490.1; AT3G13470.1	AT1G55490.1 [405-418]; AT3G13470.1 [401-414]	1	1736.83	High	0	0.0005475	2.92	R.NLIEQAEQDYEKEK.L	[401-414]
		Checked	Confidence	Identifying Node	PSM Ambiguity	Annotated Sequence	Modifications	# Protein Groups	# Proteins	Master Protein Accessions	Protein Accessions	# Missed Cleavages	Charge	DeltaScore	DeltaCn	Rank	Search Engine Rank	m/z [Da]	MH+ [Da]	Theo. MH+ [Da]	DeltaM [ppm]	Deltam/z [Da]	Activation Type	MS Order	Isolation Interference [%]	Ion Inject Time [ms]	RT [min]	First Scan	Spectrum File	File ID	XCorr	Percolator q-Value	Percolator PEP
		FALSE	High	Sequest HT (A2)	Unambiguous	[KR].NLIEQAEQDYEKEK.[L]		2	2	AT1G55490.1; AT3G13470.1	AT1G55490.1; AT3G13470.1	1	2	0.542	0	1	1	868.92	1736.83	1736.83	-1.09	-0.00095	HCD (High Energy Collision Dissociation)	MS2	0	100	68.8139	19947	20210307_171_CK_total.raw	F4	2.86	0	0.0008496
		FALSE	High	Sequest HT (A2)	Unambiguous	[KR].NLIEQAEQDYEKEK.[L]		2	2	AT1G55490.1; AT3G13470.1	AT1G55490.1; AT3G13470.1	1	3	0.5514	0	1	1	579.616	1736.83	1736.83	-0.54	-0.00031	HCD (High Energy Collision Dissociation)	MS2	32.5937	100	68.4851	19809	20210307_171_CK_total.raw	F4	2.92	0	0.0005475
	FALSE	High	[K].SAENNLYVVEGMQFDR.[G]			9.77385e-05	0	2	2	1	AT1G55490.1; AT3G13470.1	AT1G55490.1 [236-251]; AT3G13470.1 [232-247]	0	1871.86	High	0	7.009e-05	3.32	K.SAENNLYVVEGMQFDR.G	[232-247]
		Checked	Confidence	Identifying Node	PSM Ambiguity	Annotated Sequence	Modifications	# Protein Groups	# Proteins	Master Protein Accessions	Protein Accessions	# Missed Cleavages	Charge	DeltaScore	DeltaCn	Rank	Search Engine Rank	m/z [Da]	MH+ [Da]	Theo. MH+ [Da]	DeltaM [ppm]	Deltam/z [Da]	Activation Type	MS Order	Isolation Interference [%]	Ion Inject Time [ms]	RT [min]	First Scan	Spectrum File	File ID	XCorr	Percolator q-Value	Percolator PEP
		FALSE	High	Sequest HT (A2)	Unambiguous	[K].SAENNLYVVEGMQFDR.[G]		2	2	AT1G55490.1; AT3G13470.1	AT1G55490.1; AT3G13470.1	0	2	0.6928	0	1	1	936.433	1871.86	1871.86	-0.23	-0.00021	HCD (High Energy Collision Dissociation)	MS2	48.8112	100	75.3986	22457	20210307_171_CK_total.raw	F4	3.32	0	7.009e-05
	FALSE	High	[K].SAENNLYVVEGMQFDR.[G]	1xOxidation [M12]		0.00133211	0	2	2	1	AT1G55490.1; AT3G13470.1	AT1G55490.1 [236-251]; AT3G13470.1 [232-247]	0	1887.85	High	0	0.001061	2.41	K.SAENNLYVVEGMQFDR.G	[232-247]
		Checked	Confidence	Identifying Node	PSM Ambiguity	Annotated Sequence	Modifications	# Protein Groups	# Proteins	Master Protein Accessions	Protein Accessions	# Missed Cleavages	Charge	DeltaScore	DeltaCn	Rank	Search Engine Rank	m/z [Da]	MH+ [Da]	Theo. MH+ [Da]	DeltaM [ppm]	Deltam/z [Da]	Activation Type	MS Order	Isolation Interference [%]	Ion Inject Time [ms]	RT [min]	First Scan	Spectrum File	File ID	XCorr	Percolator q-Value	Percolator PEP
		FALSE	High	Sequest HT (A2)	Unambiguous	[K].SAENNLYVVEGmQFDR.[G]	M12(Oxidation)	2	2	AT1G55490.1; AT3G13470.1	AT1G55490.1; AT3G13470.1	0	2	0.5228	0	1	1	944.432	1887.86	1887.85	0.85	0.0008	HCD (High Energy Collision Dissociation)	MS2	37.5271	100	62.6767	17436	20210307_171_CK_total.raw	F4	2.41	0	0.001061
	FALSE	High	[K].VVAAGANPVLITR.[G]			0.0104983	0	2	3	1	AT1G55490.1; AT3G13470.1	AT1G55490.1 [161-173]; AT3G13470.1 [157-169]	0	1280.77	High	0	0.009131	2.36	K.VVAAGANPVLITR.G	[157-169]
		Checked	Confidence	Identifying Node	PSM Ambiguity	Annotated Sequence	Modifications	# Protein Groups	# Proteins	Master Protein Accessions	Protein Accessions	# Missed Cleavages	Charge	DeltaScore	DeltaCn	Rank	Search Engine Rank	m/z [Da]	MH+ [Da]	Theo. MH+ [Da]	DeltaM [ppm]	Deltam/z [Da]	Activation Type	MS Order	Isolation Interference [%]	Ion Inject Time [ms]	RT [min]	First Scan	Spectrum File	File ID	XCorr	Percolator q-Value	Percolator PEP
		FALSE	High	Sequest HT (A2)	Unambiguous	[K].VVAAGANPVLITR.[G]		2	3	AT1G55490.1; AT3G13470.1	AT5G56500.2; AT1G55490.1; AT3G13470.1	0	2	0.8051	0	1	1	640.89	1280.77	1280.77	3.23	0.00207	HCD (High Energy Collision Dissociation)	MS2	0	100	48.9455	11710	20210307_171_CK_total.raw	F4	2.36	0	0.009131
	FALSE	High	[K].SQYLDDIAILTGATVIR.[E]			7.61112e-06	0	2	2	2	AT1G55490.1; AT3G13470.1	AT1G55490.1 [340-356]; AT3G13470.1 [336-352]	0	1849.01	High	0	4.907e-06	3.67	K.SQYLDDIAILTGATVIR.E	[336-352]
		Checked	Confidence	Identifying Node	PSM Ambiguity	Annotated Sequence	Modifications	# Protein Groups	# Proteins	Master Protein Accessions	Protein Accessions	# Missed Cleavages	Charge	DeltaScore	DeltaCn	Rank	Search Engine Rank	m/z [Da]	MH+ [Da]	Theo. MH+ [Da]	DeltaM [ppm]	Deltam/z [Da]	Activation Type	MS Order	Isolation Interference [%]	Ion Inject Time [ms]	RT [min]	First Scan	Spectrum File	File ID	XCorr	Percolator q-Value	Percolator PEP
		FALSE	High	Sequest HT (A2)	Unambiguous	[K].SQYLDDIAILTGATVIR.[E]		2	2	AT1G55490.1; AT3G13470.1	AT1G55490.1; AT3G13470.1	0	3	0.7342	0	1	1	617.009	1849.01	1849.01	3.04	0.00188	HCD (High Energy Collision Dissociation)	MS2	5.6681	100	80.8968	24841	20210307_171_CK_total.raw	F4	2.22	0	0.05703
		FALSE	High	Sequest HT (A2)	Unambiguous	[K].SQYLDDIAILTGATVIR.[E]		2	2	AT1G55490.1; AT3G13470.1	AT1G55490.1; AT3G13470.1	0	2	0.8529	0	1	1	925.008	1849.01	1849.01	0.9	0.00084	HCD (High Energy Collision Dissociation)	MS2	19.9819	100	80.8209	24810	20210307_171_CK_total.raw	F4	3.67	0	4.907e-06
	FALSE	High	[R].EEVGLSLDK.[A]			0.0431571	0	2	2	2	AT1G55490.1; AT3G13470.1	AT1G55490.1 [357-365]; AT3G13470.1 [353-361]	0	989.515	High	0	0.03979	2.4	R.EEVGLSLDK.A	[353-361]
		Checked	Confidence	Identifying Node	PSM Ambiguity	Annotated Sequence	Modifications	# Protein Groups	# Proteins	Master Protein Accessions	Protein Accessions	# Missed Cleavages	Charge	DeltaScore	DeltaCn	Rank	Search Engine Rank	m/z [Da]	MH+ [Da]	Theo. MH+ [Da]	DeltaM [ppm]	Deltam/z [Da]	Activation Type	MS Order	Isolation Interference [%]	Ion Inject Time [ms]	RT [min]	First Scan	Spectrum File	File ID	XCorr	Percolator q-Value	Percolator PEP
		FALSE	High	Sequest HT (A2)	Unambiguous	[R].EEVGLSLDK.[A]		2	2	AT1G55490.1; AT3G13470.1	AT1G55490.1; AT3G13470.1	0	2	0.6292	0	1	1	495.266	989.524	989.515	9.29	0.00459	HCD (High Energy Collision Dissociation)	MS2	38.7852	100	43.2963	9605	20210307_171_CK_total.raw	F4	2.4	0	0.03979
		FALSE	High	Sequest HT (A2)	Unambiguous	[R].EEVGLSLDK.[A]		2	2	AT1G55490.1; AT3G13470.1	AT1G55490.1; AT3G13470.1	0	2	0.5907	0	1	1	495.261	989.514	989.515	-0.83	-0.00041	HCD (High Energy Collision Dissociation)	MS2	41.261	100	43.1511	9546	20210307_171_CK_total.raw	F4	1.93	0	0.05934
	FALSE	High	[R].DLVGVLEDAIR.[G]			0.00357486	0	2	2	1	AT1G55490.1; AT3G13470.1	AT1G55490.1 [286-296]; AT3G13470.1 [282-292]	0	1199.66	High	0	0.002976	3.27	R.DLVGVLEDAIR.G	[282-292]
		Checked	Confidence	Identifying Node	PSM Ambiguity	Annotated Sequence	Modifications	# Protein Groups	# Proteins	Master Protein Accessions	Protein Accessions	# Missed Cleavages	Charge	DeltaScore	DeltaCn	Rank	Search Engine Rank	m/z [Da]	MH+ [Da]	Theo. MH+ [Da]	DeltaM [ppm]	Deltam/z [Da]	Activation Type	MS Order	Isolation Interference [%]	Ion Inject Time [ms]	RT [min]	First Scan	Spectrum File	File ID	XCorr	Percolator q-Value	Percolator PEP
		FALSE	High	Sequest HT (A2)	Unambiguous	[R].DLVGVLEDAIR.[G]		2	2	AT1G55490.1; AT3G13470.1	AT1G55490.1; AT3G13470.1	0	2	0.6606	0	1	1	600.335	1199.66	1199.66	0.19	0.00011	HCD (High Energy Collision Dissociation)	MS2	8.92209	100	81.4515	25074	20210307_171_CK_total.raw	F4	3.27	0	0.002976
	FALSE	High	[K].FGYNAATGK.[Y]			0.126197	0	2	2	1	AT1G55490.1; AT3G13470.1	AT1G55490.1 [533-541]; AT3G13470.1 [529-537]	0	928.452	High	0	0.1218	2.39	K.FGYNAATGK.Y	[529-537]
		Checked	Confidence	Identifying Node	PSM Ambiguity	Annotated Sequence	Modifications	# Protein Groups	# Proteins	Master Protein Accessions	Protein Accessions	# Missed Cleavages	Charge	DeltaScore	DeltaCn	Rank	Search Engine Rank	m/z [Da]	MH+ [Da]	Theo. MH+ [Da]	DeltaM [ppm]	Deltam/z [Da]	Activation Type	MS Order	Isolation Interference [%]	Ion Inject Time [ms]	RT [min]	First Scan	Spectrum File	File ID	XCorr	Percolator q-Value	Percolator PEP
		FALSE	High	Sequest HT (A2)	Unambiguous	[K].FGYNAATGK.[Y]		2	2	AT1G55490.1; AT3G13470.1	AT1G55490.1; AT3G13470.1	0	2	0.7615	0	1	1	464.731	928.455	928.452	3.23	0.0015	HCD (High Energy Collision Dissociation)	MS2	0	100	26.7669	4237	20210307_171_CK_total.raw	F4	2.39	0	0.1218
	FALSE	High	[K].EMTTIVGDGTTQEAVNKR.[V]	1xOxidation [M2]		0.00121554	0	1	1	1	AT3G13470.1	AT3G13470.1 [378-395]	1	1965.95	High	0	0.0009646	2.3	K.EMTTIVGDGTTQEAVNKR.V	[378-395]
		Checked	Confidence	Identifying Node	PSM Ambiguity	Annotated Sequence	Modifications	# Protein Groups	# Proteins	Master Protein Accessions	Protein Accessions	# Missed Cleavages	Charge	DeltaScore	DeltaCn	Rank	Search Engine Rank	m/z [Da]	MH+ [Da]	Theo. MH+ [Da]	DeltaM [ppm]	Deltam/z [Da]	Activation Type	MS Order	Isolation Interference [%]	Ion Inject Time [ms]	RT [min]	First Scan	Spectrum File	File ID	XCorr	Percolator q-Value	Percolator PEP
		FALSE	High	Sequest HT (A2)	Unambiguous	[K].EmTTIVGDGTTQEAVNKR.[V]	M2(Oxidation)	1	1	AT3G13470.1	AT3G13470.1	1	3	0.713	0	1	1	655.994	1965.97	1965.95	6.94	0.00455	HCD (High Energy Collision Dissociation)	MS2	10.8115	100	35.1181	6683	20210307_171_CK_total.raw	F4	2.3	0	0.0009646
	FALSE	High	[R].EVELEDPVENIGAK.[L]			0.000344014	0	2	3	1	AT1G55490.1; AT3G13470.1	AT1G55490.1 [114-127]; AT3G13470.1 [110-123]	0	1541.77	High	0	0.000259	3.6	R.EVELEDPVENIGAK.L	[110-123]
		Checked	Confidence	Identifying Node	PSM Ambiguity	Annotated Sequence	Modifications	# Protein Groups	# Proteins	Master Protein Accessions	Protein Accessions	# Missed Cleavages	Charge	DeltaScore	DeltaCn	Rank	Search Engine Rank	m/z [Da]	MH+ [Da]	Theo. MH+ [Da]	DeltaM [ppm]	Deltam/z [Da]	Activation Type	MS Order	Isolation Interference [%]	Ion Inject Time [ms]	RT [min]	First Scan	Spectrum File	File ID	XCorr	Percolator q-Value	Percolator PEP
		FALSE	High	Sequest HT (A2)	Unambiguous	[R].EVELEDPVENIGAK.[L]		2	3	AT1G55490.1; AT3G13470.1	AT5G56500.2; AT1G55490.1; AT3G13470.1	0	2	0.7	0	1	1	771.389	1541.77	1541.77	0.94	0.00073	HCD (High Energy Collision Dissociation)	MS2	2.66408	52.204	62.4085	17319	20210307_171_CK_total.raw	F4	3.6	0	0.000259
	FALSE	High	[K].AAVEEGIVVGGGCTLLR.[L]	1xCarbamidomethyl [C13]		0.00158086	0	2	3	1	AT1G55490.1; AT3G13470.1	AT1G55490.1 [459-475]; AT3G13470.1 [455-471]	0	1700.9	High	0	0.00127	3.55	K.AAVEEGIVVGGGCTLLR.L	[455-471]
		Checked	Confidence	Identifying Node	PSM Ambiguity	Annotated Sequence	Modifications	# Protein Groups	# Proteins	Master Protein Accessions	Protein Accessions	# Missed Cleavages	Charge	DeltaScore	DeltaCn	Rank	Search Engine Rank	m/z [Da]	MH+ [Da]	Theo. MH+ [Da]	DeltaM [ppm]	Deltam/z [Da]	Activation Type	MS Order	Isolation Interference [%]	Ion Inject Time [ms]	RT [min]	First Scan	Spectrum File	File ID	XCorr	Percolator q-Value	Percolator PEP
		FALSE	High	Sequest HT (A2)	Unambiguous	[K].AAVEEGIVVGGGcTLLR.[L]	C13(Carbamidomethyl)	2	3	AT1G55490.1; AT3G13470.1	AT5G56500.2; AT1G55490.1; AT3G13470.1	0	2	0.7099	0	1	1	850.954	1700.9	1700.9	0.77	0.00066	HCD (High Energy Collision Dissociation)	MS2	57.7627	100	67.5557	19406	20210307_171_CK_total.raw	F4	3.55	0	0.00127
	FALSE	High	[K].GVVTLEEGK.[S]			0.217127	0	2	3	1	AT1G55490.1; AT3G13470.1	AT1G55490.1 [227-235]; AT3G13470.1 [223-231]	0	931.509	High	0	0.214	1.5	K.GVVTLEEGK.S	[223-231]
		Checked	Confidence	Identifying Node	PSM Ambiguity	Annotated Sequence	Modifications	# Protein Groups	# Proteins	Master Protein Accessions	Protein Accessions	# Missed Cleavages	Charge	DeltaScore	DeltaCn	Rank	Search Engine Rank	m/z [Da]	MH+ [Da]	Theo. MH+ [Da]	DeltaM [ppm]	Deltam/z [Da]	Activation Type	MS Order	Isolation Interference [%]	Ion Inject Time [ms]	RT [min]	First Scan	Spectrum File	File ID	XCorr	Percolator q-Value	Percolator PEP
		FALSE	High	Sequest HT (A2)	Unambiguous	[K].GVVTLEEGK.[S]		2	3	AT1G55490.1; AT3G13470.1	AT5G56500.2; AT1G55490.1; AT3G13470.1	0	2	0.4533	0	1	1	466.259	931.51	931.509	0.41	0.00019	HCD (High Energy Collision Dissociation)	MS2	0	100	30.4358	5095	20210307_171_CK_total.raw	F4	1.5	0	0.214
	FALSE	High	[R].KSQYLDDIAILTGATVIR.[E]			2.76574e-05	0	2	2	1	AT1G55490.1; AT3G13470.1	AT1G55490.1 [339-356]; AT3G13470.1 [335-352]	1	1977.1	High	0	1.878e-05	4.07	R.KSQYLDDIAILTGATVIR.E	[335-352]
		Checked	Confidence	Identifying Node	PSM Ambiguity	Annotated Sequence	Modifications	# Protein Groups	# Proteins	Master Protein Accessions	Protein Accessions	# Missed Cleavages	Charge	DeltaScore	DeltaCn	Rank	Search Engine Rank	m/z [Da]	MH+ [Da]	Theo. MH+ [Da]	DeltaM [ppm]	Deltam/z [Da]	Activation Type	MS Order	Isolation Interference [%]	Ion Inject Time [ms]	RT [min]	First Scan	Spectrum File	File ID	XCorr	Percolator q-Value	Percolator PEP
		FALSE	High	Sequest HT (A2)	Unambiguous	[R].KSQYLDDIAILTGATVIR.[E]		2	2	AT1G55490.1; AT3G13470.1	AT1G55490.1; AT3G13470.1	1	3	0.7617	0	1	1	659.706	1977.1	1977.1	1.06	0.0007	HCD (High Energy Collision Dissociation)	MS2	16.6856	100	78.941	24023	20210307_171_CK_total.raw	F4	4.07	0	1.878e-05
	FALSE	High	[K].LADLVGVTLGPK.[G]			0.0020559	0	2	3	1	AT1G55490.1; AT3G13470.1	AT1G55490.1 [78-89]; AT3G13470.1 [74-85]	0	1182.71	High	0	0.00167	3.12	K.LADLVGVTLGPK.G	[74-85]
		Checked	Confidence	Identifying Node	PSM Ambiguity	Annotated Sequence	Modifications	# Protein Groups	# Proteins	Master Protein Accessions	Protein Accessions	# Missed Cleavages	Charge	DeltaScore	DeltaCn	Rank	Search Engine Rank	m/z [Da]	MH+ [Da]	Theo. MH+ [Da]	DeltaM [ppm]	Deltam/z [Da]	Activation Type	MS Order	Isolation Interference [%]	Ion Inject Time [ms]	RT [min]	First Scan	Spectrum File	File ID	XCorr	Percolator q-Value	Percolator PEP
		FALSE	High	Sequest HT (A2)	Unambiguous	[K].LADLVGVTLGPK.[G]		2	3	AT1G55490.1; AT3G13470.1	AT5G56500.2; AT1G55490.1; AT3G13470.1	0	2	0.7179	0	1	1	591.859	1182.71	1182.71	0.54	0.00032	HCD (High Energy Collision Dissociation)	MS2	0	100	64.6154	18211	20210307_171_CK_total.raw	F4	3.12	0	0.00167
FALSE	High	Master Protein	AT1G12900.1	glyceraldehyde 3-phosphate dehydrogenase A subunit 2	0	44.576	33	11	15	2	1	399	42.8	8.05	46.75	11		0
	Checked	Confidence	Annotated Sequence	Modifications	Modifications in Master Proteins	Qvality PEP	Qvality q-value	# Protein Groups	# Proteins	# PSMs	Master Protein Accessions	Positions in Master Proteins	# Missed Cleavages	Theo. MH+ [Da]	Confidence (by Search Engine): Sequest HT	Percolator q-Value (by Search Engine): Sequest HT	Percolator PEP (by Search Engine): Sequest HT	XCorr (by Search Engine): Sequest HT	Sequence in Protein	Positions in Protein	Peptide Group Modifications in Protein
	FALSE	High	[R].AAALNIVPTSTGAAK.[A]			0.152512	0	3	5	1	AT3G26650.1; AT1G12900.1; AT1G42970.1	AT3G26650.1 [261-275]; AT1G12900.1 [264-278]; AT1G42970.1 [283-297]	0	1384.78	High	0	0.1484	1.84	R.AAALNIVPTSTGAAK.A	[264-278]
		Checked	Confidence	Identifying Node	PSM Ambiguity	Annotated Sequence	Modifications	# Protein Groups	# Proteins	Master Protein Accessions	Protein Accessions	# Missed Cleavages	Charge	DeltaScore	DeltaCn	Rank	Search Engine Rank	m/z [Da]	MH+ [Da]	Theo. MH+ [Da]	DeltaM [ppm]	Deltam/z [Da]	Activation Type	MS Order	Isolation Interference [%]	Ion Inject Time [ms]	RT [min]	First Scan	Spectrum File	File ID	XCorr	Percolator q-Value	Percolator PEP
		FALSE	High	Sequest HT (A2)	Unambiguous	[R].AAALNIVPTSTGAAK.[A]		3	5	AT3G26650.1; AT1G12900.1; AT1G42970.1	AT3G26650.1; AT1G12900.4; AT1G12900.2; AT1G12900.1; AT1G42970.1	0	2	0.712	0	1	1	692.894	1384.78	1384.78	0.63	0.00043	HCD (High Energy Collision Dissociation)	MS2	0	100	49.1047	11777	20210307_171_CK_total.raw	F4	1.84	0	0.1484
	FALSE	High	[K].LNGIALR.[V]			0.228821	0	3	5	1	AT3G26650.1; AT1G12900.1; AT1G42970.1	AT3G26650.1 [288-294]; AT1G12900.1 [291-297]; AT1G42970.1 [310-316]	0	756.473	High	0	0.2259	2.41	K.LNGIALR.V	[291-297]
		Checked	Confidence	Identifying Node	PSM Ambiguity	Annotated Sequence	Modifications	# Protein Groups	# Proteins	Master Protein Accessions	Protein Accessions	# Missed Cleavages	Charge	DeltaScore	DeltaCn	Rank	Search Engine Rank	m/z [Da]	MH+ [Da]	Theo. MH+ [Da]	DeltaM [ppm]	Deltam/z [Da]	Activation Type	MS Order	Isolation Interference [%]	Ion Inject Time [ms]	RT [min]	First Scan	Spectrum File	File ID	XCorr	Percolator q-Value	Percolator PEP
		FALSE	High	Sequest HT (A2)	Unambiguous	[K].LNGIALR.[V]		3	5	AT3G26650.1; AT1G12900.1; AT1G42970.1	AT3G26650.1; AT1G12900.4; AT1G12900.2; AT1G12900.1; AT1G42970.1	0	2	0.3444	0	1	1	378.74	756.473	756.473	-0.09	-3e-05	HCD (High Energy Collision Dissociation)	MS2	35.5727	100	36.2011	7093	20210307_171_CK_total.raw	F4	2.41	0	0.2259
	FALSE	High	[R].VPTPNVSVVDLVVQVSK.[K]			1.06092e-07	0	2	4	2	AT3G26650.1; AT1G12900.1	AT3G26650.1 [295-311]; AT1G12900.1 [298-314]	0	1780.02	High	0	5.735e-08	6.29	R.VPTPNVSVVDLVVQVSK.K	[298-314]
		Checked	Confidence	Identifying Node	PSM Ambiguity	Annotated Sequence	Modifications	# Protein Groups	# Proteins	Master Protein Accessions	Protein Accessions	# Missed Cleavages	Charge	DeltaScore	DeltaCn	Rank	Search Engine Rank	m/z [Da]	MH+ [Da]	Theo. MH+ [Da]	DeltaM [ppm]	Deltam/z [Da]	Activation Type	MS Order	Isolation Interference [%]	Ion Inject Time [ms]	RT [min]	First Scan	Spectrum File	File ID	XCorr	Percolator q-Value	Percolator PEP
		FALSE	High	Sequest HT (A2)	Unambiguous	[R].VPTPNVSVVDLVVQVSK.[K]		2	4	AT3G26650.1; AT1G12900.1	AT3G26650.1; AT1G12900.4; AT1G12900.2; AT1G12900.1	0	2	0.8808	0	1	1	890.519	1780.03	1780.02	5.45	0.00485	HCD (High Energy Collision Dissociation)	MS2	0	100	79.4646	24242	20210307_171_CK_total.raw	F4	6.29	0	5.735e-08
		FALSE	High	Sequest HT (A2)	Unambiguous	[R].VPTPNVSVVDLVVQVSK.[K]		2	4	AT3G26650.1; AT1G12900.1	AT3G26650.1; AT1G12900.4; AT1G12900.2; AT1G12900.1	0	3	0.8124	0	1	1	594.012	1780.02	1780.02	0.64	0.00038	HCD (High Energy Collision Dissociation)	MS2	58.6379	100	79.5277	24266	20210307_171_CK_total.raw	F4	5.01	0	4.819e-06
	FALSE	High	[R].VPTPNVSVVDLVVQVSKK.[T]			2.06631e-09	0	2	4	1	AT3G26650.1; AT1G12900.1	AT3G26650.1 [295-312]; AT1G12900.1 [298-315]	1	1908.12	High	0	9.483e-10	5.63	R.VPTPNVSVVDLVVQVSKK.T	[298-315]
		Checked	Confidence	Identifying Node	PSM Ambiguity	Annotated Sequence	Modifications	# Protein Groups	# Proteins	Master Protein Accessions	Protein Accessions	# Missed Cleavages	Charge	DeltaScore	DeltaCn	Rank	Search Engine Rank	m/z [Da]	MH+ [Da]	Theo. MH+ [Da]	DeltaM [ppm]	Deltam/z [Da]	Activation Type	MS Order	Isolation Interference [%]	Ion Inject Time [ms]	RT [min]	First Scan	Spectrum File	File ID	XCorr	Percolator q-Value	Percolator PEP
		FALSE	High	Sequest HT (A2)	Unambiguous	[R].VPTPNVSVVDLVVQVSKK.[T]		2	4	AT3G26650.1; AT1G12900.1	AT3G26650.1; AT1G12900.4; AT1G12900.2; AT1G12900.1	1	3	0.8153	0	1	1	636.711	1908.12	1908.12	0.28	0.00018	HCD (High Energy Collision Dissociation)	MS2	60.0407	95.087	77.9468	23586	20210307_171_CK_total.raw	F4	5.63	0	9.483e-10
	FALSE	High	[R].VVDLADIVANNWK.[-]			0.00117276	0	2	4	1	AT3G26650.1; AT1G12900.1	AT3G26650.1 [384-396]; AT1G12900.1 [387-399]	0	1456.78	High	0	0.0009297	3.59	R.VVDLADIVANNWK.-	[387-399]
		Checked	Confidence	Identifying Node	PSM Ambiguity	Annotated Sequence	Modifications	# Protein Groups	# Proteins	Master Protein Accessions	Protein Accessions	# Missed Cleavages	Charge	DeltaScore	DeltaCn	Rank	Search Engine Rank	m/z [Da]	MH+ [Da]	Theo. MH+ [Da]	DeltaM [ppm]	Deltam/z [Da]	Activation Type	MS Order	Isolation Interference [%]	Ion Inject Time [ms]	RT [min]	First Scan	Spectrum File	File ID	XCorr	Percolator q-Value	Percolator PEP
		FALSE	High	Sequest HT (A2)	Unambiguous	[R].VVDLADIVANNWK.[-]		2	4	AT3G26650.1; AT1G12900.1	AT3G26650.1; AT1G12900.4; AT1G12900.2; AT1G12900.1	0	2	0.7019	0	1	1	728.896	1456.78	1456.78	3.78	0.00275	HCD (High Energy Collision Dissociation)	MS2	0	100	79.5856	24290	20210307_171_CK_total.raw	F4	3.59	0	0.0009297
	FALSE	High	[K].YDSTLGIFDADVKPSGDSALSVDGK.[I]			8.05386e-07	0	1	2	1	AT1G12900.1	AT1G12900.1 [111-135]	0	2557.23	High	0	4.73e-07	4.64	K.YDSTLGIFDADVKPSGDSALSVDGK.I	[111-135]
		Checked	Confidence	Identifying Node	PSM Ambiguity	Annotated Sequence	Modifications	# Protein Groups	# Proteins	Master Protein Accessions	Protein Accessions	# Missed Cleavages	Charge	DeltaScore	DeltaCn	Rank	Search Engine Rank	m/z [Da]	MH+ [Da]	Theo. MH+ [Da]	DeltaM [ppm]	Deltam/z [Da]	Activation Type	MS Order	Isolation Interference [%]	Ion Inject Time [ms]	RT [min]	First Scan	Spectrum File	File ID	XCorr	Percolator q-Value	Percolator PEP
		FALSE	High	Sequest HT (A2)	Unambiguous	[K].YDSTLGIFDADVKPSGDSALSVDGK.[I]		1	2	AT1G12900.1	AT1G12900.4; AT1G12900.1	0	3	0.7608	0	1	1	853.081	2557.23	2557.23	-0.21	-0.00018	HCD (High Energy Collision Dissociation)	MS2	8.38284	56.88	75.9444	22700	20210307_171_CK_total.raw	F4	4.64	0	4.73e-07
	FALSE	High	[K].TFAEEVNAAFR.[D]			0.00430993	0	2	4	1	AT3G26650.1; AT1G12900.1	AT3G26650.1 [313-323]; AT1G12900.1 [316-326]	0	1254.61	High	0	0.003614	3.18	K.TFAEEVNAAFR.D	[316-326]
		Checked	Confidence	Identifying Node	PSM Ambiguity	Annotated Sequence	Modifications	# Protein Groups	# Proteins	Master Protein Accessions	Protein Accessions	# Missed Cleavages	Charge	DeltaScore	DeltaCn	Rank	Search Engine Rank	m/z [Da]	MH+ [Da]	Theo. MH+ [Da]	DeltaM [ppm]	Deltam/z [Da]	Activation Type	MS Order	Isolation Interference [%]	Ion Inject Time [ms]	RT [min]	First Scan	Spectrum File	File ID	XCorr	Percolator q-Value	Percolator PEP
		FALSE	High	Sequest HT (A2)	Unambiguous	[K].TFAEEVNAAFR.[D]		2	4	AT3G26650.1; AT1G12900.1	AT3G26650.1; AT1G12900.4; AT1G12900.2; AT1G12900.1	0	2	0.6258	0	1	1	627.809	1254.61	1254.61	0.14	9e-05	HCD (High Energy Collision Dissociation)	MS2	0	81.511	69.7771	20338	20210307_171_CK_total.raw	F4	3.18	0	0.003614
	FALSE	High	[K].AVALVLPNLK.[G]			0.0296035	0	2	4	2	AT3G26650.1; AT1G12900.1	AT3G26650.1 [276-285]; AT1G12900.1 [279-288]	0	1037.67	High	0	0.02683	2.52	K.AVALVLPNLK.G	[279-288]
		Checked	Confidence	Identifying Node	PSM Ambiguity	Annotated Sequence	Modifications	# Protein Groups	# Proteins	Master Protein Accessions	Protein Accessions	# Missed Cleavages	Charge	DeltaScore	DeltaCn	Rank	Search Engine Rank	m/z [Da]	MH+ [Da]	Theo. MH+ [Da]	DeltaM [ppm]	Deltam/z [Da]	Activation Type	MS Order	Isolation Interference [%]	Ion Inject Time [ms]	RT [min]	First Scan	Spectrum File	File ID	XCorr	Percolator q-Value	Percolator PEP
		FALSE	High	Sequest HT (A2)	Unambiguous	[K].AVALVLPNLK.[G]		2	4	AT3G26650.1; AT1G12900.1	AT3G26650.1; AT1G12900.4; AT1G12900.2; AT1G12900.1	0	2	0.8	0	1	1	519.34	1037.67	1037.67	1	0.00052	HCD (High Energy Collision Dissociation)	MS2	43.6197	100	66.5235	18966	20210307_171_CK_total.raw	F4	2.1	0	0.05601
		FALSE	High	Sequest HT (A2)	Unambiguous	[K].AVALVLPNLK.[G]		2	4	AT3G26650.1; AT1G12900.1	AT3G26650.1; AT1G12900.4; AT1G12900.2; AT1G12900.1	0	2	0.8016	0	1	1	519.34	1037.67	1037.67	0.53	0.00027	HCD (High Energy Collision Dissociation)	MS2	19.2758	100	67.5513	19404	20210307_171_CK_total.raw	F4	2.52	0	0.02683
	FALSE	High	[R].KDSPLDVVVINDTGGVK.[Q]			0.000273067	0	1	2	1	AT1G12900.1	AT1G12900.1 [87-103]	1	1755.95	High	0	0.000204	3.73	R.KDSPLDVVVINDTGGVK.Q	[87-103]
		Checked	Confidence	Identifying Node	PSM Ambiguity	Annotated Sequence	Modifications	# Protein Groups	# Proteins	Master Protein Accessions	Protein Accessions	# Missed Cleavages	Charge	DeltaScore	DeltaCn	Rank	Search Engine Rank	m/z [Da]	MH+ [Da]	Theo. MH+ [Da]	DeltaM [ppm]	Deltam/z [Da]	Activation Type	MS Order	Isolation Interference [%]	Ion Inject Time [ms]	RT [min]	First Scan	Spectrum File	File ID	XCorr	Percolator q-Value	Percolator PEP
		FALSE	High	Sequest HT (A2)	Unambiguous	[R].KDSPLDVVVINDTGGVK.[Q]		1	2	AT1G12900.1	AT1G12900.4; AT1G12900.1	1	3	0.3056	0	1	1	585.988	1755.95	1755.95	0.69	0.00041	HCD (High Energy Collision Dissociation)	MS2	68.8622	100	62.4412	17335	20210307_171_CK_total.raw	F4	3.73	0	0.000204
	FALSE	High	[K].KTFAEEVNAAFR.[D]			0.0494826	0	2	4	2	AT3G26650.1; AT1G12900.1	AT3G26650.1 [312-323]; AT1G12900.1 [315-326]	1	1382.71	High	0	0.0459	2.73	K.KTFAEEVNAAFR.D	[315-326]
		Checked	Confidence	Identifying Node	PSM Ambiguity	Annotated Sequence	Modifications	# Protein Groups	# Proteins	Master Protein Accessions	Protein Accessions	# Missed Cleavages	Charge	DeltaScore	DeltaCn	Rank	Search Engine Rank	m/z [Da]	MH+ [Da]	Theo. MH+ [Da]	DeltaM [ppm]	Deltam/z [Da]	Activation Type	MS Order	Isolation Interference [%]	Ion Inject Time [ms]	RT [min]	First Scan	Spectrum File	File ID	XCorr	Percolator q-Value	Percolator PEP
		FALSE	High	Sequest HT (A2)	Unambiguous	[K].KTFAEEVNAAFR.[D]		2	4	AT3G26650.1; AT1G12900.1	AT3G26650.1; AT1G12900.4; AT1G12900.2; AT1G12900.1	1	3	0.4268	0	1	1	461.574	1382.71	1382.71	0.52	0.00024	HCD (High Energy Collision Dissociation)	MS2	100	100	63.7615	17868	20210307_171_CK_total.raw	F4	1.57	0	0.2278
		FALSE	High	Sequest HT (A2)	Unambiguous	[K].KTFAEEVNAAFR.[D]		2	4	AT3G26650.1; AT1G12900.1	AT3G26650.1; AT1G12900.4; AT1G12900.2; AT1G12900.1	1	3	0.6557	0	1	1	461.574	1382.71	1382.71	0.12	6e-05	HCD (High Energy Collision Dissociation)	MS2	60.6592	100	63.6282	17816	20210307_171_CK_total.raw	F4	2.73	0	0.0459
	FALSE	High	[K].GTMTTTHSYTGDQR.[L]			0.00857383	0	3	5	2	AT3G26650.1; AT1G12900.1; AT1G42970.1	AT3G26650.1 [234-247]; AT1G12900.1 [237-250]; AT1G42970.1 [256-269]	0	1555.68	High	0	0.007391	3.09	K.GTMTTTHSYTGDQR.L	[237-250]
		Checked	Confidence	Identifying Node	PSM Ambiguity	Annotated Sequence	Modifications	# Protein Groups	# Proteins	Master Protein Accessions	Protein Accessions	# Missed Cleavages	Charge	DeltaScore	DeltaCn	Rank	Search Engine Rank	m/z [Da]	MH+ [Da]	Theo. MH+ [Da]	DeltaM [ppm]	Deltam/z [Da]	Activation Type	MS Order	Isolation Interference [%]	Ion Inject Time [ms]	RT [min]	First Scan	Spectrum File	File ID	XCorr	Percolator q-Value	Percolator PEP
		FALSE	High	Sequest HT (A2)	Unambiguous	[K].GTMTTTHSYTGDQR.[L]		3	5	AT3G26650.1; AT1G12900.1; AT1G42970.1	AT3G26650.1; AT1G12900.4; AT1G12900.2; AT1G12900.1; AT1G42970.1	0	3	0.6861	0	1	1	519.232	1555.68	1555.68	-0.25	-0.00013	HCD (High Energy Collision Dissociation)	MS2	30.8454	100	21.7963	2886	20210307_171_CK_total.raw	F4	3.09	0	0.007391
		FALSE	High	Sequest HT (A2)	Unambiguous	[K].GTMTTTHSYTGDQR.[L]		3	5	AT3G26650.1; AT1G12900.1; AT1G42970.1	AT3G26650.1; AT1G12900.4; AT1G12900.2; AT1G12900.1; AT1G42970.1	0	2	0.5046	0	1	1	778.343	1555.68	1555.68	-1.07	-0.00083	HCD (High Energy Collision Dissociation)	MS2	51.4427	100	21.8188	2895	20210307_171_CK_total.raw	F4	1.09	0	0.1024
FALSE	High	Master Protein	AT3G01500.2	carbonic anhydrase 1	0	43.139	44	11	15	6	1	347	37.4	5.99	44.13	11		0
	Checked	Confidence	Annotated Sequence	Modifications	Modifications in Master Proteins	Qvality PEP	Qvality q-value	# Protein Groups	# Proteins	# PSMs	Master Protein Accessions	Positions in Master Proteins	# Missed Cleavages	Theo. MH+ [Da]	Confidence (by Search Engine): Sequest HT	Percolator q-Value (by Search Engine): Sequest HT	Percolator PEP (by Search Engine): Sequest HT	XCorr (by Search Engine): Sequest HT	Sequence in Protein	Positions in Protein	Peptide Group Modifications in Protein
	FALSE	High	[R].NIANMVPPFDK.[V]			0.0164318	0	2	8	1	AT3G01500.2; AT5G14740.1	AT3G01500.2 [190-200]; AT5G14740.1 [185-195]	0	1245.63	High	0	0.01454	2.43	R.NIANMVPPFDK.V	[190-200]
		Checked	Confidence	Identifying Node	PSM Ambiguity	Annotated Sequence	Modifications	# Protein Groups	# Proteins	Master Protein Accessions	Protein Accessions	# Missed Cleavages	Charge	DeltaScore	DeltaCn	Rank	Search Engine Rank	m/z [Da]	MH+ [Da]	Theo. MH+ [Da]	DeltaM [ppm]	Deltam/z [Da]	Activation Type	MS Order	Isolation Interference [%]	Ion Inject Time [ms]	RT [min]	First Scan	Spectrum File	File ID	XCorr	Percolator q-Value	Percolator PEP
		FALSE	High	Sequest HT (A2)	Unambiguous	[R].NIANMVPPFDK.[V]		2	8	AT3G01500.2; AT5G14740.1	AT5G14740.5; AT3G01500.1; AT5G14740.2; AT5G14740.4; AT3G01500.2; AT3G01500.3; AT5G14740.3; AT5G14740.1	0	2	0.5514	0	1	1	623.318	1245.63	1245.63	-0.24	-0.00015	HCD (High Energy Collision Dissociation)	MS2	0	100	65.1452	18428	20210307_171_CK_total.raw	F4	2.43	0	0.01454
	FALSE	High	[R].NIANMVPPFDK.[V]	1xOxidation [M5]		0.00644047	0	2	8	1	AT3G01500.2; AT5G14740.1	AT3G01500.2 [190-200]; AT5G14740.1 [185-195]	0	1261.62	High	0	0.00549	2.64	R.NIANMVPPFDK.V	[190-200]
		Checked	Confidence	Identifying Node	PSM Ambiguity	Annotated Sequence	Modifications	# Protein Groups	# Proteins	Master Protein Accessions	Protein Accessions	# Missed Cleavages	Charge	DeltaScore	DeltaCn	Rank	Search Engine Rank	m/z [Da]	MH+ [Da]	Theo. MH+ [Da]	DeltaM [ppm]	Deltam/z [Da]	Activation Type	MS Order	Isolation Interference [%]	Ion Inject Time [ms]	RT [min]	First Scan	Spectrum File	File ID	XCorr	Percolator q-Value	Percolator PEP
		FALSE	High	Sequest HT (A2)	Unambiguous	[R].NIANmVPPFDK.[V]	M5(Oxidation)	2	8	AT3G01500.2; AT5G14740.1	AT5G14740.5; AT3G01500.1; AT5G14740.2; AT5G14740.4; AT3G01500.2; AT3G01500.3; AT5G14740.3; AT5G14740.1	0	2	0.4053	0	1	1	631.317	1261.63	1261.62	1.08	0.00068	HCD (High Energy Collision Dissociation)	MS2	44.4728	100	53.2082	13454	20210307_171_CK_total.raw	F4	2.64	0	0.00549
	FALSE	High	[K].VISELGDSAFEDQCGR.[C]	1xCarbamidomethyl [C14]		0.000205816	0	1	3	1	AT3G01500.2	AT3G01500.2 [264-279]	0	1782.8	High	0	0.0001517	3	K.VISELGDSAFEDQCGR.C	[264-279]
		Checked	Confidence	Identifying Node	PSM Ambiguity	Annotated Sequence	Modifications	# Protein Groups	# Proteins	Master Protein Accessions	Protein Accessions	# Missed Cleavages	Charge	DeltaScore	DeltaCn	Rank	Search Engine Rank	m/z [Da]	MH+ [Da]	Theo. MH+ [Da]	DeltaM [ppm]	Deltam/z [Da]	Activation Type	MS Order	Isolation Interference [%]	Ion Inject Time [ms]	RT [min]	First Scan	Spectrum File	File ID	XCorr	Percolator q-Value	Percolator PEP
		FALSE	High	Sequest HT (A2)	Unambiguous	[K].VISELGDSAFEDQcGR.[C]	C14(Carbamidomethyl)	1	3	AT3G01500.2	AT3G01500.1; AT3G01500.2; AT3G01500.3	0	2	0.84	0	1	1	891.903	1782.8	1782.8	1.72	0.00153	HCD (High Energy Collision Dissociation)	MS2	59.5492	100	57.9379	15458	20210307_171_CK_total.raw	F4	3	0	0.0001517
	FALSE	High	[K].YMVFACSDSR.[V]	1xCarbamidomethyl [C6]		0.0672694	0	2	8	1	AT3G01500.2; AT5G14740.1	AT3G01500.2 [162-171]; AT5G14740.1 [157-166]	0	1235.52	High	0	0.06332	1.76	K.YMVFACSDSR.V	[162-171]
		Checked	Confidence	Identifying Node	PSM Ambiguity	Annotated Sequence	Modifications	# Protein Groups	# Proteins	Master Protein Accessions	Protein Accessions	# Missed Cleavages	Charge	DeltaScore	DeltaCn	Rank	Search Engine Rank	m/z [Da]	MH+ [Da]	Theo. MH+ [Da]	DeltaM [ppm]	Deltam/z [Da]	Activation Type	MS Order	Isolation Interference [%]	Ion Inject Time [ms]	RT [min]	First Scan	Spectrum File	File ID	XCorr	Percolator q-Value	Percolator PEP
		FALSE	High	Sequest HT (A2)	Unambiguous	[K].YMVFAcSDSR.[V]	C6(Carbamidomethyl)	2	8	AT3G01500.2; AT5G14740.1	AT5G14740.5; AT3G01500.1; AT5G14740.2; AT5G14740.4; AT3G01500.2; AT3G01500.3; AT5G14740.3; AT5G14740.1	0	2	0.4091	0	1	1	618.264	1235.52	1235.52	1.78	0.0011	HCD (High Energy Collision Dissociation)	MS2	25.2525	100	50.4478	12344	20210307_171_CK_total.raw	F4	1.76	0	0.06332
	FALSE	High	[K].YMVFACSDSR.[V]	1xCarbamidomethyl [C6]; 1xOxidation [M2]		0.0132666	0	2	8	1	AT3G01500.2; AT5G14740.1	AT3G01500.2 [162-171]; AT5G14740.1 [157-166]	0	1251.51	High	0	0.01165	2.28	K.YMVFACSDSR.V	[162-171]
		Checked	Confidence	Identifying Node	PSM Ambiguity	Annotated Sequence	Modifications	# Protein Groups	# Proteins	Master Protein Accessions	Protein Accessions	# Missed Cleavages	Charge	DeltaScore	DeltaCn	Rank	Search Engine Rank	m/z [Da]	MH+ [Da]	Theo. MH+ [Da]	DeltaM [ppm]	Deltam/z [Da]	Activation Type	MS Order	Isolation Interference [%]	Ion Inject Time [ms]	RT [min]	First Scan	Spectrum File	File ID	XCorr	Percolator q-Value	Percolator PEP
		FALSE	High	Sequest HT (A2)	Unambiguous	[K].YmVFAcSDSR.[V]	M2(Oxidation); C6(Carbamidomethyl)	2	8	AT3G01500.2; AT5G14740.1	AT5G14740.5; AT3G01500.1; AT5G14740.2; AT5G14740.4; AT3G01500.2; AT3G01500.3; AT5G14740.3; AT5G14740.1	0	2	0.557	0	1	1	626.26	1251.51	1251.51	0.26	0.00016	HCD (High Energy Collision Dissociation)	MS2	100	100	41.327	8939	20210307_171_CK_total.raw	F4	2.28	0	0.01165
	FALSE	High	[K].YGGVGAAIEYAVLHLK.[V]			9.10493e-06	0	1	3	2	AT3G01500.2	AT3G01500.2 [203-218]	0	1660.91	High	0	6.775e-06	4.97	K.YGGVGAAIEYAVLHLK.V	[203-218]
		Checked	Confidence	Identifying Node	PSM Ambiguity	Annotated Sequence	Modifications	# Protein Groups	# Proteins	Master Protein Accessions	Protein Accessions	# Missed Cleavages	Charge	DeltaScore	DeltaCn	Rank	Search Engine Rank	m/z [Da]	MH+ [Da]	Theo. MH+ [Da]	DeltaM [ppm]	Deltam/z [Da]	Activation Type	MS Order	Isolation Interference [%]	Ion Inject Time [ms]	RT [min]	First Scan	Spectrum File	File ID	XCorr	Percolator q-Value	Percolator PEP
		FALSE	High	Sequest HT (A2)	Unambiguous	[K].YGGVGAAIEYAVLHLK.[V]		1	3	AT3G01500.2	AT3G01500.1; AT3G01500.2; AT3G01500.3	0	2	0.7613	0	1	1	830.956	1660.91	1660.91	-0.02	-2e-05	HCD (High Energy Collision Dissociation)	MS2	33.6713	100	80.8787	24834	20210307_171_CK_total.raw	F4	3.98	0	5.898e-06
		FALSE	High	Sequest HT (A2)	Unambiguous	[K].YGGVGAAIEYAVLHLK.[V]		1	3	AT3G01500.2	AT3G01500.1; AT3G01500.2; AT3G01500.3	0	3	0.7746	0	1	1	554.307	1660.91	1660.91	0.34	0.00019	HCD (High Energy Collision Dissociation)	MS2	7.48582	100	80.8124	24806	20210307_171_CK_total.raw	F4	4.97	0	6.775e-06
	FALSE	High	[R].VCPSHVLDFQPGDAFVVR.[N]	1xCarbamidomethyl [C2]		2.51562e-06	0	1	3	1	AT3G01500.2	AT3G01500.2 [172-189]	0	2043.01	High	0	1.55e-06	5.05	R.VCPSHVLDFQPGDAFVVR.N	[172-189]
		Checked	Confidence	Identifying Node	PSM Ambiguity	Annotated Sequence	Modifications	# Protein Groups	# Proteins	Master Protein Accessions	Protein Accessions	# Missed Cleavages	Charge	DeltaScore	DeltaCn	Rank	Search Engine Rank	m/z [Da]	MH+ [Da]	Theo. MH+ [Da]	DeltaM [ppm]	Deltam/z [Da]	Activation Type	MS Order	Isolation Interference [%]	Ion Inject Time [ms]	RT [min]	First Scan	Spectrum File	File ID	XCorr	Percolator q-Value	Percolator PEP
		FALSE	High	Sequest HT (A2)	Unambiguous	[R].VcPSHVLDFQPGDAFVVR.[N]	C2(Carbamidomethyl)	1	3	AT3G01500.2	AT3G01500.1; AT3G01500.2; AT3G01500.3	0	3	0.6851	0	1	1	681.676	2043.01	2043.01	1.54	0.00105	HCD (High Energy Collision Dissociation)	MS2	7.91382	100	75.8162	22642	20210307_171_CK_total.raw	F4	5.05	0	1.55e-06
	FALSE	High	[K].VENIVVIGHSACGGIK.[G]	1xCarbamidomethyl [C12]		4.84922e-05	0	2	8	1	AT3G01500.2; AT5G14740.1	AT3G01500.2 [219-234]; AT5G14740.1 [214-229]	0	1652.88	High	0	3.374e-05	4.46	K.VENIVVIGHSACGGIK.G	[219-234]
		Checked	Confidence	Identifying Node	PSM Ambiguity	Annotated Sequence	Modifications	# Protein Groups	# Proteins	Master Protein Accessions	Protein Accessions	# Missed Cleavages	Charge	DeltaScore	DeltaCn	Rank	Search Engine Rank	m/z [Da]	MH+ [Da]	Theo. MH+ [Da]	DeltaM [ppm]	Deltam/z [Da]	Activation Type	MS Order	Isolation Interference [%]	Ion Inject Time [ms]	RT [min]	First Scan	Spectrum File	File ID	XCorr	Percolator q-Value	Percolator PEP
		FALSE	High	Sequest HT (A2)	Unambiguous	[K].VENIVVIGHSAcGGIK.[G]	C12(Carbamidomethyl)	2	8	AT3G01500.2; AT5G14740.1	AT5G14740.5; AT3G01500.1; AT5G14740.2; AT5G14740.4; AT3G01500.2; AT3G01500.3; AT5G14740.3; AT5G14740.1	0	3	0.7152	0	1	1	551.632	1652.88	1652.88	1.38	0.00076	HCD (High Energy Collision Dissociation)	MS2	28.2861	89.572	50.696	12450	20210307_171_CK_total.raw	F4	4.46	0	3.374e-05
	FALSE	High	[K].VEQITAALQTGTSSDKK.[A]			0.00950643	0	1	3	1	AT3G01500.2	AT3G01500.2 [108-124]	1	1776.93	High	0	0.008243	2.8	K.VEQITAALQTGTSSDKK.A	[108-124]
		Checked	Confidence	Identifying Node	PSM Ambiguity	Annotated Sequence	Modifications	# Protein Groups	# Proteins	Master Protein Accessions	Protein Accessions	# Missed Cleavages	Charge	DeltaScore	DeltaCn	Rank	Search Engine Rank	m/z [Da]	MH+ [Da]	Theo. MH+ [Da]	DeltaM [ppm]	Deltam/z [Da]	Activation Type	MS Order	Isolation Interference [%]	Ion Inject Time [ms]	RT [min]	First Scan	Spectrum File	File ID	XCorr	Percolator q-Value	Percolator PEP
		FALSE	High	Sequest HT (A2)	Unambiguous	[K].VEQITAALQTGTSSDKK.[A]		1	3	AT3G01500.2	AT3G01500.1; AT3G01500.2; AT3G01500.3	1	3	0.7286	0	1	1	592.983	1776.94	1776.93	0.74	0.00044	HCD (High Energy Collision Dissociation)	MS2	21.3632	100	43.4969	9681	20210307_171_CK_total.raw	F4	2.8	0	0.008243
	FALSE	High	[K].EKYETNPALYGELAK.[G]			0.000520513	0	2	8	2	AT3G01500.2; AT5G14740.1	AT3G01500.2 [142-156]; AT5G14740.1 [137-151]	1	1725.87	High	0	0.0004	4.51	K.EKYETNPALYGELAK.G	[142-156]
		Checked	Confidence	Identifying Node	PSM Ambiguity	Annotated Sequence	Modifications	# Protein Groups	# Proteins	Master Protein Accessions	Protein Accessions	# Missed Cleavages	Charge	DeltaScore	DeltaCn	Rank	Search Engine Rank	m/z [Da]	MH+ [Da]	Theo. MH+ [Da]	DeltaM [ppm]	Deltam/z [Da]	Activation Type	MS Order	Isolation Interference [%]	Ion Inject Time [ms]	RT [min]	First Scan	Spectrum File	File ID	XCorr	Percolator q-Value	Percolator PEP
		FALSE	High	Sequest HT (A2)	Unambiguous	[K].EKYETNPALYGELAK.[G]		2	8	AT3G01500.2; AT5G14740.1	AT5G14740.5; AT3G01500.1; AT5G14740.2; AT5G14740.4; AT3G01500.2; AT3G01500.3; AT5G14740.3; AT5G14740.1	1	2	0.716	0	1	1	863.44	1725.87	1725.87	1.86	0.00161	HCD (High Energy Collision Dissociation)	MS2	0	100	53.1247	13420	20210307_171_CK_total.raw	F4	2.5	0	0.006421
		FALSE	High	Sequest HT (A2)	Unambiguous	[K].EKYETNPALYGELAK.[G]		2	8	AT3G01500.2; AT5G14740.1	AT5G14740.5; AT3G01500.1; AT5G14740.2; AT5G14740.4; AT3G01500.2; AT3G01500.3; AT5G14740.3; AT5G14740.1	1	3	0.7051	0	1	1	575.966	1725.88	1725.87	8.26	0.00475	HCD (High Energy Collision Dissociation)	MS2	18.3267	100	53.1409	13426	20210307_171_CK_total.raw	F4	4.51	0	0.0004
	FALSE	High	[R].EAVNVSLANLLTYPFVR.[E]			0.0172314	0	2	5	1	AT3G01500.2; AT5G14740.1	AT3G01500.2 [283-299]; AT5G14740.1 [278-294]	0	1906.04	High	0	0.0153	1.5	R.EAVNVSLANLLTYPFVR.E	[283-299]
		Checked	Confidence	Identifying Node	PSM Ambiguity	Annotated Sequence	Modifications	# Protein Groups	# Proteins	Master Protein Accessions	Protein Accessions	# Missed Cleavages	Charge	DeltaScore	DeltaCn	Rank	Search Engine Rank	m/z [Da]	MH+ [Da]	Theo. MH+ [Da]	DeltaM [ppm]	Deltam/z [Da]	Activation Type	MS Order	Isolation Interference [%]	Ion Inject Time [ms]	RT [min]	First Scan	Spectrum File	File ID	XCorr	Percolator q-Value	Percolator PEP
		FALSE	High	Sequest HT (A2)	Unambiguous	[R].EAVNVSLANLLTYPFVR.[E]		2	5	AT3G01500.2; AT5G14740.1	AT3G01500.1; AT5G14740.2; AT3G01500.2; AT3G01500.3; AT5G14740.1	0	2	0.7333	0	1	1	953.526	1906.04	1906.04	0.25	0.00024	HCD (High Energy Collision Dissociation)	MS2	28.1887	100	82.5636	25538	20210307_171_CK_total.raw	F4	1.5	0	0.0153
	FALSE	High	[K].AFDPVETIK.[Q]			0.0436667	0	1	3	1	AT3G01500.2	AT3G01500.2 [125-133]	0	1019.54	High	0	0.04025	2.14	K.AFDPVETIK.Q	[125-133]
		Checked	Confidence	Identifying Node	PSM Ambiguity	Annotated Sequence	Modifications	# Protein Groups	# Proteins	Master Protein Accessions	Protein Accessions	# Missed Cleavages	Charge	DeltaScore	DeltaCn	Rank	Search Engine Rank	m/z [Da]	MH+ [Da]	Theo. MH+ [Da]	DeltaM [ppm]	Deltam/z [Da]	Activation Type	MS Order	Isolation Interference [%]	Ion Inject Time [ms]	RT [min]	First Scan	Spectrum File	File ID	XCorr	Percolator q-Value	Percolator PEP
		FALSE	High	Sequest HT (A2)	Unambiguous	[K].AFDPVETIK.[Q]		1	3	AT3G01500.2	AT3G01500.1; AT3G01500.2; AT3G01500.3	0	2	0.6168	0	1	1	510.274	1019.54	1019.54	-0.51	-0.00026	HCD (High Energy Collision Dissociation)	MS2	15.5323	100	52.5079	13160	20210307_171_CK_total.raw	F4	2.14	0	0.04025
	FALSE	High	[K].GGYYDFVK.[G]			0.298941	0.00504355	1	3	1	AT3G01500.2	AT3G01500.2 [311-318]	0	948.446	High	0.004198	0.2982	1.62	K.GGYYDFVK.G	[311-318]
		Checked	Confidence	Identifying Node	PSM Ambiguity	Annotated Sequence	Modifications	# Protein Groups	# Proteins	Master Protein Accessions	Protein Accessions	# Missed Cleavages	Charge	DeltaScore	DeltaCn	Rank	Search Engine Rank	m/z [Da]	MH+ [Da]	Theo. MH+ [Da]	DeltaM [ppm]	Deltam/z [Da]	Activation Type	MS Order	Isolation Interference [%]	Ion Inject Time [ms]	RT [min]	First Scan	Spectrum File	File ID	XCorr	Percolator q-Value	Percolator PEP
		FALSE	High	Sequest HT (A2)	Unambiguous	[K].GGYYDFVK.[G]		1	3	AT3G01500.2	AT3G01500.1; AT3G01500.2; AT3G01500.3	0	2	0.6481	0	1	1	474.727	948.447	948.446	0.57	0.00027	HCD (High Energy Collision Dissociation)	MS2	7.13199	91.554	54.0857	13832	20210307_171_CK_total.raw	F4	1.62	0.004198	0.2982
FALSE	High	Master Protein	AT3G26650.1	glyceraldehyde 3-phosphate dehydrogenase A subunit	0	41.032	30	12	16	3	1	396	42.5	7.75	44.13	12		0
	Checked	Confidence	Annotated Sequence	Modifications	Modifications in Master Proteins	Qvality PEP	Qvality q-value	# Protein Groups	# Proteins	# PSMs	Master Protein Accessions	Positions in Master Proteins	# Missed Cleavages	Theo. MH+ [Da]	Confidence (by Search Engine): Sequest HT	Percolator q-Value (by Search Engine): Sequest HT	Percolator PEP (by Search Engine): Sequest HT	XCorr (by Search Engine): Sequest HT	Sequence in Protein	Positions in Protein	Peptide Group Modifications in Protein
	FALSE	High	[R].AAALNIVPTSTGAAK.[A]			0.152512	0	3	5	1	AT3G26650.1; AT1G12900.1; AT1G42970.1	AT3G26650.1 [261-275]; AT1G12900.1 [264-278]; AT1G42970.1 [283-297]	0	1384.78	High	0	0.1484	1.84	R.AAALNIVPTSTGAAK.A	[261-275]
		Checked	Confidence	Identifying Node	PSM Ambiguity	Annotated Sequence	Modifications	# Protein Groups	# Proteins	Master Protein Accessions	Protein Accessions	# Missed Cleavages	Charge	DeltaScore	DeltaCn	Rank	Search Engine Rank	m/z [Da]	MH+ [Da]	Theo. MH+ [Da]	DeltaM [ppm]	Deltam/z [Da]	Activation Type	MS Order	Isolation Interference [%]	Ion Inject Time [ms]	RT [min]	First Scan	Spectrum File	File ID	XCorr	Percolator q-Value	Percolator PEP
		FALSE	High	Sequest HT (A2)	Unambiguous	[R].AAALNIVPTSTGAAK.[A]		3	5	AT3G26650.1; AT1G12900.1; AT1G42970.1	AT3G26650.1; AT1G12900.4; AT1G12900.2; AT1G12900.1; AT1G42970.1	0	2	0.712	0	1	1	692.894	1384.78	1384.78	0.63	0.00043	HCD (High Energy Collision Dissociation)	MS2	0	100	49.1047	11777	20210307_171_CK_total.raw	F4	1.84	0	0.1484
	FALSE	High	[R].NPSLLPWK.[E]			0.114459	0	1	1	1	AT3G26650.1	AT3G26650.1 [141-148]	0	954.541	High	0	0.1102	2.06	R.NPSLLPWK.E	[141-148]
		Checked	Confidence	Identifying Node	PSM Ambiguity	Annotated Sequence	Modifications	# Protein Groups	# Proteins	Master Protein Accessions	Protein Accessions	# Missed Cleavages	Charge	DeltaScore	DeltaCn	Rank	Search Engine Rank	m/z [Da]	MH+ [Da]	Theo. MH+ [Da]	DeltaM [ppm]	Deltam/z [Da]	Activation Type	MS Order	Isolation Interference [%]	Ion Inject Time [ms]	RT [min]	First Scan	Spectrum File	File ID	XCorr	Percolator q-Value	Percolator PEP
		FALSE	High	Sequest HT (A2)	Unambiguous	[R].NPSLLPWK.[E]		1	1	AT3G26650.1	AT3G26650.1	0	2	0.5583	0	1	1	477.774	954.541	954.541	0.22	0.00011	HCD (High Energy Collision Dissociation)	MS2	18.4005	100	63.4776	17765	20210307_171_CK_total.raw	F4	2.06	0	0.1102
	FALSE	High	[K].IIQVVSNR.[N]			0.226442	0	1	1	1	AT3G26650.1	AT3G26650.1 [133-140]	0	928.557	High	0	0.2235	1.56	K.IIQVVSNR.N	[133-140]
		Checked	Confidence	Identifying Node	PSM Ambiguity	Annotated Sequence	Modifications	# Protein Groups	# Proteins	Master Protein Accessions	Protein Accessions	# Missed Cleavages	Charge	DeltaScore	DeltaCn	Rank	Search Engine Rank	m/z [Da]	MH+ [Da]	Theo. MH+ [Da]	DeltaM [ppm]	Deltam/z [Da]	Activation Type	MS Order	Isolation Interference [%]	Ion Inject Time [ms]	RT [min]	First Scan	Spectrum File	File ID	XCorr	Percolator q-Value	Percolator PEP
		FALSE	High	Sequest HT (A2)	Unambiguous	[K].IIQVVSNR.[N]		1	1	AT3G26650.1	AT3G26650.1	0	2	0.5769	0	1	1	464.783	928.558	928.557	0.57	0.00026	HCD (High Energy Collision Dissociation)	MS2	44.9324	100	27.5902	4426	20210307_171_CK_total.raw	F4	1.56	0	0.2235
	FALSE	High	[K].LNGIALR.[V]			0.228821	0	3	5	1	AT3G26650.1; AT1G12900.1; AT1G42970.1	AT3G26650.1 [288-294]; AT1G12900.1 [291-297]; AT1G42970.1 [310-316]	0	756.473	High	0	0.2259	2.41	K.LNGIALR.V	[288-294]
		Checked	Confidence	Identifying Node	PSM Ambiguity	Annotated Sequence	Modifications	# Protein Groups	# Proteins	Master Protein Accessions	Protein Accessions	# Missed Cleavages	Charge	DeltaScore	DeltaCn	Rank	Search Engine Rank	m/z [Da]	MH+ [Da]	Theo. MH+ [Da]	DeltaM [ppm]	Deltam/z [Da]	Activation Type	MS Order	Isolation Interference [%]	Ion Inject Time [ms]	RT [min]	First Scan	Spectrum File	File ID	XCorr	Percolator q-Value	Percolator PEP
		FALSE	High	Sequest HT (A2)	Unambiguous	[K].LNGIALR.[V]		3	5	AT3G26650.1; AT1G12900.1; AT1G42970.1	AT3G26650.1; AT1G12900.4; AT1G12900.2; AT1G12900.1; AT1G42970.1	0	2	0.3444	0	1	1	378.74	756.473	756.473	-0.09	-3e-05	HCD (High Energy Collision Dissociation)	MS2	35.5727	100	36.2011	7093	20210307_171_CK_total.raw	F4	2.41	0	0.2259
	FALSE	High	[R].VPTPNVSVVDLVVQVSK.[K]			1.06092e-07	0	2	4	2	AT3G26650.1; AT1G12900.1	AT3G26650.1 [295-311]; AT1G12900.1 [298-314]	0	1780.02	High	0	5.735e-08	6.29	R.VPTPNVSVVDLVVQVSK.K	[295-311]
		Checked	Confidence	Identifying Node	PSM Ambiguity	Annotated Sequence	Modifications	# Protein Groups	# Proteins	Master Protein Accessions	Protein Accessions	# Missed Cleavages	Charge	DeltaScore	DeltaCn	Rank	Search Engine Rank	m/z [Da]	MH+ [Da]	Theo. MH+ [Da]	DeltaM [ppm]	Deltam/z [Da]	Activation Type	MS Order	Isolation Interference [%]	Ion Inject Time [ms]	RT [min]	First Scan	Spectrum File	File ID	XCorr	Percolator q-Value	Percolator PEP
		FALSE	High	Sequest HT (A2)	Unambiguous	[R].VPTPNVSVVDLVVQVSK.[K]		2	4	AT3G26650.1; AT1G12900.1	AT3G26650.1; AT1G12900.4; AT1G12900.2; AT1G12900.1	0	2	0.8808	0	1	1	890.519	1780.03	1780.02	5.45	0.00485	HCD (High Energy Collision Dissociation)	MS2	0	100	79.4646	24242	20210307_171_CK_total.raw	F4	6.29	0	5.735e-08
		FALSE	High	Sequest HT (A2)	Unambiguous	[R].VPTPNVSVVDLVVQVSK.[K]		2	4	AT3G26650.1; AT1G12900.1	AT3G26650.1; AT1G12900.4; AT1G12900.2; AT1G12900.1	0	3	0.8124	0	1	1	594.012	1780.02	1780.02	0.64	0.00038	HCD (High Energy Collision Dissociation)	MS2	58.6379	100	79.5277	24266	20210307_171_CK_total.raw	F4	5.01	0	4.819e-06
	FALSE	High	[R].VPTPNVSVVDLVVQVSKK.[T]			2.06631e-09	0	2	4	1	AT3G26650.1; AT1G12900.1	AT3G26650.1 [295-312]; AT1G12900.1 [298-315]	1	1908.12	High	0	9.483e-10	5.63	R.VPTPNVSVVDLVVQVSKK.T	[295-312]
		Checked	Confidence	Identifying Node	PSM Ambiguity	Annotated Sequence	Modifications	# Protein Groups	# Proteins	Master Protein Accessions	Protein Accessions	# Missed Cleavages	Charge	DeltaScore	DeltaCn	Rank	Search Engine Rank	m/z [Da]	MH+ [Da]	Theo. MH+ [Da]	DeltaM [ppm]	Deltam/z [Da]	Activation Type	MS Order	Isolation Interference [%]	Ion Inject Time [ms]	RT [min]	First Scan	Spectrum File	File ID	XCorr	Percolator q-Value	Percolator PEP
		FALSE	High	Sequest HT (A2)	Unambiguous	[R].VPTPNVSVVDLVVQVSKK.[T]		2	4	AT3G26650.1; AT1G12900.1	AT3G26650.1; AT1G12900.4; AT1G12900.2; AT1G12900.1	1	3	0.8153	0	1	1	636.711	1908.12	1908.12	0.28	0.00018	HCD (High Energy Collision Dissociation)	MS2	60.0407	95.087	77.9468	23586	20210307_171_CK_total.raw	F4	5.63	0	9.483e-10
	FALSE	High	[R].VVDLADIVANNWK.[-]			0.00117276	0	2	4	1	AT3G26650.1; AT1G12900.1	AT3G26650.1 [384-396]; AT1G12900.1 [387-399]	0	1456.78	High	0	0.0009297	3.59	R.VVDLADIVANNWK.-	[384-396]
		Checked	Confidence	Identifying Node	PSM Ambiguity	Annotated Sequence	Modifications	# Protein Groups	# Proteins	Master Protein Accessions	Protein Accessions	# Missed Cleavages	Charge	DeltaScore	DeltaCn	Rank	Search Engine Rank	m/z [Da]	MH+ [Da]	Theo. MH+ [Da]	DeltaM [ppm]	Deltam/z [Da]	Activation Type	MS Order	Isolation Interference [%]	Ion Inject Time [ms]	RT [min]	First Scan	Spectrum File	File ID	XCorr	Percolator q-Value	Percolator PEP
		FALSE	High	Sequest HT (A2)	Unambiguous	[R].VVDLADIVANNWK.[-]		2	4	AT3G26650.1; AT1G12900.1	AT3G26650.1; AT1G12900.4; AT1G12900.2; AT1G12900.1	0	2	0.7019	0	1	1	728.896	1456.78	1456.78	3.78	0.00275	HCD (High Energy Collision Dissociation)	MS2	0	100	79.5856	24290	20210307_171_CK_total.raw	F4	3.59	0	0.0009297
	FALSE	High	[K].TFAEEVNAAFR.[D]			0.00430993	0	2	4	1	AT3G26650.1; AT1G12900.1	AT3G26650.1 [313-323]; AT1G12900.1 [316-326]	0	1254.61	High	0	0.003614	3.18	K.TFAEEVNAAFR.D	[313-323]
		Checked	Confidence	Identifying Node	PSM Ambiguity	Annotated Sequence	Modifications	# Protein Groups	# Proteins	Master Protein Accessions	Protein Accessions	# Missed Cleavages	Charge	DeltaScore	DeltaCn	Rank	Search Engine Rank	m/z [Da]	MH+ [Da]	Theo. MH+ [Da]	DeltaM [ppm]	Deltam/z [Da]	Activation Type	MS Order	Isolation Interference [%]	Ion Inject Time [ms]	RT [min]	First Scan	Spectrum File	File ID	XCorr	Percolator q-Value	Percolator PEP
		FALSE	High	Sequest HT (A2)	Unambiguous	[K].TFAEEVNAAFR.[D]		2	4	AT3G26650.1; AT1G12900.1	AT3G26650.1; AT1G12900.4; AT1G12900.2; AT1G12900.1	0	2	0.6258	0	1	1	627.809	1254.61	1254.61	0.14	9e-05	HCD (High Energy Collision Dissociation)	MS2	0	81.511	69.7771	20338	20210307_171_CK_total.raw	F4	3.18	0	0.003614
	FALSE	High	[K].DSPLDIIAINDTGGVK.[Q]			2.04347e-05	0	1	1	1	AT3G26650.1	AT3G26650.1 [85-100]	0	1627.85	High	0	1.372e-05	3.68	K.DSPLDIIAINDTGGVK.Q	[85-100]
		Checked	Confidence	Identifying Node	PSM Ambiguity	Annotated Sequence	Modifications	# Protein Groups	# Proteins	Master Protein Accessions	Protein Accessions	# Missed Cleavages	Charge	DeltaScore	DeltaCn	Rank	Search Engine Rank	m/z [Da]	MH+ [Da]	Theo. MH+ [Da]	DeltaM [ppm]	Deltam/z [Da]	Activation Type	MS Order	Isolation Interference [%]	Ion Inject Time [ms]	RT [min]	First Scan	Spectrum File	File ID	XCorr	Percolator q-Value	Percolator PEP
		FALSE	High	Sequest HT (A2)	Unambiguous	[K].DSPLDIIAINDTGGVK.[Q]		1	1	AT3G26650.1	AT3G26650.1	0	2	0.2391	0	1	1	814.434	1627.86	1627.85	4.31	0.00351	HCD (High Energy Collision Dissociation)	MS2	39.2196	100	77.683	23467	20210307_171_CK_total.raw	F4	3.68	0	1.372e-05
	FALSE	High	[K].AVALVLPNLK.[G]			0.0296035	0	2	4	2	AT3G26650.1; AT1G12900.1	AT3G26650.1 [276-285]; AT1G12900.1 [279-288]	0	1037.67	High	0	0.02683	2.52	K.AVALVLPNLK.G	[276-285]
		Checked	Confidence	Identifying Node	PSM Ambiguity	Annotated Sequence	Modifications	# Protein Groups	# Proteins	Master Protein Accessions	Protein Accessions	# Missed Cleavages	Charge	DeltaScore	DeltaCn	Rank	Search Engine Rank	m/z [Da]	MH+ [Da]	Theo. MH+ [Da]	DeltaM [ppm]	Deltam/z [Da]	Activation Type	MS Order	Isolation Interference [%]	Ion Inject Time [ms]	RT [min]	First Scan	Spectrum File	File ID	XCorr	Percolator q-Value	Percolator PEP
		FALSE	High	Sequest HT (A2)	Unambiguous	[K].AVALVLPNLK.[G]		2	4	AT3G26650.1; AT1G12900.1	AT3G26650.1; AT1G12900.4; AT1G12900.2; AT1G12900.1	0	2	0.8	0	1	1	519.34	1037.67	1037.67	1	0.00052	HCD (High Energy Collision Dissociation)	MS2	43.6197	100	66.5235	18966	20210307_171_CK_total.raw	F4	2.1	0	0.05601
		FALSE	High	Sequest HT (A2)	Unambiguous	[K].AVALVLPNLK.[G]		2	4	AT3G26650.1; AT1G12900.1	AT3G26650.1; AT1G12900.4; AT1G12900.2; AT1G12900.1	0	2	0.8016	0	1	1	519.34	1037.67	1037.67	0.53	0.00027	HCD (High Energy Collision Dissociation)	MS2	19.2758	100	67.5513	19404	20210307_171_CK_total.raw	F4	2.52	0	0.02683
	FALSE	High	[K].KTFAEEVNAAFR.[D]			0.0494826	0	2	4	2	AT3G26650.1; AT1G12900.1	AT3G26650.1 [312-323]; AT1G12900.1 [315-326]	1	1382.71	High	0	0.0459	2.73	K.KTFAEEVNAAFR.D	[312-323]
		Checked	Confidence	Identifying Node	PSM Ambiguity	Annotated Sequence	Modifications	# Protein Groups	# Proteins	Master Protein Accessions	Protein Accessions	# Missed Cleavages	Charge	DeltaScore	DeltaCn	Rank	Search Engine Rank	m/z [Da]	MH+ [Da]	Theo. MH+ [Da]	DeltaM [ppm]	Deltam/z [Da]	Activation Type	MS Order	Isolation Interference [%]	Ion Inject Time [ms]	RT [min]	First Scan	Spectrum File	File ID	XCorr	Percolator q-Value	Percolator PEP
		FALSE	High	Sequest HT (A2)	Unambiguous	[K].KTFAEEVNAAFR.[D]		2	4	AT3G26650.1; AT1G12900.1	AT3G26650.1; AT1G12900.4; AT1G12900.2; AT1G12900.1	1	3	0.4268	0	1	1	461.574	1382.71	1382.71	0.52	0.00024	HCD (High Energy Collision Dissociation)	MS2	100	100	63.7615	17868	20210307_171_CK_total.raw	F4	1.57	0	0.2278
		FALSE	High	Sequest HT (A2)	Unambiguous	[K].KTFAEEVNAAFR.[D]		2	4	AT3G26650.1; AT1G12900.1	AT3G26650.1; AT1G12900.4; AT1G12900.2; AT1G12900.1	1	3	0.6557	0	1	1	461.574	1382.71	1382.71	0.12	6e-05	HCD (High Energy Collision Dissociation)	MS2	60.6592	100	63.6282	17816	20210307_171_CK_total.raw	F4	2.73	0	0.0459
	FALSE	High	[K].GTMTTTHSYTGDQR.[L]			0.00857383	0	3	5	2	AT3G26650.1; AT1G12900.1; AT1G42970.1	AT3G26650.1 [234-247]; AT1G12900.1 [237-250]; AT1G42970.1 [256-269]	0	1555.68	High	0	0.007391	3.09	K.GTMTTTHSYTGDQR.L	[234-247]
		Checked	Confidence	Identifying Node	PSM Ambiguity	Annotated Sequence	Modifications	# Protein Groups	# Proteins	Master Protein Accessions	Protein Accessions	# Missed Cleavages	Charge	DeltaScore	DeltaCn	Rank	Search Engine Rank	m/z [Da]	MH+ [Da]	Theo. MH+ [Da]	DeltaM [ppm]	Deltam/z [Da]	Activation Type	MS Order	Isolation Interference [%]	Ion Inject Time [ms]	RT [min]	First Scan	Spectrum File	File ID	XCorr	Percolator q-Value	Percolator PEP
		FALSE	High	Sequest HT (A2)	Unambiguous	[K].GTMTTTHSYTGDQR.[L]		3	5	AT3G26650.1; AT1G12900.1; AT1G42970.1	AT3G26650.1; AT1G12900.4; AT1G12900.2; AT1G12900.1; AT1G42970.1	0	3	0.6861	0	1	1	519.232	1555.68	1555.68	-0.25	-0.00013	HCD (High Energy Collision Dissociation)	MS2	30.8454	100	21.7963	2886	20210307_171_CK_total.raw	F4	3.09	0	0.007391
		FALSE	High	Sequest HT (A2)	Unambiguous	[K].GTMTTTHSYTGDQR.[L]		3	5	AT3G26650.1; AT1G12900.1; AT1G42970.1	AT3G26650.1; AT1G12900.4; AT1G12900.2; AT1G12900.1; AT1G42970.1	0	2	0.5046	0	1	1	778.343	1555.68	1555.68	-1.07	-0.00083	HCD (High Energy Collision Dissociation)	MS2	51.4427	100	21.8188	2895	20210307_171_CK_total.raw	F4	1.09	0	0.1024
FALSE	High	Master Protein	AT1G42970.1	glyceraldehyde-3-phosphate dehydrogenase B subunit	0	37.235	30	13	18	10	1	447	47.6	6.8	49.24	13		0
	Checked	Confidence	Annotated Sequence	Modifications	Modifications in Master Proteins	Qvality PEP	Qvality q-value	# Protein Groups	# Proteins	# PSMs	Master Protein Accessions	Positions in Master Proteins	# Missed Cleavages	Theo. MH+ [Da]	Confidence (by Search Engine): Sequest HT	Percolator q-Value (by Search Engine): Sequest HT	Percolator PEP (by Search Engine): Sequest HT	XCorr (by Search Engine): Sequest HT	Sequence in Protein	Positions in Protein	Peptide Group Modifications in Protein
	FALSE	High	[R].AAALNIVPTSTGAAK.[A]			0.152512	0	3	5	1	AT3G26650.1; AT1G12900.1; AT1G42970.1	AT3G26650.1 [261-275]; AT1G12900.1 [264-278]; AT1G42970.1 [283-297]	0	1384.78	High	0	0.1484	1.84	R.AAALNIVPTSTGAAK.A	[283-297]
		Checked	Confidence	Identifying Node	PSM Ambiguity	Annotated Sequence	Modifications	# Protein Groups	# Proteins	Master Protein Accessions	Protein Accessions	# Missed Cleavages	Charge	DeltaScore	DeltaCn	Rank	Search Engine Rank	m/z [Da]	MH+ [Da]	Theo. MH+ [Da]	DeltaM [ppm]	Deltam/z [Da]	Activation Type	MS Order	Isolation Interference [%]	Ion Inject Time [ms]	RT [min]	First Scan	Spectrum File	File ID	XCorr	Percolator q-Value	Percolator PEP
		FALSE	High	Sequest HT (A2)	Unambiguous	[R].AAALNIVPTSTGAAK.[A]		3	5	AT3G26650.1; AT1G12900.1; AT1G42970.1	AT3G26650.1; AT1G12900.4; AT1G12900.2; AT1G12900.1; AT1G42970.1	0	2	0.712	0	1	1	692.894	1384.78	1384.78	0.63	0.00043	HCD (High Energy Collision Dissociation)	MS2	0	100	49.1047	11777	20210307_171_CK_total.raw	F4	1.84	0	0.1484
	FALSE	High	[K].IVDNETISVDGK.[L]			0.00152522	0	1	1	1	AT1G42970.1	AT1G42970.1 [141-152]	0	1289.66	High	0	0.001224	2.57	K.IVDNETISVDGK.L	[141-152]
		Checked	Confidence	Identifying Node	PSM Ambiguity	Annotated Sequence	Modifications	# Protein Groups	# Proteins	Master Protein Accessions	Protein Accessions	# Missed Cleavages	Charge	DeltaScore	DeltaCn	Rank	Search Engine Rank	m/z [Da]	MH+ [Da]	Theo. MH+ [Da]	DeltaM [ppm]	Deltam/z [Da]	Activation Type	MS Order	Isolation Interference [%]	Ion Inject Time [ms]	RT [min]	First Scan	Spectrum File	File ID	XCorr	Percolator q-Value	Percolator PEP
		FALSE	High	Sequest HT (A2)	Unambiguous	[K].IVDNETISVDGK.[L]		1	1	AT1G42970.1	AT1G42970.1	0	2	0.7665	0	1	1	645.338	1289.67	1289.66	7.88	0.00508	HCD (High Energy Collision Dissociation)	MS2	5.4868	100	40.6993	8733	20210307_171_CK_total.raw	F4	2.57	0	0.001224
	FALSE	High	[K].LNGIALR.[V]			0.228821	0	3	5	1	AT3G26650.1; AT1G12900.1; AT1G42970.1	AT3G26650.1 [288-294]; AT1G12900.1 [291-297]; AT1G42970.1 [310-316]	0	756.473	High	0	0.2259	2.41	K.LNGIALR.V	[310-316]
		Checked	Confidence	Identifying Node	PSM Ambiguity	Annotated Sequence	Modifications	# Protein Groups	# Proteins	Master Protein Accessions	Protein Accessions	# Missed Cleavages	Charge	DeltaScore	DeltaCn	Rank	Search Engine Rank	m/z [Da]	MH+ [Da]	Theo. MH+ [Da]	DeltaM [ppm]	Deltam/z [Da]	Activation Type	MS Order	Isolation Interference [%]	Ion Inject Time [ms]	RT [min]	First Scan	Spectrum File	File ID	XCorr	Percolator q-Value	Percolator PEP
		FALSE	High	Sequest HT (A2)	Unambiguous	[K].LNGIALR.[V]		3	5	AT3G26650.1; AT1G12900.1; AT1G42970.1	AT3G26650.1; AT1G12900.4; AT1G12900.2; AT1G12900.1; AT1G42970.1	0	2	0.3444	0	1	1	378.74	756.473	756.473	-0.09	-3e-05	HCD (High Energy Collision Dissociation)	MS2	35.5727	100	36.2011	7093	20210307_171_CK_total.raw	F4	2.41	0	0.2259
	FALSE	High	[R].VPTPNVSVVDLVINVEK.[K]			7.76419e-06	0	1	1	1	AT1G42970.1	AT1G42970.1 [317-333]	0	1822.03	High	0	5e-06	4.43	R.VPTPNVSVVDLVINVEK.K	[317-333]
		Checked	Confidence	Identifying Node	PSM Ambiguity	Annotated Sequence	Modifications	# Protein Groups	# Proteins	Master Protein Accessions	Protein Accessions	# Missed Cleavages	Charge	DeltaScore	DeltaCn	Rank	Search Engine Rank	m/z [Da]	MH+ [Da]	Theo. MH+ [Da]	DeltaM [ppm]	Deltam/z [Da]	Activation Type	MS Order	Isolation Interference [%]	Ion Inject Time [ms]	RT [min]	First Scan	Spectrum File	File ID	XCorr	Percolator q-Value	Percolator PEP
		FALSE	High	Sequest HT (A2)	Unambiguous	[R].VPTPNVSVVDLVINVEK.[K]		1	1	AT1G42970.1	AT1G42970.1	0	2	0.833	0	1	1	911.526	1822.04	1822.03	6.63	0.00604	HCD (High Energy Collision Dissociation)	MS2	3.52264	100	79.8765	24415	20210307_171_CK_total.raw	F4	4.43	0	5e-06
	FALSE	High	[K].VLDEEFGIVK.[G]			0.0109667	0	1	1	1	AT1G42970.1	AT1G42970.1 [246-255]	0	1148.62	High	0	0.00956	2.66	K.VLDEEFGIVK.G	[246-255]
		Checked	Confidence	Identifying Node	PSM Ambiguity	Annotated Sequence	Modifications	# Protein Groups	# Proteins	Master Protein Accessions	Protein Accessions	# Missed Cleavages	Charge	DeltaScore	DeltaCn	Rank	Search Engine Rank	m/z [Da]	MH+ [Da]	Theo. MH+ [Da]	DeltaM [ppm]	Deltam/z [Da]	Activation Type	MS Order	Isolation Interference [%]	Ion Inject Time [ms]	RT [min]	First Scan	Spectrum File	File ID	XCorr	Percolator q-Value	Percolator PEP
		FALSE	High	Sequest HT (A2)	Unambiguous	[K].VLDEEFGIVK.[G]		1	1	AT1G42970.1	AT1G42970.1	0	2	0.6917	0	1	1	574.814	1148.62	1148.62	1.09	0.00063	HCD (High Energy Collision Dissociation)	MS2	27.6671	21.27	62.2567	17251	20210307_171_CK_total.raw	F4	2.66	0	0.00956
	FALSE	High	[R].VVDLAHLVASK.[W]			0.00145986	0	1	1	2	AT1G42970.1	AT1G42970.1 [407-417]	0	1151.68	High	0	0.001169	3.81	R.VVDLAHLVASK.W	[407-417]
		Checked	Confidence	Identifying Node	PSM Ambiguity	Annotated Sequence	Modifications	# Protein Groups	# Proteins	Master Protein Accessions	Protein Accessions	# Missed Cleavages	Charge	DeltaScore	DeltaCn	Rank	Search Engine Rank	m/z [Da]	MH+ [Da]	Theo. MH+ [Da]	DeltaM [ppm]	Deltam/z [Da]	Activation Type	MS Order	Isolation Interference [%]	Ion Inject Time [ms]	RT [min]	First Scan	Spectrum File	File ID	XCorr	Percolator q-Value	Percolator PEP
		FALSE	High	Sequest HT (A2)	Unambiguous	[R].VVDLAHLVASK.[W]		1	1	AT1G42970.1	AT1G42970.1	0	2	0.7788	0	1	1	576.343	1151.68	1151.68	1.05	0.0006	HCD (High Energy Collision Dissociation)	MS2	15.6675	100	57.1076	15101	20210307_171_CK_total.raw	F4	3.3	0	0.002477
		FALSE	High	Sequest HT (A2)	Unambiguous	[R].VVDLAHLVASK.[W]		1	1	AT1G42970.1	AT1G42970.1	0	3	0.7087	0	1	1	384.564	1151.68	1151.68	-0.02	-1e-05	HCD (High Energy Collision Dissociation)	MS2	0	100	57.1097	15102	20210307_171_CK_total.raw	F4	3.81	0	0.001169
	FALSE	High	[K].YDSMLGTFK.[A]			0.0464857	0	1	1	2	AT1G42970.1	AT1G42970.1 [128-136]	0	1061.5	High	0	0.04299	2.15	K.YDSMLGTFK.A	[128-136]
		Checked	Confidence	Identifying Node	PSM Ambiguity	Annotated Sequence	Modifications	# Protein Groups	# Proteins	Master Protein Accessions	Protein Accessions	# Missed Cleavages	Charge	DeltaScore	DeltaCn	Rank	Search Engine Rank	m/z [Da]	MH+ [Da]	Theo. MH+ [Da]	DeltaM [ppm]	Deltam/z [Da]	Activation Type	MS Order	Isolation Interference [%]	Ion Inject Time [ms]	RT [min]	First Scan	Spectrum File	File ID	XCorr	Percolator q-Value	Percolator PEP
		FALSE	High	Sequest HT (A2)	Unambiguous	[K].YDSMLGTFK.[A]		1	1	AT1G42970.1	AT1G42970.1	0	2	0.6512	0	1	1	531.253	1061.5	1061.5	0.6	0.00032	HCD (High Energy Collision Dissociation)	MS2	64.1168	100	57.1781	15131	20210307_171_CK_total.raw	F4	2.15	0	0.04299
		FALSE	High	Sequest HT (A2)	Unambiguous	[K].YDSMLGTFK.[A]		1	1	AT1G42970.1	AT1G42970.1	0	2	0.6131	0	1	1	531.252	1061.5	1061.5	-0.66	-0.00035	HCD (High Energy Collision Dissociation)	MS2	0	100	58.2192	15581	20210307_171_CK_total.raw	F4	1.68	0	0.09635
	FALSE	High	[K].DSPLEVVVLNDSGGVK.[N]			4.53179e-05	0	1	1	1	AT1G42970.1	AT1G42970.1 [105-120]	0	1627.85	High	0	3.139e-05	3.71	K.DSPLEVVVLNDSGGVK.N	[105-120]
		Checked	Confidence	Identifying Node	PSM Ambiguity	Annotated Sequence	Modifications	# Protein Groups	# Proteins	Master Protein Accessions	Protein Accessions	# Missed Cleavages	Charge	DeltaScore	DeltaCn	Rank	Search Engine Rank	m/z [Da]	MH+ [Da]	Theo. MH+ [Da]	DeltaM [ppm]	Deltam/z [Da]	Activation Type	MS Order	Isolation Interference [%]	Ion Inject Time [ms]	RT [min]	First Scan	Spectrum File	File ID	XCorr	Percolator q-Value	Percolator PEP
		FALSE	High	Sequest HT (A2)	Unambiguous	[K].DSPLEVVVLNDSGGVK.[N]		1	1	AT1G42970.1	AT1G42970.1	0	2	0.5472	0	1	1	814.432	1627.86	1627.85	1.24	0.00101	HCD (High Energy Collision Dissociation)	MS2	33.9286	100	75.907	22683	20210307_171_CK_total.raw	F4	3.71	0	3.139e-05
	FALSE	High	[K].AVSLVLPQLK.[G]			0.0405362	0	1	1	2	AT1G42970.1	AT1G42970.1 [298-307]	0	1067.68	High	0	0.0373	2.56	K.AVSLVLPQLK.G	[298-307]
		Checked	Confidence	Identifying Node	PSM Ambiguity	Annotated Sequence	Modifications	# Protein Groups	# Proteins	Master Protein Accessions	Protein Accessions	# Missed Cleavages	Charge	DeltaScore	DeltaCn	Rank	Search Engine Rank	m/z [Da]	MH+ [Da]	Theo. MH+ [Da]	DeltaM [ppm]	Deltam/z [Da]	Activation Type	MS Order	Isolation Interference [%]	Ion Inject Time [ms]	RT [min]	First Scan	Spectrum File	File ID	XCorr	Percolator q-Value	Percolator PEP
		FALSE	High	Sequest HT (A2)	Unambiguous	[K].AVSLVLPQLK.[G]		1	1	AT1G42970.1	AT1G42970.1	0	2	0.6758	0	1	1	534.345	1067.68	1067.68	0.22	0.00012	HCD (High Energy Collision Dissociation)	MS2	0	100	68.0229	19612	20210307_171_CK_total.raw	F4	2.56	0	0.0373
		FALSE	High	Sequest HT (A2)	Unambiguous	[K].AVSLVLPQLK.[G]		1	1	AT1G42970.1	AT1G42970.1	0	2	0.6694	0	1	1	534.345	1067.68	1067.68	-0.47	-0.00025	HCD (High Energy Collision Dissociation)	MS2	0	100	69.0449	20038	20210307_171_CK_total.raw	F4	2.45	0	0.03883
	FALSE	High	[K].KGLTAEDVNEAFR.[K]			0.023365	0	1	1	1	AT1G42970.1	AT1G42970.1 [334-346]	1	1449.73	High	0	0.02096	3.47	K.KGLTAEDVNEAFR.K	[334-346]
		Checked	Confidence	Identifying Node	PSM Ambiguity	Annotated Sequence	Modifications	# Protein Groups	# Proteins	Master Protein Accessions	Protein Accessions	# Missed Cleavages	Charge	DeltaScore	DeltaCn	Rank	Search Engine Rank	m/z [Da]	MH+ [Da]	Theo. MH+ [Da]	DeltaM [ppm]	Deltam/z [Da]	Activation Type	MS Order	Isolation Interference [%]	Ion Inject Time [ms]	RT [min]	First Scan	Spectrum File	File ID	XCorr	Percolator q-Value	Percolator PEP
		FALSE	High	Sequest HT (A2)	Unambiguous	[K].KGLTAEDVNEAFR.[K]		1	1	AT1G42970.1	AT1G42970.1	1	3	0.5821	0	1	1	483.916	1449.73	1449.73	0.62	0.0003	HCD (High Energy Collision Dissociation)	MS2	0	100	50.9608	12560	20210307_171_CK_total.raw	F4	3.47	0	0.02096
	FALSE	High	[K].KGLTAEDVNEAFRK.[A]			0.144294	0	1	1	1	AT1G42970.1	AT1G42970.1 [334-347]	2	1577.83	High	0	0.1399	2.03	K.KGLTAEDVNEAFRK.A	[334-347]
		Checked	Confidence	Identifying Node	PSM Ambiguity	Annotated Sequence	Modifications	# Protein Groups	# Proteins	Master Protein Accessions	Protein Accessions	# Missed Cleavages	Charge	DeltaScore	DeltaCn	Rank	Search Engine Rank	m/z [Da]	MH+ [Da]	Theo. MH+ [Da]	DeltaM [ppm]	Deltam/z [Da]	Activation Type	MS Order	Isolation Interference [%]	Ion Inject Time [ms]	RT [min]	First Scan	Spectrum File	File ID	XCorr	Percolator q-Value	Percolator PEP
		FALSE	High	Sequest HT (A2)	Unambiguous	[K].KGLTAEDVNEAFRK.[A]		1	1	AT1G42970.1	AT1G42970.1	2	3	0.5911	0	1	1	526.615	1577.83	1577.83	1.29	0.00068	HCD (High Energy Collision Dissociation)	MS2	18.7996	100	44.7584	10146	20210307_171_CK_total.raw	F4	2.03	0	0.1399
	FALSE	High	[K].GTMTTTHSYTGDQR.[L]			0.00857383	0	3	5	2	AT3G26650.1; AT1G12900.1; AT1G42970.1	AT3G26650.1 [234-247]; AT1G12900.1 [237-250]; AT1G42970.1 [256-269]	0	1555.68	High	0	0.007391	3.09	K.GTMTTTHSYTGDQR.L	[256-269]
		Checked	Confidence	Identifying Node	PSM Ambiguity	Annotated Sequence	Modifications	# Protein Groups	# Proteins	Master Protein Accessions	Protein Accessions	# Missed Cleavages	Charge	DeltaScore	DeltaCn	Rank	Search Engine Rank	m/z [Da]	MH+ [Da]	Theo. MH+ [Da]	DeltaM [ppm]	Deltam/z [Da]	Activation Type	MS Order	Isolation Interference [%]	Ion Inject Time [ms]	RT [min]	First Scan	Spectrum File	File ID	XCorr	Percolator q-Value	Percolator PEP
		FALSE	High	Sequest HT (A2)	Unambiguous	[K].GTMTTTHSYTGDQR.[L]		3	5	AT3G26650.1; AT1G12900.1; AT1G42970.1	AT3G26650.1; AT1G12900.4; AT1G12900.2; AT1G12900.1; AT1G42970.1	0	3	0.6861	0	1	1	519.232	1555.68	1555.68	-0.25	-0.00013	HCD (High Energy Collision Dissociation)	MS2	30.8454	100	21.7963	2886	20210307_171_CK_total.raw	F4	3.09	0	0.007391
		FALSE	High	Sequest HT (A2)	Unambiguous	[K].GTMTTTHSYTGDQR.[L]		3	5	AT3G26650.1; AT1G12900.1; AT1G42970.1	AT3G26650.1; AT1G12900.4; AT1G12900.2; AT1G12900.1; AT1G42970.1	0	2	0.5046	0	1	1	778.343	1555.68	1555.68	-1.07	-0.00083	HCD (High Energy Collision Dissociation)	MS2	51.4427	100	21.8188	2895	20210307_171_CK_total.raw	F4	1.09	0	0.1024
	FALSE	High	[K].GLTAEDVNEAFRK.[A]			9.0616e-05	0	1	1	2	AT1G42970.1	AT1G42970.1 [335-347]	1	1449.73	High	0	6.476e-05	4.04	K.GLTAEDVNEAFRK.A	[335-347]
		Checked	Confidence	Identifying Node	PSM Ambiguity	Annotated Sequence	Modifications	# Protein Groups	# Proteins	Master Protein Accessions	Protein Accessions	# Missed Cleavages	Charge	DeltaScore	DeltaCn	Rank	Search Engine Rank	m/z [Da]	MH+ [Da]	Theo. MH+ [Da]	DeltaM [ppm]	Deltam/z [Da]	Activation Type	MS Order	Isolation Interference [%]	Ion Inject Time [ms]	RT [min]	First Scan	Spectrum File	File ID	XCorr	Percolator q-Value	Percolator PEP
		FALSE	High	Sequest HT (A2)	Unambiguous	[K].GLTAEDVNEAFRK.[A]		1	1	AT1G42970.1	AT1G42970.1	1	2	0.8092	0	1	1	725.372	1449.74	1449.73	1.92	0.00139	HCD (High Energy Collision Dissociation)	MS2	7.26304	100	53.2336	13464	20210307_171_CK_total.raw	F4	3.04	0	0.001417
		FALSE	High	Sequest HT (A2)	Unambiguous	[K].GLTAEDVNEAFRK.[A]		1	1	AT1G42970.1	AT1G42970.1	1	3	0.7525	0	1	1	483.916	1449.73	1449.73	0.37	0.00018	HCD (High Energy Collision Dissociation)	MS2	7.95807	100	53.2103	13455	20210307_171_CK_total.raw	F4	4.04	0	6.476e-05
FALSE	High	Master Protein	AT4G20360.1	RAB GTPase homolog E1B	0	36.572	21	7	11	7	1	476	51.6	6.19	38.71	7		0
	Checked	Confidence	Annotated Sequence	Modifications	Modifications in Master Proteins	Qvality PEP	Qvality q-value	# Protein Groups	# Proteins	# PSMs	Master Protein Accessions	Positions in Master Proteins	# Missed Cleavages	Theo. MH+ [Da]	Confidence (by Search Engine): Sequest HT	Percolator q-Value (by Search Engine): Sequest HT	Percolator PEP (by Search Engine): Sequest HT	XCorr (by Search Engine): Sequest HT	Sequence in Protein	Positions in Protein	Peptide Group Modifications in Protein
	FALSE	High	[K].ILDEALAGDNVGLLLR.[G]			6.0897e-06	0	1	1	1	AT4G20360.1	AT4G20360.1 [342-357]	0	1681.95	High	0	3.889e-06	3.35	K.ILDEALAGDNVGLLLR.G	[342-357]
		Checked	Confidence	Identifying Node	PSM Ambiguity	Annotated Sequence	Modifications	# Protein Groups	# Proteins	Master Protein Accessions	Protein Accessions	# Missed Cleavages	Charge	DeltaScore	DeltaCn	Rank	Search Engine Rank	m/z [Da]	MH+ [Da]	Theo. MH+ [Da]	DeltaM [ppm]	Deltam/z [Da]	Activation Type	MS Order	Isolation Interference [%]	Ion Inject Time [ms]	RT [min]	First Scan	Spectrum File	File ID	XCorr	Percolator q-Value	Percolator PEP
		FALSE	High	Sequest HT (A2)	Unambiguous	[K].ILDEALAGDNVGLLLR.[G]		1	1	AT4G20360.1	AT4G20360.1	0	2	0.7761	0	1	1	841.479	1681.95	1681.95	1.08	0.0009	HCD (High Energy Collision Dissociation)	MS2	33.1357	100	78.7588	23943	20210307_171_CK_total.raw	F4	3.35	0	3.889e-06
	FALSE	High	[K].VGETVDLVGLR.[E]			0.000320218	0	1	1	1	AT4G20360.1	AT4G20360.1 [316-326]	0	1157.65	High	0	0.0002404	3.26	K.VGETVDLVGLR.E	[316-326]
		Checked	Confidence	Identifying Node	PSM Ambiguity	Annotated Sequence	Modifications	# Protein Groups	# Proteins	Master Protein Accessions	Protein Accessions	# Missed Cleavages	Charge	DeltaScore	DeltaCn	Rank	Search Engine Rank	m/z [Da]	MH+ [Da]	Theo. MH+ [Da]	DeltaM [ppm]	Deltam/z [Da]	Activation Type	MS Order	Isolation Interference [%]	Ion Inject Time [ms]	RT [min]	First Scan	Spectrum File	File ID	XCorr	Percolator q-Value	Percolator PEP
		FALSE	High	Sequest HT (A2)	Unambiguous	[K].VGETVDLVGLR.[E]		1	1	AT4G20360.1	AT4G20360.1	0	2	0.5828	0	1	1	579.33	1157.65	1157.65	-0.17	-0.0001	HCD (High Energy Collision Dissociation)	MS2	46.744	100	60.759	16631	20210307_171_CK_total.raw	F4	3.26	0	0.0002404
	FALSE	High	[R].SYTVTGVEMFQK.[I]			0.00367583	0	1	1	1	AT4G20360.1	AT4G20360.1 [330-341]	0	1389.67	High	0	0.003059	3.11	R.SYTVTGVEMFQK.I	[330-341]
		Checked	Confidence	Identifying Node	PSM Ambiguity	Annotated Sequence	Modifications	# Protein Groups	# Proteins	Master Protein Accessions	Protein Accessions	# Missed Cleavages	Charge	DeltaScore	DeltaCn	Rank	Search Engine Rank	m/z [Da]	MH+ [Da]	Theo. MH+ [Da]	DeltaM [ppm]	Deltam/z [Da]	Activation Type	MS Order	Isolation Interference [%]	Ion Inject Time [ms]	RT [min]	First Scan	Spectrum File	File ID	XCorr	Percolator q-Value	Percolator PEP
		FALSE	High	Sequest HT (A2)	Unambiguous	[R].SYTVTGVEMFQK.[I]		1	1	AT4G20360.1	AT4G20360.1	0	2	0.7685	0	1	1	695.341	1389.67	1389.67	2.05	0.00143	HCD (High Energy Collision Dissociation)	MS2	22.517	76.546	62.652	17425	20210307_171_CK_total.raw	F4	3.11	0	0.003059
	FALSE	High	[R].SYTVTGVEMFQK.[I]	1xOxidation [M9]		0.00611606	0	1	1	1	AT4G20360.1	AT4G20360.1 [330-341]	0	1405.67	High	0	0.005194	2.17	R.SYTVTGVEMFQK.I	[330-341]
		Checked	Confidence	Identifying Node	PSM Ambiguity	Annotated Sequence	Modifications	# Protein Groups	# Proteins	Master Protein Accessions	Protein Accessions	# Missed Cleavages	Charge	DeltaScore	DeltaCn	Rank	Search Engine Rank	m/z [Da]	MH+ [Da]	Theo. MH+ [Da]	DeltaM [ppm]	Deltam/z [Da]	Activation Type	MS Order	Isolation Interference [%]	Ion Inject Time [ms]	RT [min]	First Scan	Spectrum File	File ID	XCorr	Percolator q-Value	Percolator PEP
		FALSE	High	Sequest HT (A2)	Unambiguous	[R].SYTVTGVEmFQK.[I]	M9(Oxidation)	1	1	AT4G20360.1	AT4G20360.1	0	2	0.7143	0	1	1	703.338	1405.67	1405.67	1.83	0.00128	HCD (High Energy Collision Dissociation)	MS2	21.6912	100	53.2378	13466	20210307_171_CK_total.raw	F4	2.17	0	0.005194
	FALSE	High	[R].HYAHVDCPGHADYVK.[N]	1xCarbamidomethyl [C7]		0.000167987	0	1	2	2	AT4G20360.1	AT4G20360.1 [143-157]	0	1768.79	High	0	0.000123	4.65	R.HYAHVDCPGHADYVK.N	[143-157]
		Checked	Confidence	Identifying Node	PSM Ambiguity	Annotated Sequence	Modifications	# Protein Groups	# Proteins	Master Protein Accessions	Protein Accessions	# Missed Cleavages	Charge	DeltaScore	DeltaCn	Rank	Search Engine Rank	m/z [Da]	MH+ [Da]	Theo. MH+ [Da]	DeltaM [ppm]	Deltam/z [Da]	Activation Type	MS Order	Isolation Interference [%]	Ion Inject Time [ms]	RT [min]	First Scan	Spectrum File	File ID	XCorr	Percolator q-Value	Percolator PEP
		FALSE	High	Sequest HT (A2)	Unambiguous	[R].HYAHVDcPGHADYVK.[N]	C7(Carbamidomethyl)	1	2	AT4G20360.1	AT4G20360.1; AT4G02930.1	0	3	0.6762	0	1	1	590.267	1768.79	1768.79	0.19	0.00011	HCD (High Energy Collision Dissociation)	MS2	44.6637	100	25.2048	3729	20210307_171_CK_total.raw	F4	2.81	0	0.0004522
		FALSE	High	Sequest HT (A2)	Unambiguous	[R].HYAHVDcPGHADYVK.[N]	C7(Carbamidomethyl)	1	2	AT4G20360.1	AT4G20360.1; AT4G02930.1	0	4	0.7441	0	1	1	442.952	1768.79	1768.79	0.08	3e-05	HCD (High Energy Collision Dissociation)	MS2	13.398	100	25.1193	3706	20210307_171_CK_total.raw	F4	4.65	0	0.000123
	FALSE	High	[R].KKPHVNIGTIGHVDHGK.[T]			7.85751e-06	0	1	1	2	AT4G20360.1	AT4G20360.1 [76-92]	1	1837.02	High	0	5.066e-06	5.43	R.KKPHVNIGTIGHVDHGK.T	[76-92]
		Checked	Confidence	Identifying Node	PSM Ambiguity	Annotated Sequence	Modifications	# Protein Groups	# Proteins	Master Protein Accessions	Protein Accessions	# Missed Cleavages	Charge	DeltaScore	DeltaCn	Rank	Search Engine Rank	m/z [Da]	MH+ [Da]	Theo. MH+ [Da]	DeltaM [ppm]	Deltam/z [Da]	Activation Type	MS Order	Isolation Interference [%]	Ion Inject Time [ms]	RT [min]	First Scan	Spectrum File	File ID	XCorr	Percolator q-Value	Percolator PEP
		FALSE	High	Sequest HT (A2)	Unambiguous	[R].KKPHVNIGTIGHVDHGK.[T]		1	1	AT4G20360.1	AT4G20360.1	1	4	0.7017	0	1	1	460.01	1837.02	1837.02	-0.5	-0.00023	HCD (High Energy Collision Dissociation)	MS2	43.3037	100	22.0823	2998	20210307_171_CK_total.raw	F4	5.43	0	5.066e-06
		FALSE	High	Sequest HT (A2)	Unambiguous	[R].KKPHVNIGTIGHVDHGK.[T]		1	1	AT4G20360.1	AT4G20360.1	1	5	0.6631	0	1	1	368.212	1837.03	1837.02	6.01	0.00221	HCD (High Energy Collision Dissociation)	MS2	5.66434	100	22.1134	3011	20210307_171_CK_total.raw	F4	3.71	0	0.102
	FALSE	High	[K].KYDEIDAAPEER.[A]			0.000166654	0	1	1	2	AT4G20360.1	AT4G20360.1 [113-124]	1	1435.67	High	0	0.008604	3.22	K.KYDEIDAAPEER.A	[113-124]
		Checked	Confidence	Identifying Node	PSM Ambiguity	Annotated Sequence	Modifications	# Protein Groups	# Proteins	Master Protein Accessions	Protein Accessions	# Missed Cleavages	Charge	DeltaScore	DeltaCn	Rank	Search Engine Rank	m/z [Da]	MH+ [Da]	Theo. MH+ [Da]	DeltaM [ppm]	Deltam/z [Da]	Activation Type	MS Order	Isolation Interference [%]	Ion Inject Time [ms]	RT [min]	First Scan	Spectrum File	File ID	XCorr	Percolator q-Value	Percolator PEP
		FALSE	High	Sequest HT (A2)	Unambiguous	[K].KYDEIDAAPEER.[A]		1	1	AT4G20360.1	AT4G20360.1	1	2	0.7287	0	1	1	718.34	1435.67	1435.67	2.38	0.00171	HCD (High Energy Collision Dissociation)	MS2	0	100	32.7503	5873	20210307_171_CK_total.raw	F4	3.17	0	0.0001222
		FALSE	High	Sequest HT (A2)	Unambiguous	[K].KYDEIDAAPEER.[A]		1	1	AT4G20360.1	AT4G20360.1	1	3	0.7205	0	1	1	479.231	1435.68	1435.67	4.99	0.00239	HCD (High Energy Collision Dissociation)	MS2	4.95916	100	32.7797	5884	20210307_171_CK_total.raw	F4	3.22	0	0.008604
	FALSE	High	[R].GITINTATVEYETENR.[H]			0.000765908	0	1	1	1	AT4G20360.1	AT4G20360.1 [127-142]	0	1810.88	High	0	0.0005963	3.84	R.GITINTATVEYETENR.H	[127-142]
		Checked	Confidence	Identifying Node	PSM Ambiguity	Annotated Sequence	Modifications	# Protein Groups	# Proteins	Master Protein Accessions	Protein Accessions	# Missed Cleavages	Charge	DeltaScore	DeltaCn	Rank	Search Engine Rank	m/z [Da]	MH+ [Da]	Theo. MH+ [Da]	DeltaM [ppm]	Deltam/z [Da]	Activation Type	MS Order	Isolation Interference [%]	Ion Inject Time [ms]	RT [min]	First Scan	Spectrum File	File ID	XCorr	Percolator q-Value	Percolator PEP
		FALSE	High	Sequest HT (A2)	Unambiguous	[R].GITINTATVEYETENR.[H]		1	1	AT4G20360.1	AT4G20360.1	0	2	0.7057	0	1	1	905.945	1810.88	1810.88	0.75	0.00068	HCD (High Energy Collision Dissociation)	MS2	20.3422	100	62.2587	17252	20210307_171_CK_total.raw	F4	3.84	0	0.0005963
FALSE	High	Master Protein	AT5G14740.1	carbonic anhydrase 2	0	35.346	36	8	12	3	1	331	36.6	7.4	32.86	8		0
	Checked	Confidence	Annotated Sequence	Modifications	Modifications in Master Proteins	Qvality PEP	Qvality q-value	# Protein Groups	# Proteins	# PSMs	Master Protein Accessions	Positions in Master Proteins	# Missed Cleavages	Theo. MH+ [Da]	Confidence (by Search Engine): Sequest HT	Percolator q-Value (by Search Engine): Sequest HT	Percolator PEP (by Search Engine): Sequest HT	XCorr (by Search Engine): Sequest HT	Sequence in Protein	Positions in Protein	Peptide Group Modifications in Protein
	FALSE	High	[R].NIANMVPPFDK.[V]			0.0164318	0	2	8	1	AT3G01500.2; AT5G14740.1	AT3G01500.2 [190-200]; AT5G14740.1 [185-195]	0	1245.63	High	0	0.01454	2.43	R.NIANMVPPFDK.V	[185-195]
		Checked	Confidence	Identifying Node	PSM Ambiguity	Annotated Sequence	Modifications	# Protein Groups	# Proteins	Master Protein Accessions	Protein Accessions	# Missed Cleavages	Charge	DeltaScore	DeltaCn	Rank	Search Engine Rank	m/z [Da]	MH+ [Da]	Theo. MH+ [Da]	DeltaM [ppm]	Deltam/z [Da]	Activation Type	MS Order	Isolation Interference [%]	Ion Inject Time [ms]	RT [min]	First Scan	Spectrum File	File ID	XCorr	Percolator q-Value	Percolator PEP
		FALSE	High	Sequest HT (A2)	Unambiguous	[R].NIANMVPPFDK.[V]		2	8	AT3G01500.2; AT5G14740.1	AT5G14740.5; AT3G01500.1; AT5G14740.2; AT5G14740.4; AT3G01500.2; AT3G01500.3; AT5G14740.3; AT5G14740.1	0	2	0.5514	0	1	1	623.318	1245.63	1245.63	-0.24	-0.00015	HCD (High Energy Collision Dissociation)	MS2	0	100	65.1452	18428	20210307_171_CK_total.raw	F4	2.43	0	0.01454
	FALSE	High	[R].NIANMVPPFDK.[V]	1xOxidation [M5]		0.00644047	0	2	8	1	AT3G01500.2; AT5G14740.1	AT3G01500.2 [190-200]; AT5G14740.1 [185-195]	0	1261.62	High	0	0.00549	2.64	R.NIANMVPPFDK.V	[185-195]
		Checked	Confidence	Identifying Node	PSM Ambiguity	Annotated Sequence	Modifications	# Protein Groups	# Proteins	Master Protein Accessions	Protein Accessions	# Missed Cleavages	Charge	DeltaScore	DeltaCn	Rank	Search Engine Rank	m/z [Da]	MH+ [Da]	Theo. MH+ [Da]	DeltaM [ppm]	Deltam/z [Da]	Activation Type	MS Order	Isolation Interference [%]	Ion Inject Time [ms]	RT [min]	First Scan	Spectrum File	File ID	XCorr	Percolator q-Value	Percolator PEP
		FALSE	High	Sequest HT (A2)	Unambiguous	[R].NIANmVPPFDK.[V]	M5(Oxidation)	2	8	AT3G01500.2; AT5G14740.1	AT5G14740.5; AT3G01500.1; AT5G14740.2; AT5G14740.4; AT3G01500.2; AT3G01500.3; AT5G14740.3; AT5G14740.1	0	2	0.4053	0	1	1	631.317	1261.63	1261.62	1.08	0.00068	HCD (High Energy Collision Dissociation)	MS2	44.4728	100	53.2082	13454	20210307_171_CK_total.raw	F4	2.64	0	0.00549
	FALSE	High	[K].LLIEKDDLKDVAAAK.[V]			0.000554755	0	1	5	1	AT5G14740.1	AT5G14740.1 [88-102]	2	1641.94	High	0	0.0004268	3.25	K.LLIEKDDLKDVAAAK.V	[88-102]
		Checked	Confidence	Identifying Node	PSM Ambiguity	Annotated Sequence	Modifications	# Protein Groups	# Proteins	Master Protein Accessions	Protein Accessions	# Missed Cleavages	Charge	DeltaScore	DeltaCn	Rank	Search Engine Rank	m/z [Da]	MH+ [Da]	Theo. MH+ [Da]	DeltaM [ppm]	Deltam/z [Da]	Activation Type	MS Order	Isolation Interference [%]	Ion Inject Time [ms]	RT [min]	First Scan	Spectrum File	File ID	XCorr	Percolator q-Value	Percolator PEP
		FALSE	High	Sequest HT (A2)	Unambiguous	[K].LLIEKDDLKDVAAAK.[V]		1	5	AT5G14740.1	AT5G14740.5; AT5G14740.2; AT5G14740.4; AT5G14740.3; AT5G14740.1	2	3	0.6585	0	1	1	547.986	1641.94	1641.94	1.05	0.00057	HCD (High Energy Collision Dissociation)	MS2	14.3062	100	50.7066	12455	20210307_171_CK_total.raw	F4	3.25	0	0.0004268
	FALSE	High	[K].YMVFACSDSR.[V]	1xCarbamidomethyl [C6]		0.0672694	0	2	8	1	AT3G01500.2; AT5G14740.1	AT3G01500.2 [162-171]; AT5G14740.1 [157-166]	0	1235.52	High	0	0.06332	1.76	K.YMVFACSDSR.V	[157-166]
		Checked	Confidence	Identifying Node	PSM Ambiguity	Annotated Sequence	Modifications	# Protein Groups	# Proteins	Master Protein Accessions	Protein Accessions	# Missed Cleavages	Charge	DeltaScore	DeltaCn	Rank	Search Engine Rank	m/z [Da]	MH+ [Da]	Theo. MH+ [Da]	DeltaM [ppm]	Deltam/z [Da]	Activation Type	MS Order	Isolation Interference [%]	Ion Inject Time [ms]	RT [min]	First Scan	Spectrum File	File ID	XCorr	Percolator q-Value	Percolator PEP
		FALSE	High	Sequest HT (A2)	Unambiguous	[K].YMVFAcSDSR.[V]	C6(Carbamidomethyl)	2	8	AT3G01500.2; AT5G14740.1	AT5G14740.5; AT3G01500.1; AT5G14740.2; AT5G14740.4; AT3G01500.2; AT3G01500.3; AT5G14740.3; AT5G14740.1	0	2	0.4091	0	1	1	618.264	1235.52	1235.52	1.78	0.0011	HCD (High Energy Collision Dissociation)	MS2	25.2525	100	50.4478	12344	20210307_171_CK_total.raw	F4	1.76	0	0.06332
	FALSE	High	[K].YMVFACSDSR.[V]	1xCarbamidomethyl [C6]; 1xOxidation [M2]		0.0132666	0	2	8	1	AT3G01500.2; AT5G14740.1	AT3G01500.2 [162-171]; AT5G14740.1 [157-166]	0	1251.51	High	0	0.01165	2.28	K.YMVFACSDSR.V	[157-166]
		Checked	Confidence	Identifying Node	PSM Ambiguity	Annotated Sequence	Modifications	# Protein Groups	# Proteins	Master Protein Accessions	Protein Accessions	# Missed Cleavages	Charge	DeltaScore	DeltaCn	Rank	Search Engine Rank	m/z [Da]	MH+ [Da]	Theo. MH+ [Da]	DeltaM [ppm]	Deltam/z [Da]	Activation Type	MS Order	Isolation Interference [%]	Ion Inject Time [ms]	RT [min]	First Scan	Spectrum File	File ID	XCorr	Percolator q-Value	Percolator PEP
		FALSE	High	Sequest HT (A2)	Unambiguous	[K].YmVFAcSDSR.[V]	M2(Oxidation); C6(Carbamidomethyl)	2	8	AT3G01500.2; AT5G14740.1	AT5G14740.5; AT3G01500.1; AT5G14740.2; AT5G14740.4; AT3G01500.2; AT3G01500.3; AT5G14740.3; AT5G14740.1	0	2	0.557	0	1	1	626.26	1251.51	1251.51	0.26	0.00016	HCD (High Energy Collision Dissociation)	MS2	100	100	41.327	8939	20210307_171_CK_total.raw	F4	2.28	0	0.01165
	FALSE	High	[K].YAGVGAAIEYAVLHLK.[V]			4.2928e-07	0	1	5	1	AT5G14740.1	AT5G14740.1 [198-213]	0	1674.92	High	0	2.459e-07	4.71	K.YAGVGAAIEYAVLHLK.V	[198-213]
		Checked	Confidence	Identifying Node	PSM Ambiguity	Annotated Sequence	Modifications	# Protein Groups	# Proteins	Master Protein Accessions	Protein Accessions	# Missed Cleavages	Charge	DeltaScore	DeltaCn	Rank	Search Engine Rank	m/z [Da]	MH+ [Da]	Theo. MH+ [Da]	DeltaM [ppm]	Deltam/z [Da]	Activation Type	MS Order	Isolation Interference [%]	Ion Inject Time [ms]	RT [min]	First Scan	Spectrum File	File ID	XCorr	Percolator q-Value	Percolator PEP
		FALSE	High	Sequest HT (A2)	Unambiguous	[K].YAGVGAAIEYAVLHLK.[V]		1	5	AT5G14740.1	AT5G14740.5; AT5G14740.2; AT5G14740.4; AT5G14740.3; AT5G14740.1	0	3	0.8195	0	1	1	558.979	1674.92	1674.92	0.54	0.0003	HCD (High Energy Collision Dissociation)	MS2	17.8173	100	81.0373	24899	20210307_171_CK_total.raw	F4	4.71	0	2.459e-07
	FALSE	High	[R].VCPSHVLDFHPGDAFVVR.[N]	1xCarbamidomethyl [C2]		5.35685e-05	0	1	5	2	AT5G14740.1	AT5G14740.1 [167-184]	0	2052.01	High	0	3.735e-05	4.32	R.VCPSHVLDFHPGDAFVVR.N	[167-184]
		Checked	Confidence	Identifying Node	PSM Ambiguity	Annotated Sequence	Modifications	# Protein Groups	# Proteins	Master Protein Accessions	Protein Accessions	# Missed Cleavages	Charge	DeltaScore	DeltaCn	Rank	Search Engine Rank	m/z [Da]	MH+ [Da]	Theo. MH+ [Da]	DeltaM [ppm]	Deltam/z [Da]	Activation Type	MS Order	Isolation Interference [%]	Ion Inject Time [ms]	RT [min]	First Scan	Spectrum File	File ID	XCorr	Percolator q-Value	Percolator PEP
		FALSE	High	Sequest HT (A2)	Unambiguous	[R].VcPSHVLDFHPGDAFVVR.[N]	C2(Carbamidomethyl)	1	5	AT5G14740.1	AT5G14740.5; AT5G14740.2; AT5G14740.4; AT5G14740.3; AT5G14740.1	0	4	0.7014	0	1	1	513.759	2052.01	2052.01	0.29	0.00015	HCD (High Energy Collision Dissociation)	MS2	41.3075	100	67.8517	19537	20210307_171_CK_total.raw	F4	4.32	0	3.735e-05
		FALSE	High	Sequest HT (A2)	Unambiguous	[R].VcPSHVLDFHPGDAFVVR.[N]	C2(Carbamidomethyl)	1	5	AT5G14740.1	AT5G14740.5; AT5G14740.2; AT5G14740.4; AT5G14740.3; AT5G14740.1	0	3	0.565	0	1	1	684.677	2052.02	2052.01	1.82	0.00124	HCD (High Energy Collision Dissociation)	MS2	0	100	67.9485	19581	20210307_171_CK_total.raw	F4	2	0	0.01472
	FALSE	High	[K].VENIVVIGHSACGGIK.[G]	1xCarbamidomethyl [C12]		4.84922e-05	0	2	8	1	AT3G01500.2; AT5G14740.1	AT3G01500.2 [219-234]; AT5G14740.1 [214-229]	0	1652.88	High	0	3.374e-05	4.46	K.VENIVVIGHSACGGIK.G	[214-229]
		Checked	Confidence	Identifying Node	PSM Ambiguity	Annotated Sequence	Modifications	# Protein Groups	# Proteins	Master Protein Accessions	Protein Accessions	# Missed Cleavages	Charge	DeltaScore	DeltaCn	Rank	Search Engine Rank	m/z [Da]	MH+ [Da]	Theo. MH+ [Da]	DeltaM [ppm]	Deltam/z [Da]	Activation Type	MS Order	Isolation Interference [%]	Ion Inject Time [ms]	RT [min]	First Scan	Spectrum File	File ID	XCorr	Percolator q-Value	Percolator PEP
		FALSE	High	Sequest HT (A2)	Unambiguous	[K].VENIVVIGHSAcGGIK.[G]	C12(Carbamidomethyl)	2	8	AT3G01500.2; AT5G14740.1	AT5G14740.5; AT3G01500.1; AT5G14740.2; AT5G14740.4; AT3G01500.2; AT3G01500.3; AT5G14740.3; AT5G14740.1	0	3	0.7152	0	1	1	551.632	1652.88	1652.88	1.38	0.00076	HCD (High Energy Collision Dissociation)	MS2	28.2861	89.572	50.696	12450	20210307_171_CK_total.raw	F4	4.46	0	3.374e-05
	FALSE	High	[K].EKYETNPALYGELAK.[G]			0.000520513	0	2	8	2	AT3G01500.2; AT5G14740.1	AT3G01500.2 [142-156]; AT5G14740.1 [137-151]	1	1725.87	High	0	0.0004	4.51	K.EKYETNPALYGELAK.G	[137-151]
		Checked	Confidence	Identifying Node	PSM Ambiguity	Annotated Sequence	Modifications	# Protein Groups	# Proteins	Master Protein Accessions	Protein Accessions	# Missed Cleavages	Charge	DeltaScore	DeltaCn	Rank	Search Engine Rank	m/z [Da]	MH+ [Da]	Theo. MH+ [Da]	DeltaM [ppm]	Deltam/z [Da]	Activation Type	MS Order	Isolation Interference [%]	Ion Inject Time [ms]	RT [min]	First Scan	Spectrum File	File ID	XCorr	Percolator q-Value	Percolator PEP
		FALSE	High	Sequest HT (A2)	Unambiguous	[K].EKYETNPALYGELAK.[G]		2	8	AT3G01500.2; AT5G14740.1	AT5G14740.5; AT3G01500.1; AT5G14740.2; AT5G14740.4; AT3G01500.2; AT3G01500.3; AT5G14740.3; AT5G14740.1	1	2	0.716	0	1	1	863.44	1725.87	1725.87	1.86	0.00161	HCD (High Energy Collision Dissociation)	MS2	0	100	53.1247	13420	20210307_171_CK_total.raw	F4	2.5	0	0.006421
		FALSE	High	Sequest HT (A2)	Unambiguous	[K].EKYETNPALYGELAK.[G]		2	8	AT3G01500.2; AT5G14740.1	AT5G14740.5; AT3G01500.1; AT5G14740.2; AT5G14740.4; AT3G01500.2; AT3G01500.3; AT5G14740.3; AT5G14740.1	1	3	0.7051	0	1	1	575.966	1725.88	1725.87	8.26	0.00475	HCD (High Energy Collision Dissociation)	MS2	18.3267	100	53.1409	13426	20210307_171_CK_total.raw	F4	4.51	0	0.0004
	FALSE	High	[R].EAVNVSLANLLTYPFVR.[E]			0.0172314	0	2	5	1	AT3G01500.2; AT5G14740.1	AT3G01500.2 [283-299]; AT5G14740.1 [278-294]	0	1906.04	High	0	0.0153	1.5	R.EAVNVSLANLLTYPFVR.E	[278-294]
		Checked	Confidence	Identifying Node	PSM Ambiguity	Annotated Sequence	Modifications	# Protein Groups	# Proteins	Master Protein Accessions	Protein Accessions	# Missed Cleavages	Charge	DeltaScore	DeltaCn	Rank	Search Engine Rank	m/z [Da]	MH+ [Da]	Theo. MH+ [Da]	DeltaM [ppm]	Deltam/z [Da]	Activation Type	MS Order	Isolation Interference [%]	Ion Inject Time [ms]	RT [min]	First Scan	Spectrum File	File ID	XCorr	Percolator q-Value	Percolator PEP
		FALSE	High	Sequest HT (A2)	Unambiguous	[R].EAVNVSLANLLTYPFVR.[E]		2	5	AT3G01500.2; AT5G14740.1	AT3G01500.1; AT5G14740.2; AT3G01500.2; AT3G01500.3; AT5G14740.1	0	2	0.7333	0	1	1	953.526	1906.04	1906.04	0.25	0.00024	HCD (High Energy Collision Dissociation)	MS2	28.1887	100	82.5636	25538	20210307_171_CK_total.raw	F4	1.5	0	0.0153
FALSE	High	Master Protein	AT5G09810.1	actin 7	0	35.326	32	8	12	2	1	377	41.7	5.49	35.17	8		0
	Checked	Confidence	Annotated Sequence	Modifications	Modifications in Master Proteins	Qvality PEP	Qvality q-value	# Protein Groups	# Proteins	# PSMs	Master Protein Accessions	Positions in Master Proteins	# Missed Cleavages	Theo. MH+ [Da]	Confidence (by Search Engine): Sequest HT	Percolator q-Value (by Search Engine): Sequest HT	Percolator PEP (by Search Engine): Sequest HT	XCorr (by Search Engine): Sequest HT	Sequence in Protein	Positions in Protein	Peptide Group Modifications in Protein
	FALSE	High	[K].IWHHTFYNELR.[VIL]			0.00521664	0	3	9	1	AT5G09810.1; AT1G49240.1; AT3G53750.1	AT5G09810.1 [87-97]; AT1G49240.1 [87-97]; AT3G53750.1 [87-97]	0	1515.75	High	0	0.004402	2.56	K.IWHHTFYNELR.V	[87-97]
		Checked	Confidence	Identifying Node	PSM Ambiguity	Annotated Sequence	Modifications	# Protein Groups	# Proteins	Master Protein Accessions	Protein Accessions	# Missed Cleavages	Charge	DeltaScore	DeltaCn	Rank	Search Engine Rank	m/z [Da]	MH+ [Da]	Theo. MH+ [Da]	DeltaM [ppm]	Deltam/z [Da]	Activation Type	MS Order	Isolation Interference [%]	Ion Inject Time [ms]	RT [min]	First Scan	Spectrum File	File ID	XCorr	Percolator q-Value	Percolator PEP
		FALSE	High	Sequest HT (A2)	Unambiguous	[K].IWHHTFYNELR.[VIL]		3	9	AT5G09810.1; AT1G49240.1; AT3G53750.1	AT5G59370.2; AT3G18780.2; AT2G42100.1; AT5G09810.1; AT1G49240.1; AT3G53750.1; AT3G46520.1; AT3G12110.1; AT3G18780.1	0	3	0.6641	0	1	1	505.923	1515.75	1515.75	3.07	0.00155	HCD (High Energy Collision Dissociation)	MS2	13.5247	100	48.4103	11497	20210307_171_CK_total.raw	F4	2.56	0	0.004402
	FALSE	High	[K].SEYDESGPSIVHR.[K]			0.000765908	0	1	1	2	AT5G09810.1	AT5G09810.1 [362-374]	0	1475.68	High	0	0.0005969	3.71	K.SEYDESGPSIVHR.K	[362-374]
		Checked	Confidence	Identifying Node	PSM Ambiguity	Annotated Sequence	Modifications	# Protein Groups	# Proteins	Master Protein Accessions	Protein Accessions	# Missed Cleavages	Charge	DeltaScore	DeltaCn	Rank	Search Engine Rank	m/z [Da]	MH+ [Da]	Theo. MH+ [Da]	DeltaM [ppm]	Deltam/z [Da]	Activation Type	MS Order	Isolation Interference [%]	Ion Inject Time [ms]	RT [min]	First Scan	Spectrum File	File ID	XCorr	Percolator q-Value	Percolator PEP
		FALSE	High	Sequest HT (A2)	Unambiguous	[K].SEYDESGPSIVHR.[K]		1	1	AT5G09810.1	AT5G09810.1	0	2	0.735	0	1	1	738.342	1475.68	1475.68	0.72	0.00053	HCD (High Energy Collision Dissociation)	MS2	8.43179	100	35.6814	6882	20210307_171_CK_total.raw	F4	2.83	0	0.002521
		FALSE	High	Sequest HT (A2)	Unambiguous	[K].SEYDESGPSIVHR.[K]		1	1	AT5G09810.1	AT5G09810.1	0	3	0.7763	0	1	1	492.564	1475.68	1475.68	0.15	7e-05	HCD (High Energy Collision Dissociation)	MS2	29.6592	100	35.7154	6896	20210307_171_CK_total.raw	F4	3.71	0	0.0005969
	FALSE	High	[K].NYELPDGQVITIGAER.[F]			9.61939e-05	0	2	4	1	AT5G09810.1; AT1G49240.1	AT5G09810.1 [241-256]; AT1G49240.1 [241-256]	0	1774.9	High	0	6.895e-05	2.85	K.NYELPDGQVITIGAER.F	[241-256]
		Checked	Confidence	Identifying Node	PSM Ambiguity	Annotated Sequence	Modifications	# Protein Groups	# Proteins	Master Protein Accessions	Protein Accessions	# Missed Cleavages	Charge	DeltaScore	DeltaCn	Rank	Search Engine Rank	m/z [Da]	MH+ [Da]	Theo. MH+ [Da]	DeltaM [ppm]	Deltam/z [Da]	Activation Type	MS Order	Isolation Interference [%]	Ion Inject Time [ms]	RT [min]	First Scan	Spectrum File	File ID	XCorr	Percolator q-Value	Percolator PEP
		FALSE	High	Sequest HT (A2)	Unambiguous	[K].NYELPDGQVITIGAER.[F]		2	4	AT5G09810.1; AT1G49240.1	AT3G18780.2; AT5G09810.1; AT1G49240.1; AT3G18780.1	0	2	0.7965	0	1	1	887.952	1774.9	1774.9	-0.61	-0.00054	HCD (High Energy Collision Dissociation)	MS2	0	100	75.766	22619	20210307_171_CK_total.raw	F4	2.85	0	6.895e-05
	FALSE	High	[R].VAPEEHPVLLTEAPLNPK.[A]			0.19733	0	1	5	1	AT5G09810.1	AT5G09810.1 [98-115]	0	1954.06	High	0	0.1936	2.29	R.VAPEEHPVLLTEAPLNPK.A	[98-115]
		Checked	Confidence	Identifying Node	PSM Ambiguity	Annotated Sequence	Modifications	# Protein Groups	# Proteins	Master Protein Accessions	Protein Accessions	# Missed Cleavages	Charge	DeltaScore	DeltaCn	Rank	Search Engine Rank	m/z [Da]	MH+ [Da]	Theo. MH+ [Da]	DeltaM [ppm]	Deltam/z [Da]	Activation Type	MS Order	Isolation Interference [%]	Ion Inject Time [ms]	RT [min]	First Scan	Spectrum File	File ID	XCorr	Percolator q-Value	Percolator PEP
		FALSE	High	Sequest HT (A2)	Unambiguous	[R].VAPEEHPVLLTEAPLNPK.[A]		1	5	AT5G09810.1	AT5G59370.2; AT5G09810.1; AT3G46520.1; AT3G12110.1; AT2G42170.1	0	3	0.6856	0	1	1	652.027	1954.07	1954.06	1.2	0.00078	HCD (High Energy Collision Dissociation)	MS2	0	100	58.1888	15567	20210307_171_CK_total.raw	F4	2.29	0	0.1936
	FALSE	High	[R].TTGIVLDSGDGVSHTVPIYEGYALPHAILR.[L]			1.04696e-10	0	2	6	2	AT5G09810.1; AT3G53750.1	AT5G09810.1 [150-179]; AT3G53750.1 [150-179]	0	3151.64	High	0	4.24438e-11	7.71	R.TTGIVLDSGDGVSHTVPIYEGYALPHAILR.L	[150-179]
		Checked	Confidence	Identifying Node	PSM Ambiguity	Annotated Sequence	Modifications	# Protein Groups	# Proteins	Master Protein Accessions	Protein Accessions	# Missed Cleavages	Charge	DeltaScore	DeltaCn	Rank	Search Engine Rank	m/z [Da]	MH+ [Da]	Theo. MH+ [Da]	DeltaM [ppm]	Deltam/z [Da]	Activation Type	MS Order	Isolation Interference [%]	Ion Inject Time [ms]	RT [min]	First Scan	Spectrum File	File ID	XCorr	Percolator q-Value	Percolator PEP
		FALSE	High	Sequest HT (A2)	Unambiguous	[R].TTGIVLDSGDGVSHTVPIYEGYALPHAILR.[L]		2	6	AT5G09810.1; AT3G53750.1	AT5G59370.2; AT2G42100.1; AT5G09810.1; AT3G53750.1; AT3G46520.1; AT3G12110.1	0	3	0.0783	0	1	1	1051.22	3151.65	3151.64	1.34	0.00141	HCD (High Energy Collision Dissociation)	MS2	4.06717	100	77.4279	23354	20210307_171_CK_total.raw	F4	4.98	0	2.338e-06
		FALSE	High	Sequest HT (A2)	Unambiguous	[R].TTGIVLDSGDGVSHTVPIYEGYALPHAILR.[L]		2	6	AT5G09810.1; AT3G53750.1	AT5G59370.2; AT2G42100.1; AT5G09810.1; AT3G53750.1; AT3G46520.1; AT3G12110.1	0	4	0.0636	0	1	1	788.668	3151.65	3151.64	2.86	0.00226	HCD (High Energy Collision Dissociation)	MS2	5.62133	100	77.4258	23353	20210307_171_CK_total.raw	F4	7.71	0	4.24438e-11
	FALSE	High	[K].EITALAPSSMK.[I]			0.0299553	0	3	8	1	AT5G09810.1; AT1G49240.1; AT3G53750.1	AT5G09810.1 [318-328]; AT1G49240.1 [318-328]; AT3G53750.1 [318-328]	0	1147.6	High	0	0.02722	1.83	K.EITALAPSSMK.I	[318-328]
		Checked	Confidence	Identifying Node	PSM Ambiguity	Annotated Sequence	Modifications	# Protein Groups	# Proteins	Master Protein Accessions	Protein Accessions	# Missed Cleavages	Charge	DeltaScore	DeltaCn	Rank	Search Engine Rank	m/z [Da]	MH+ [Da]	Theo. MH+ [Da]	DeltaM [ppm]	Deltam/z [Da]	Activation Type	MS Order	Isolation Interference [%]	Ion Inject Time [ms]	RT [min]	First Scan	Spectrum File	File ID	XCorr	Percolator q-Value	Percolator PEP
		FALSE	High	Sequest HT (A2)	Unambiguous	[K].EITALAPSSMK.[I]		3	8	AT5G09810.1; AT1G49240.1; AT3G53750.1	AT5G59370.2; AT3G18780.2; AT5G09810.1; AT1G49240.1; AT3G53750.1; AT3G46520.1; AT3G12110.1; AT3G18780.1	0	2	0.5902	0	1	1	574.305	1147.6	1147.6	-0.02	-1e-05	HCD (High Energy Collision Dissociation)	MS2	100	100	45.5767	10447	20210307_171_CK_total.raw	F4	1.83	0	0.02722
	FALSE	High	[K].EITALAPSSMK.[I]	1xOxidation [M10]		0.0701925	0	3	8	1	AT5G09810.1; AT1G49240.1; AT3G53750.1	AT5G09810.1 [318-328]; AT1G49240.1 [318-328]; AT3G53750.1 [318-328]	0	1163.6	High	0	0.06608	1.86	K.EITALAPSSMK.I	[318-328]
		Checked	Confidence	Identifying Node	PSM Ambiguity	Annotated Sequence	Modifications	# Protein Groups	# Proteins	Master Protein Accessions	Protein Accessions	# Missed Cleavages	Charge	DeltaScore	DeltaCn	Rank	Search Engine Rank	m/z [Da]	MH+ [Da]	Theo. MH+ [Da]	DeltaM [ppm]	Deltam/z [Da]	Activation Type	MS Order	Isolation Interference [%]	Ion Inject Time [ms]	RT [min]	First Scan	Spectrum File	File ID	XCorr	Percolator q-Value	Percolator PEP
		FALSE	High	Sequest HT (A2)	Unambiguous	[K].EITALAPSSmK.[I]	M10(Oxidation)	3	8	AT5G09810.1; AT1G49240.1; AT3G53750.1	AT5G59370.2; AT3G18780.2; AT5G09810.1; AT1G49240.1; AT3G53750.1; AT3G46520.1; AT3G12110.1; AT3G18780.1	0	2	0.5806	0	1	1	582.303	1163.6	1163.6	1.09	0.00064	HCD (High Energy Collision Dissociation)	MS2	28.2697	100	33.5234	6135	20210307_171_CK_total.raw	F4	1.86	0	0.06608
	FALSE	High	[K].AGFAGDDAPR.[A]			0.0392849	0	3	9	1	AT5G09810.1; AT1G49240.1; AT3G53750.1	AT5G09810.1 [21-30]; AT1G49240.1 [21-30]; AT3G53750.1 [21-30]	0	976.448	High	0	0.03606	2.45	K.AGFAGDDAPR.A	[21-30]
		Checked	Confidence	Identifying Node	PSM Ambiguity	Annotated Sequence	Modifications	# Protein Groups	# Proteins	Master Protein Accessions	Protein Accessions	# Missed Cleavages	Charge	DeltaScore	DeltaCn	Rank	Search Engine Rank	m/z [Da]	MH+ [Da]	Theo. MH+ [Da]	DeltaM [ppm]	Deltam/z [Da]	Activation Type	MS Order	Isolation Interference [%]	Ion Inject Time [ms]	RT [min]	First Scan	Spectrum File	File ID	XCorr	Percolator q-Value	Percolator PEP
		FALSE	High	Sequest HT (A2)	Unambiguous	[K].AGFAGDDAPR.[A]		3	9	AT5G09810.1; AT1G49240.1; AT3G53750.1	AT5G59370.2; AT3G18780.2; AT2G42100.1; AT5G09810.1; AT1G49240.1; AT3G53750.1; AT3G46520.1; AT3G12110.1; AT3G18780.1	0	2	0.6898	0	1	1	488.728	976.449	976.448	0.76	0.00037	HCD (High Energy Collision Dissociation)	MS2	36.0729	100	26.3689	4075	20210307_171_CK_total.raw	F4	2.45	0	0.03606
	FALSE	High	[R].AVFPSIVGRPR.[H]			0.0345124	0	2	5	2	AT5G09810.1; AT3G53750.1	AT5G09810.1 [31-41]; AT3G53750.1 [31-41]	0	1198.71	High	0	0.03149	2.11	R.AVFPSIVGRPR.H	[31-41]
		Checked	Confidence	Identifying Node	PSM Ambiguity	Annotated Sequence	Modifications	# Protein Groups	# Proteins	Master Protein Accessions	Protein Accessions	# Missed Cleavages	Charge	DeltaScore	DeltaCn	Rank	Search Engine Rank	m/z [Da]	MH+ [Da]	Theo. MH+ [Da]	DeltaM [ppm]	Deltam/z [Da]	Activation Type	MS Order	Isolation Interference [%]	Ion Inject Time [ms]	RT [min]	First Scan	Spectrum File	File ID	XCorr	Percolator q-Value	Percolator PEP
		FALSE	High	Sequest HT (A2)	Unambiguous	[R].AVFPSIVGRPR.[H]		2	5	AT5G09810.1; AT3G53750.1	AT5G59370.2; AT5G09810.1; AT3G53750.1; AT3G46520.1; AT3G12110.1	0	3	0.5924	0	1	1	400.24	1198.71	1198.71	-0.38	-0.00015	HCD (High Energy Collision Dissociation)	MS2	35.074	100	50.6875	12447	20210307_171_CK_total.raw	F4	2.11	0	0.03149
		FALSE	High	Sequest HT (A2)	Unambiguous	[R].AVFPSIVGRPR.[H]		2	5	AT5G09810.1; AT3G53750.1	AT5G59370.2; AT5G09810.1; AT3G53750.1; AT3G46520.1; AT3G12110.1	0	2	0.6	0	1	1	599.857	1198.71	1198.71	1.72	0.00103	HCD (High Energy Collision Dissociation)	MS2	37.2382	100	50.846	12512	20210307_171_CK_total.raw	F4	1.55	0.001709	0.2636
FALSE	High	Master Protein	AT3G25520.1	ribosomal protein L5	0	32.991	24	7	13	7	1	301	34.3	9.31	36.28	7		0
	Checked	Confidence	Annotated Sequence	Modifications	Modifications in Master Proteins	Qvality PEP	Qvality q-value	# Protein Groups	# Proteins	# PSMs	Master Protein Accessions	Positions in Master Proteins	# Missed Cleavages	Theo. MH+ [Da]	Confidence (by Search Engine): Sequest HT	Percolator q-Value (by Search Engine): Sequest HT	Percolator PEP (by Search Engine): Sequest HT	XCorr (by Search Engine): Sequest HT	Sequence in Protein	Positions in Protein	Peptide Group Modifications in Protein
	FALSE	High	[R].NYIYGGHVSNYMK.[L]			0.00228917	0	1	3	2	AT3G25520.1	AT3G25520.1 [196-208]	0	1545.72	High	0	0.001865	3.41	R.NYIYGGHVSNYMK.L	[196-208]
		Checked	Confidence	Identifying Node	PSM Ambiguity	Annotated Sequence	Modifications	# Protein Groups	# Proteins	Master Protein Accessions	Protein Accessions	# Missed Cleavages	Charge	DeltaScore	DeltaCn	Rank	Search Engine Rank	m/z [Da]	MH+ [Da]	Theo. MH+ [Da]	DeltaM [ppm]	Deltam/z [Da]	Activation Type	MS Order	Isolation Interference [%]	Ion Inject Time [ms]	RT [min]	First Scan	Spectrum File	File ID	XCorr	Percolator q-Value	Percolator PEP
		FALSE	High	Sequest HT (A2)	Unambiguous	[R].NYIYGGHVSNYMK.[L]		1	3	AT3G25520.1	AT3G25520.2; AT3G25520.1; AT5G39740.2	0	2	0.6847	0	1	1	773.363	1545.72	1545.72	2.15	0.00166	HCD (High Energy Collision Dissociation)	MS2	26.41	100	49.3281	11869	20210307_171_CK_total.raw	F4	2.22	0	0.01835
		FALSE	High	Sequest HT (A2)	Unambiguous	[R].NYIYGGHVSNYMK.[L]		1	3	AT3G25520.1	AT3G25520.2; AT3G25520.1; AT5G39740.2	0	3	0.7566	0	1	1	515.911	1545.72	1545.72	1.23	0.00064	HCD (High Energy Collision Dissociation)	MS2	23.1558	100	49.5142	11947	20210307_171_CK_total.raw	F4	3.41	0	0.001865
	FALSE	High	[R].NYIYGGHVSNYMK.[L]	1xOxidation [M12]		0.00382503	0	1	3	2	AT3G25520.1	AT3G25520.1 [196-208]	0	1561.71	High	0	0.03866	2.43	R.NYIYGGHVSNYMK.L	[196-208]
		Checked	Confidence	Identifying Node	PSM Ambiguity	Annotated Sequence	Modifications	# Protein Groups	# Proteins	Master Protein Accessions	Protein Accessions	# Missed Cleavages	Charge	DeltaScore	DeltaCn	Rank	Search Engine Rank	m/z [Da]	MH+ [Da]	Theo. MH+ [Da]	DeltaM [ppm]	Deltam/z [Da]	Activation Type	MS Order	Isolation Interference [%]	Ion Inject Time [ms]	RT [min]	First Scan	Spectrum File	File ID	XCorr	Percolator q-Value	Percolator PEP
		FALSE	High	Sequest HT (A2)	Unambiguous	[R].NYIYGGHVSNYmK.[L]	M12(Oxidation)	1	3	AT3G25520.1	AT3G25520.2; AT3G25520.1; AT5G39740.2	0	3	0.7273	0	1	1	521.242	1561.71	1561.71	1.27	0.00066	HCD (High Energy Collision Dissociation)	MS2	25.3031	100	38.012	7709	20210307_171_CK_total.raw	F4	2.42	0	0.003193
		FALSE	High	Sequest HT (A2)	Unambiguous	[R].NYIYGGHVSNYmK.[L]	M12(Oxidation)	1	3	AT3G25520.1	AT3G25520.2; AT3G25520.1; AT5G39740.2	0	3	0.6502	0	1	1	521.242	1561.71	1561.71	-0.02	-1e-05	HCD (High Energy Collision Dissociation)	MS2	0	100	38.0849	7736	20210307_171_CK_total.raw	F4	2.43	0	0.03866
	FALSE	High	[K].DIVAQIVSASIAGDIVK.[A]			0.000411527	0	1	2	2	AT3G25520.1	AT3G25520.1 [59-75]	0	1698.96	High	0	0.0003124	3.31	K.DIVAQIVSASIAGDIVK.A	[59-75]
		Checked	Confidence	Identifying Node	PSM Ambiguity	Annotated Sequence	Modifications	# Protein Groups	# Proteins	Master Protein Accessions	Protein Accessions	# Missed Cleavages	Charge	DeltaScore	DeltaCn	Rank	Search Engine Rank	m/z [Da]	MH+ [Da]	Theo. MH+ [Da]	DeltaM [ppm]	Deltam/z [Da]	Activation Type	MS Order	Isolation Interference [%]	Ion Inject Time [ms]	RT [min]	First Scan	Spectrum File	File ID	XCorr	Percolator q-Value	Percolator PEP
		FALSE	High	Sequest HT (A2)	Unambiguous	[K].DIVAQIVSASIAGDIVK.[A]		1	2	AT3G25520.1	AT3G25520.1; AT5G39740.2	0	3	0.6193	0	1	1	566.993	1698.96	1698.96	0.45	0.00025	HCD (High Energy Collision Dissociation)	MS2	0	100	82.0992	25342	20210307_171_CK_total.raw	F4	3.31	0	0.0003124
		FALSE	High	Sequest HT (A2)	Unambiguous	[K].DIVAQIVSASIAGDIVK.[A]		1	2	AT3G25520.1	AT3G25520.1; AT5G39740.2	0	2	0.7907	0	1	1	849.986	1698.97	1698.96	1.03	0.00088	HCD (High Energy Collision Dissociation)	MS2	34.5134	100	82.1055	25345	20210307_171_CK_total.raw	F4	3.01	0	0.0003428
	FALSE	High	[R].ALLDVGLIR.[T]			0.0649655	0	1	3	1	AT3G25520.1	AT3G25520.1 [143-151]	0	969.609	High	0	0.06095	2.54	R.ALLDVGLIR.T	[143-151]
		Checked	Confidence	Identifying Node	PSM Ambiguity	Annotated Sequence	Modifications	# Protein Groups	# Proteins	Master Protein Accessions	Protein Accessions	# Missed Cleavages	Charge	DeltaScore	DeltaCn	Rank	Search Engine Rank	m/z [Da]	MH+ [Da]	Theo. MH+ [Da]	DeltaM [ppm]	Deltam/z [Da]	Activation Type	MS Order	Isolation Interference [%]	Ion Inject Time [ms]	RT [min]	First Scan	Spectrum File	File ID	XCorr	Percolator q-Value	Percolator PEP
		FALSE	High	Sequest HT (A2)	Unambiguous	[R].ALLDVGLIR.[T]		1	3	AT3G25520.1	AT3G25520.2; AT3G25520.1; AT5G39740.2	0	2	0.4646	0	1	1	485.31	969.613	969.609	3.56	0.00173	HCD (High Energy Collision Dissociation)	MS2	14.694	100	70.1044	20477	20210307_171_CK_total.raw	F4	2.54	0	0.06095
	FALSE	High	[K].KGVEAESIEELYK.[K]			0.0100099	0	1	2	1	AT3G25520.1	AT3G25520.1 [228-240]	1	1494.77	High	0	0.008685	2.49	K.KGVEAESIEELYK.K	[228-240]
		Checked	Confidence	Identifying Node	PSM Ambiguity	Annotated Sequence	Modifications	# Protein Groups	# Proteins	Master Protein Accessions	Protein Accessions	# Missed Cleavages	Charge	DeltaScore	DeltaCn	Rank	Search Engine Rank	m/z [Da]	MH+ [Da]	Theo. MH+ [Da]	DeltaM [ppm]	Deltam/z [Da]	Activation Type	MS Order	Isolation Interference [%]	Ion Inject Time [ms]	RT [min]	First Scan	Spectrum File	File ID	XCorr	Percolator q-Value	Percolator PEP
		FALSE	High	Sequest HT (A2)	Unambiguous	[K].KGVEAESIEELYK.[K]		1	2	AT3G25520.1	AT3G25520.2; AT3G25520.1	1	3	0.4859	0	1	1	498.927	1494.77	1494.77	-0.83	-0.00042	HCD (High Energy Collision Dissociation)	MS2	40.0008	100	56.1212	14685	20210307_171_CK_total.raw	F4	2.49	0	0.008685
	FALSE	High	[R].FTNKDIVAQIVSASIAGDIVK.[A]			7.08464e-06	0	1	2	1	AT3G25520.1	AT3G25520.1 [55-75]	1	2189.22	High	0	4.545e-06	5.84	R.FTNKDIVAQIVSASIAGDIVK.A	[55-75]
		Checked	Confidence	Identifying Node	PSM Ambiguity	Annotated Sequence	Modifications	# Protein Groups	# Proteins	Master Protein Accessions	Protein Accessions	# Missed Cleavages	Charge	DeltaScore	DeltaCn	Rank	Search Engine Rank	m/z [Da]	MH+ [Da]	Theo. MH+ [Da]	DeltaM [ppm]	Deltam/z [Da]	Activation Type	MS Order	Isolation Interference [%]	Ion Inject Time [ms]	RT [min]	First Scan	Spectrum File	File ID	XCorr	Percolator q-Value	Percolator PEP
		FALSE	High	Sequest HT (A2)	Unambiguous	[R].FTNKDIVAQIVSASIAGDIVK.[A]		1	2	AT3G25520.1	AT3G25520.1; AT5G39740.2	1	3	0.7877	0	1	1	730.412	2189.22	2189.22	1.4	0.00102	HCD (High Energy Collision Dissociation)	MS2	9.83087	100	80.7073	24762	20210307_171_CK_total.raw	F4	5.84	0	4.545e-06
	FALSE	High	[K].GALDGGLDIPHSDK.[R]			0.000257234	0	1	3	2	AT3G25520.1	AT3G25520.1 [164-177]	0	1394.69	High	0	0.0005593	2.99	K.GALDGGLDIPHSDK.R	[164-177]
		Checked	Confidence	Identifying Node	PSM Ambiguity	Annotated Sequence	Modifications	# Protein Groups	# Proteins	Master Protein Accessions	Protein Accessions	# Missed Cleavages	Charge	DeltaScore	DeltaCn	Rank	Search Engine Rank	m/z [Da]	MH+ [Da]	Theo. MH+ [Da]	DeltaM [ppm]	Deltam/z [Da]	Activation Type	MS Order	Isolation Interference [%]	Ion Inject Time [ms]	RT [min]	First Scan	Spectrum File	File ID	XCorr	Percolator q-Value	Percolator PEP
		FALSE	High	Sequest HT (A2)	Unambiguous	[K].GALDGGLDIPHSDK.[R]		1	3	AT3G25520.1	AT3G25520.2; AT3G25520.1; AT5G39740.2	0	2	0.4588	0	1	1	697.849	1394.69	1394.69	-0.22	-0.00016	HCD (High Energy Collision Dissociation)	MS2	44.5097	100	49.9423	12129	20210307_171_CK_total.raw	F4	2.79	0	0.0001916
		FALSE	High	Sequest HT (A2)	Unambiguous	[K].GALDGGLDIPHSDK.[R]		1	3	AT3G25520.1	AT3G25520.2; AT3G25520.1; AT5G39740.2	0	3	0.4582	0	1	1	465.569	1394.69	1394.69	1.28	0.00059	HCD (High Energy Collision Dissociation)	MS2	30.0706	100	49.9143	12117	20210307_171_CK_total.raw	F4	2.99	0	0.0005593
	FALSE	High	[K].GALDGGLDIPHSDKR.[F]			0.00743121	0	1	3	2	AT3G25520.1	AT3G25520.1 [164-178]	1	1550.79	High	0	0.00636	2.82	K.GALDGGLDIPHSDKR.F	[164-178]
		Checked	Confidence	Identifying Node	PSM Ambiguity	Annotated Sequence	Modifications	# Protein Groups	# Proteins	Master Protein Accessions	Protein Accessions	# Missed Cleavages	Charge	DeltaScore	DeltaCn	Rank	Search Engine Rank	m/z [Da]	MH+ [Da]	Theo. MH+ [Da]	DeltaM [ppm]	Deltam/z [Da]	Activation Type	MS Order	Isolation Interference [%]	Ion Inject Time [ms]	RT [min]	First Scan	Spectrum File	File ID	XCorr	Percolator q-Value	Percolator PEP
		FALSE	High	Sequest HT (A2)	Unambiguous	[K].GALDGGLDIPHSDKR.[F]		1	3	AT3G25520.1	AT3G25520.2; AT3G25520.1; AT5G39740.2	1	3	0.7092	0	1	1	517.606	1550.8	1550.79	7.09	0.00366	HCD (High Energy Collision Dissociation)	MS2	9.429	100	43.6193	9730	20210307_171_CK_total.raw	F4	2.82	0	0.00636
		FALSE	High	Sequest HT (A2)	Unambiguous	[K].GALDGGLDIPHSDKR.[F]		1	3	AT3G25520.1	AT3G25520.2; AT3G25520.1; AT5G39740.2	1	2	0.4071	0	1	1	775.906	1550.8	1550.79	8.12	0.0063	HCD (High Energy Collision Dissociation)	MS2	10.8883	100	43.7022	9763	20210307_171_CK_total.raw	F4	1.4	0	0.05316
FALSE	High	Master Protein	AT4G04640.1	ATPase, F1 complex, gamma subunit protein	0	31.479	30	11	15	11	1	373	40.9	8	35.73	11		0
	Checked	Confidence	Annotated Sequence	Modifications	Modifications in Master Proteins	Qvality PEP	Qvality q-value	# Protein Groups	# Proteins	# PSMs	Master Protein Accessions	Positions in Master Proteins	# Missed Cleavages	Theo. MH+ [Da]	Confidence (by Search Engine): Sequest HT	Percolator q-Value (by Search Engine): Sequest HT	Percolator PEP (by Search Engine): Sequest HT	XCorr (by Search Engine): Sequest HT	Sequence in Protein	Positions in Protein	Peptide Group Modifications in Protein
	FALSE	High	[R].MSAMSSASDNASDLKK.[S]	1xOxidation [M1]		2.23585e-08	0	1	1	2	AT4G04640.1	AT4G04640.1 [329-344]	1	1658.74	High	0	1.134e-08	5.79	R.MSAMSSASDNASDLKK.S	[329-344]
		Checked	Confidence	Identifying Node	PSM Ambiguity	Annotated Sequence	Modifications	# Protein Groups	# Proteins	Master Protein Accessions	Protein Accessions	# Missed Cleavages	Charge	DeltaScore	DeltaCn	Rank	Search Engine Rank	m/z [Da]	MH+ [Da]	Theo. MH+ [Da]	DeltaM [ppm]	Deltam/z [Da]	Activation Type	MS Order	Isolation Interference [%]	Ion Inject Time [ms]	RT [min]	First Scan	Spectrum File	File ID	XCorr	Percolator q-Value	Percolator PEP
		FALSE	High	Sequest HT (A2)	Unambiguous	[R].mSAMSSASDNASDLKK.[S]	M1(Oxidation)	1	1	AT4G04640.1	AT4G04640.1	1	3	0.1416	0	1	1	553.584	1658.74	1658.74	0.4	0.00022	HCD (High Energy Collision Dissociation)	MS2	4.2597	100	26.371	4076	20210307_171_CK_total.raw	F4	5.79	0	1.134e-08
		FALSE	High	Sequest HT (A2)	Unambiguous	[R].mSAMSSASDNASDLKK.[S]	M1(Oxidation)	1	1	AT4G04640.1	AT4G04640.1	1	2	0.3617	0	1	1	829.872	1658.74	1658.74	0.66	0.00055	HCD (High Energy Collision Dissociation)	MS2	0	100	26.3813	4081	20210307_171_CK_total.raw	F4	1.41	0	0.166
	FALSE	High	[R].MSAMSSASDNASDLKK.[S]			0.12667	0	1	1	1	AT4G04640.1	AT4G04640.1 [329-344]	1	1642.74	High	0	0.1221	1.46	R.MSAMSSASDNASDLKK.S	[329-344]
		Checked	Confidence	Identifying Node	PSM Ambiguity	Annotated Sequence	Modifications	# Protein Groups	# Proteins	Master Protein Accessions	Protein Accessions	# Missed Cleavages	Charge	DeltaScore	DeltaCn	Rank	Search Engine Rank	m/z [Da]	MH+ [Da]	Theo. MH+ [Da]	DeltaM [ppm]	Deltam/z [Da]	Activation Type	MS Order	Isolation Interference [%]	Ion Inject Time [ms]	RT [min]	First Scan	Spectrum File	File ID	XCorr	Percolator q-Value	Percolator PEP
		FALSE	High	Sequest HT (A2)	Unambiguous	[R].MSAMSSASDNASDLKK.[S]		1	1	AT4G04640.1	AT4G04640.1	1	2	0.4521	0	1	1	821.873	1642.74	1642.74	-1.24	-0.00102	HCD (High Energy Collision Dissociation)	MS2	72.6949	100	32.4779	5760	20210307_171_CK_total.raw	F4	1.46	0	0.1221
	FALSE	High	[R].MSAMSSASDNASDLK.[K]			0.00725612	0	1	1	1	AT4G04640.1	AT4G04640.1 [329-343]	0	1514.65	High	0	0.006217	2.69	R.MSAMSSASDNASDLK.K	[329-343]
		Checked	Confidence	Identifying Node	PSM Ambiguity	Annotated Sequence	Modifications	# Protein Groups	# Proteins	Master Protein Accessions	Protein Accessions	# Missed Cleavages	Charge	DeltaScore	DeltaCn	Rank	Search Engine Rank	m/z [Da]	MH+ [Da]	Theo. MH+ [Da]	DeltaM [ppm]	Deltam/z [Da]	Activation Type	MS Order	Isolation Interference [%]	Ion Inject Time [ms]	RT [min]	First Scan	Spectrum File	File ID	XCorr	Percolator q-Value	Percolator PEP
		FALSE	High	Sequest HT (A2)	Unambiguous	[R].MSAMSSASDNASDLK.[K]		1	1	AT4G04640.1	AT4G04640.1	0	2	0.7361	0	1	1	757.827	1514.65	1514.65	0.99	0.00075	HCD (High Energy Collision Dissociation)	MS2	12.2214	100	39.5554	8299	20210307_171_CK_total.raw	F4	2.69	0	0.006217
	FALSE	High	[R].RPYIPVDK.[Y]			0.193144	0	1	1	1	AT4G04640.1	AT4G04640.1 [180-187]	0	987.562	High	0	0.1898	2.53	R.RPYIPVDK.Y	[180-187]
		Checked	Confidence	Identifying Node	PSM Ambiguity	Annotated Sequence	Modifications	# Protein Groups	# Proteins	Master Protein Accessions	Protein Accessions	# Missed Cleavages	Charge	DeltaScore	DeltaCn	Rank	Search Engine Rank	m/z [Da]	MH+ [Da]	Theo. MH+ [Da]	DeltaM [ppm]	Deltam/z [Da]	Activation Type	MS Order	Isolation Interference [%]	Ion Inject Time [ms]	RT [min]	First Scan	Spectrum File	File ID	XCorr	Percolator q-Value	Percolator PEP
		FALSE	High	Sequest HT (A2)	Unambiguous	[R].RPYIPVDK.[Y]		1	1	AT4G04640.1	AT4G04640.1	0	2	0.2806	0	1	1	494.285	987.564	987.562	1.41	0.0007	HCD (High Energy Collision Dissociation)	MS2	0	100	25.1985	3726	20210307_171_CK_total.raw	F4	2.53	0	0.1898
	FALSE	High	[K].SEPVIHTLLPLSPK.[G]			0.00183905	0	1	1	2	AT4G04640.1	AT4G04640.1 [232-245]	0	1530.89	High	0	0.001484	2.87	K.SEPVIHTLLPLSPK.G	[232-245]
		Checked	Confidence	Identifying Node	PSM Ambiguity	Annotated Sequence	Modifications	# Protein Groups	# Proteins	Master Protein Accessions	Protein Accessions	# Missed Cleavages	Charge	DeltaScore	DeltaCn	Rank	Search Engine Rank	m/z [Da]	MH+ [Da]	Theo. MH+ [Da]	DeltaM [ppm]	Deltam/z [Da]	Activation Type	MS Order	Isolation Interference [%]	Ion Inject Time [ms]	RT [min]	First Scan	Spectrum File	File ID	XCorr	Percolator q-Value	Percolator PEP
		FALSE	High	Sequest HT (A2)	Unambiguous	[K].SEPVIHTLLPLSPK.[G]		1	1	AT4G04640.1	AT4G04640.1	0	2	0.8014	0	1	1	765.949	1530.89	1530.89	1.57	0.0012	HCD (High Energy Collision Dissociation)	MS2	24.397	100	64.2318	18052	20210307_171_CK_total.raw	F4	2.87	0	0.001484
		FALSE	High	Sequest HT (A2)	Unambiguous	[K].SEPVIHTLLPLSPK.[G]		1	1	AT4G04640.1	AT4G04640.1	0	3	0.5692	0	1	1	510.967	1530.89	1530.89	-2.31	-0.00118	HCD (High Energy Collision Dissociation)	MS2	29.7326	100	63.9055	17928	20210307_171_CK_total.raw	F4	2.53	0	0.003713
	FALSE	High	[K].YLEAGTLPTAK.[E]			0.0797131	0	1	1	1	AT4G04640.1	AT4G04640.1 [188-198]	0	1163.63	High	0	0.07531	1.61	K.YLEAGTLPTAK.E	[188-198]
		Checked	Confidence	Identifying Node	PSM Ambiguity	Annotated Sequence	Modifications	# Protein Groups	# Proteins	Master Protein Accessions	Protein Accessions	# Missed Cleavages	Charge	DeltaScore	DeltaCn	Rank	Search Engine Rank	m/z [Da]	MH+ [Da]	Theo. MH+ [Da]	DeltaM [ppm]	Deltam/z [Da]	Activation Type	MS Order	Isolation Interference [%]	Ion Inject Time [ms]	RT [min]	First Scan	Spectrum File	File ID	XCorr	Percolator q-Value	Percolator PEP
		FALSE	High	Sequest HT (A2)	Unambiguous	[K].YLEAGTLPTAK.[E]		1	1	AT4G04640.1	AT4G04640.1	0	2	0.559	0	1	1	582.32	1163.63	1163.63	1.36	0.00079	HCD (High Energy Collision Dissociation)	MS2	0	100	44.8448	10174	20210307_171_CK_total.raw	F4	1.61	0	0.07531
	FALSE	High	[K].SLSMVYNR.[K]			0.17084	0	1	1	1	AT4G04640.1	AT4G04640.1 [345-352]	0	969.482	High	0	0.1669	2.04	K.SLSMVYNR.K	[345-352]
		Checked	Confidence	Identifying Node	PSM Ambiguity	Annotated Sequence	Modifications	# Protein Groups	# Proteins	Master Protein Accessions	Protein Accessions	# Missed Cleavages	Charge	DeltaScore	DeltaCn	Rank	Search Engine Rank	m/z [Da]	MH+ [Da]	Theo. MH+ [Da]	DeltaM [ppm]	Deltam/z [Da]	Activation Type	MS Order	Isolation Interference [%]	Ion Inject Time [ms]	RT [min]	First Scan	Spectrum File	File ID	XCorr	Percolator q-Value	Percolator PEP
		FALSE	High	Sequest HT (A2)	Unambiguous	[K].SLSMVYNR.[K]		1	1	AT4G04640.1	AT4G04640.1	0	2	0.4951	0	1	1	485.248	969.489	969.482	7.36	0.00357	HCD (High Energy Collision Dissociation)	MS2	0	100	40.7036	8735	20210307_171_CK_total.raw	F4	2.04	0	0.1669
	FALSE	High	[K].VALVVVTGDR.[G]			0.0110541	0	1	1	1	AT4G04640.1	AT4G04640.1 [127-136]	0	1028.61	High	0	0.009626	2.87	K.VALVVVTGDR.G	[127-136]
		Checked	Confidence	Identifying Node	PSM Ambiguity	Annotated Sequence	Modifications	# Protein Groups	# Proteins	Master Protein Accessions	Protein Accessions	# Missed Cleavages	Charge	DeltaScore	DeltaCn	Rank	Search Engine Rank	m/z [Da]	MH+ [Da]	Theo. MH+ [Da]	DeltaM [ppm]	Deltam/z [Da]	Activation Type	MS Order	Isolation Interference [%]	Ion Inject Time [ms]	RT [min]	First Scan	Spectrum File	File ID	XCorr	Percolator q-Value	Percolator PEP
		FALSE	High	Sequest HT (A2)	Unambiguous	[K].VALVVVTGDR.[G]		1	1	AT4G04640.1	AT4G04640.1	0	2	0.4007	0	1	1	514.809	1028.61	1028.61	0.04	2e-05	HCD (High Energy Collision Dissociation)	MS2	0	100	46.3119	10722	20210307_171_CK_total.raw	F4	2.87	0	0.009626
	FALSE	High	[R].ALQESLASELAAR.[M]			0.00173245	0	1	1	1	AT4G04640.1	AT4G04640.1 [316-328]	0	1358.73	High	0	0.0014	3.24	R.ALQESLASELAAR.M	[316-328]
		Checked	Confidence	Identifying Node	PSM Ambiguity	Annotated Sequence	Modifications	# Protein Groups	# Proteins	Master Protein Accessions	Protein Accessions	# Missed Cleavages	Charge	DeltaScore	DeltaCn	Rank	Search Engine Rank	m/z [Da]	MH+ [Da]	Theo. MH+ [Da]	DeltaM [ppm]	Deltam/z [Da]	Activation Type	MS Order	Isolation Interference [%]	Ion Inject Time [ms]	RT [min]	First Scan	Spectrum File	File ID	XCorr	Percolator q-Value	Percolator PEP
		FALSE	High	Sequest HT (A2)	Unambiguous	[R].ALQESLASELAAR.[M]		1	1	AT4G04640.1	AT4G04640.1	0	2	0.7593	0	1	1	679.868	1358.73	1358.73	1.38	0.00094	HCD (High Energy Collision Dissociation)	MS2	12.6942	18.736	62.6288	17413	20210307_171_CK_total.raw	F4	3.24	0	0.0014
	FALSE	High	[R].GLCGGFNNFIIK.[K]	1xCarbamidomethyl [C3]		0.00170508	0	1	1	2	AT4G04640.1	AT4G04640.1 [137-148]	0	1339.68	High	0	0.001372	2.29	R.GLCGGFNNFIIK.K	[137-148]
		Checked	Confidence	Identifying Node	PSM Ambiguity	Annotated Sequence	Modifications	# Protein Groups	# Proteins	Master Protein Accessions	Protein Accessions	# Missed Cleavages	Charge	DeltaScore	DeltaCn	Rank	Search Engine Rank	m/z [Da]	MH+ [Da]	Theo. MH+ [Da]	DeltaM [ppm]	Deltam/z [Da]	Activation Type	MS Order	Isolation Interference [%]	Ion Inject Time [ms]	RT [min]	First Scan	Spectrum File	File ID	XCorr	Percolator q-Value	Percolator PEP
		FALSE	High	Sequest HT (A2)	Unambiguous	[R].GLcGGFNNFIIK.[K]	C3(Carbamidomethyl)	1	1	AT4G04640.1	AT4G04640.1	0	2	0.6288	0	1	1	670.345	1339.68	1339.68	0.32	0.00022	HCD (High Energy Collision Dissociation)	MS2	23.691	100	74.8856	22239	20210307_171_CK_total.raw	F4	2.29	0	0.001372
		FALSE	High	Sequest HT (A2)	Unambiguous	[R].GLcGGFNNFIIK.[K]	C3(Carbamidomethyl)	1	1	AT4G04640.1	AT4G04640.1	0	2	0.636	0	1	1	670.346	1339.68	1339.68	1.6	0.00107	HCD (High Energy Collision Dissociation)	MS2	0	100	73.8387	21815	20210307_171_CK_total.raw	F4	2.28	0	0.003689
	FALSE	High	[K].GLGLEYTVISVGK.[K]			0.000414818	0	1	1	1	AT4G04640.1	AT4G04640.1 [159-171]	0	1335.75	High	0	0.0003152	3.4	K.GLGLEYTVISVGK.K	[159-171]
		Checked	Confidence	Identifying Node	PSM Ambiguity	Annotated Sequence	Modifications	# Protein Groups	# Proteins	Master Protein Accessions	Protein Accessions	# Missed Cleavages	Charge	DeltaScore	DeltaCn	Rank	Search Engine Rank	m/z [Da]	MH+ [Da]	Theo. MH+ [Da]	DeltaM [ppm]	Deltam/z [Da]	Activation Type	MS Order	Isolation Interference [%]	Ion Inject Time [ms]	RT [min]	First Scan	Spectrum File	File ID	XCorr	Percolator q-Value	Percolator PEP
		FALSE	High	Sequest HT (A2)	Unambiguous	[K].GLGLEYTVISVGK.[K]		1	1	AT4G04640.1	AT4G04640.1	0	2	0.6	0	1	1	668.38	1335.75	1335.75	0.39	0.00026	HCD (High Energy Collision Dissociation)	MS2	9.60716	100	71.0748	20839	20210307_171_CK_total.raw	F4	3.4	0	0.0003152
	FALSE	High	[K].KGNSYFLR.[R]			0.30288	0.00699212	1	1	1	AT4G04640.1	AT4G04640.1 [172-179]	1	984.526	High	0.005825	0.303	1.6	K.KGNSYFLR.R	[172-179]
		Checked	Confidence	Identifying Node	PSM Ambiguity	Annotated Sequence	Modifications	# Protein Groups	# Proteins	Master Protein Accessions	Protein Accessions	# Missed Cleavages	Charge	DeltaScore	DeltaCn	Rank	Search Engine Rank	m/z [Da]	MH+ [Da]	Theo. MH+ [Da]	DeltaM [ppm]	Deltam/z [Da]	Activation Type	MS Order	Isolation Interference [%]	Ion Inject Time [ms]	RT [min]	First Scan	Spectrum File	File ID	XCorr	Percolator q-Value	Percolator PEP
		FALSE	High	Sequest HT (A2)	Unambiguous	[K].KGNSYFLR.[R]		1	1	AT4G04640.1	AT4G04640.1	1	2	0.5562	0	1	1	492.767	984.527	984.526	0.53	0.00026	HCD (High Energy Collision Dissociation)	MS2	25.1324	100	28.3444	4613	20210307_171_CK_total.raw	F4	1.6	0.005825	0.303
FALSE	High	Master Protein	AT1G07940.1	GTP binding Elongation factor Tu family protein	0	30.313	28	9	16	9	1	449	49.5	9.11	39.51	9		0
	Checked	Confidence	Annotated Sequence	Modifications	Modifications in Master Proteins	Qvality PEP	Qvality q-value	# Protein Groups	# Proteins	# PSMs	Master Protein Accessions	Positions in Master Proteins	# Missed Cleavages	Theo. MH+ [Da]	Confidence (by Search Engine): Sequest HT	Percolator q-Value (by Search Engine): Sequest HT	Percolator PEP (by Search Engine): Sequest HT	XCorr (by Search Engine): Sequest HT	Sequence in Protein	Positions in Protein	Peptide Group Modifications in Protein
	FALSE	High	[K].MTPTKPMVVETFSEYPPLGR.[F]			0.000153284	0	1	2	2	AT1G07940.1	AT1G07940.1 [392-411]	0	2280.14	High	0	0.0001118	2.94	K.MTPTKPMVVETFSEYPPLGR.F	[392-411]
		Checked	Confidence	Identifying Node	PSM Ambiguity	Annotated Sequence	Modifications	# Protein Groups	# Proteins	Master Protein Accessions	Protein Accessions	# Missed Cleavages	Charge	DeltaScore	DeltaCn	Rank	Search Engine Rank	m/z [Da]	MH+ [Da]	Theo. MH+ [Da]	DeltaM [ppm]	Deltam/z [Da]	Activation Type	MS Order	Isolation Interference [%]	Ion Inject Time [ms]	RT [min]	First Scan	Spectrum File	File ID	XCorr	Percolator q-Value	Percolator PEP
		FALSE	High	Sequest HT (A2)	Unambiguous	[K].MTPTKPMVVETFSEYPPLGR.[F]		1	2	AT1G07940.1	AT1G07930.2; AT1G07940.1	0	3	0.7483	0	1	1	760.719	2280.14	2280.14	0.86	0.00065	HCD (High Energy Collision Dissociation)	MS2	0	100	70.0479	20453	20210307_171_CK_total.raw	F4	2.94	0	0.0001118
		FALSE	High	Sequest HT (A2)	Unambiguous	[K].MTPTKPMVVETFSEYPPLGR.[F]		1	2	AT1G07940.1	AT1G07930.2; AT1G07940.1	0	3	0.7137	0	1	1	760.719	2280.14	2280.14	1.34	0.00102	HCD (High Energy Collision Dissociation)	MS2	40.9864	100	71.2343	20907	20210307_171_CK_total.raw	F4	2.55	0	0.002005
	FALSE	High	[K].MTPTKPMVVETFSEYPPLGR.[F]	1xOxidation [M]		0.00752033	0	1	2	3	AT1G07940.1	AT1G07940.1 [392-411]	0	2296.14	High	0	0.006455	2.86	K.MTPTKPMVVETFSEYPPLGR.F	[392-411]
		Checked	Confidence	Identifying Node	PSM Ambiguity	Annotated Sequence	Modifications	# Protein Groups	# Proteins	Master Protein Accessions	Protein Accessions	# Missed Cleavages	Charge	DeltaScore	DeltaCn	Rank	Search Engine Rank	m/z [Da]	MH+ [Da]	Theo. MH+ [Da]	DeltaM [ppm]	Deltam/z [Da]	Activation Type	MS Order	Isolation Interference [%]	Ion Inject Time [ms]	RT [min]	First Scan	Spectrum File	File ID	XCorr	Percolator q-Value	Percolator PEP
		FALSE	High	Sequest HT (A2)	Unambiguous	[K].MTPTKPmVVETFSEYPPLGR.[F]	M7(Oxidation)	1	2	AT1G07940.1	AT1G07930.2; AT1G07940.1	0	3	0.163	0	1	1	766.051	2296.14	2296.14	0.97	0.00074	HCD (High Energy Collision Dissociation)	MS2	14.7779	100	66.5427	18974	20210307_171_CK_total.raw	F4	1.84	0	0.03533
		FALSE	High	Sequest HT (A2)	Unambiguous	[K].MTPTKPmVVETFSEYPPLGR.[F]	M7(Oxidation)	1	2	AT1G07940.1	AT1G07930.2; AT1G07940.1	0	3		0.0245	2	2	766.053	2296.14	2296.14	3.84	0.00294	HCD (High Energy Collision Dissociation)	MS2	0	100	68.8608	19966	20210307_171_CK_total.raw	F4	2.79	0	0.01271
		FALSE	High	Sequest HT (A2)	Unambiguous	[K].mTPTKPMVVETFSEYPPLGR.[F]	M1(Oxidation)	1	2	AT1G07940.1	AT1G07930.2; AT1G07940.1	0	3	0.0245	0	1	1	766.053	2296.14	2296.14	3.84	0.00294	HCD (High Energy Collision Dissociation)	MS2	0	100	68.8608	19966	20210307_171_CK_total.raw	F4	2.86	0	0.006455
	FALSE	High	[K].IGGIGTVPVGR.[V]			0.00252868	0	1	3	1	AT1G07940.1	AT1G07940.1 [244-254]	0	1025.61	High	0	0.002067	2.69	K.IGGIGTVPVGR.V	[244-254]
		Checked	Confidence	Identifying Node	PSM Ambiguity	Annotated Sequence	Modifications	# Protein Groups	# Proteins	Master Protein Accessions	Protein Accessions	# Missed Cleavages	Charge	DeltaScore	DeltaCn	Rank	Search Engine Rank	m/z [Da]	MH+ [Da]	Theo. MH+ [Da]	DeltaM [ppm]	Deltam/z [Da]	Activation Type	MS Order	Isolation Interference [%]	Ion Inject Time [ms]	RT [min]	First Scan	Spectrum File	File ID	XCorr	Percolator q-Value	Percolator PEP
		FALSE	High	Sequest HT (A2)	Unambiguous	[K].IGGIGTVPVGR.[V]		1	3	AT1G07940.1	AT5G60390.2; AT1G07930.2; AT1G07940.1	0	2	0.71	0	1	1	513.308	1025.61	1025.61	-0.88	-0.00045	HCD (High Energy Collision Dissociation)	MS2	64.7199	100	45.2455	10323	20210307_171_CK_total.raw	F4	2.69	0	0.002067
	FALSE	High	[R].LPLQDVYK.[I]			0.0857426	0	1	3	1	AT1G07940.1	AT1G07940.1 [236-243]	0	975.551	High	0	0.08129	2.07	R.LPLQDVYK.I	[236-243]
		Checked	Confidence	Identifying Node	PSM Ambiguity	Annotated Sequence	Modifications	# Protein Groups	# Proteins	Master Protein Accessions	Protein Accessions	# Missed Cleavages	Charge	DeltaScore	DeltaCn	Rank	Search Engine Rank	m/z [Da]	MH+ [Da]	Theo. MH+ [Da]	DeltaM [ppm]	Deltam/z [Da]	Activation Type	MS Order	Isolation Interference [%]	Ion Inject Time [ms]	RT [min]	First Scan	Spectrum File	File ID	XCorr	Percolator q-Value	Percolator PEP
		FALSE	High	Sequest HT (A2)	Unambiguous	[R].LPLQDVYK.[I]		1	3	AT1G07940.1	AT5G60390.2; AT1G07930.2; AT1G07940.1	0	2	0.5604	0	1	1	488.279	975.552	975.551	0.74	0.00036	HCD (High Energy Collision Dissociation)	MS2	40.802	100	50.5371	12382	20210307_171_CK_total.raw	F4	2.07	0	0.08129
	FALSE	High	[K].SVEMHHESLLEALPGDNVGFNVK.[N]			0.000207461	0	1	2	1	AT1G07940.1	AT1G07940.1 [279-301]	0	2522.23	High	0	0.0001535	3.95	K.SVEMHHESLLEALPGDNVGFNVK.N	[279-301]
		Checked	Confidence	Identifying Node	PSM Ambiguity	Annotated Sequence	Modifications	# Protein Groups	# Proteins	Master Protein Accessions	Protein Accessions	# Missed Cleavages	Charge	DeltaScore	DeltaCn	Rank	Search Engine Rank	m/z [Da]	MH+ [Da]	Theo. MH+ [Da]	DeltaM [ppm]	Deltam/z [Da]	Activation Type	MS Order	Isolation Interference [%]	Ion Inject Time [ms]	RT [min]	First Scan	Spectrum File	File ID	XCorr	Percolator q-Value	Percolator PEP
		FALSE	High	Sequest HT (A2)	Unambiguous	[K].SVEMHHESLLEALPGDNVGFNVK.[N]		1	2	AT1G07940.1	AT5G60390.2; AT1G07940.1	0	4	0.6785	0	1	1	631.318	2522.25	2522.23	5.56	0.00351	HCD (High Energy Collision Dissociation)	MS2	46.7401	100	70.117	20483	20210307_171_CK_total.raw	F4	3.95	0	0.0001535
	FALSE	High	[K].STTTGHLIYK.[L]			0.0179271	0	1	3	2	AT1G07940.1	AT1G07940.1 [21-30]	0	1120.6	High	0	0.01591	3.17	K.STTTGHLIYK.L	[21-30]
		Checked	Confidence	Identifying Node	PSM Ambiguity	Annotated Sequence	Modifications	# Protein Groups	# Proteins	Master Protein Accessions	Protein Accessions	# Missed Cleavages	Charge	DeltaScore	DeltaCn	Rank	Search Engine Rank	m/z [Da]	MH+ [Da]	Theo. MH+ [Da]	DeltaM [ppm]	Deltam/z [Da]	Activation Type	MS Order	Isolation Interference [%]	Ion Inject Time [ms]	RT [min]	First Scan	Spectrum File	File ID	XCorr	Percolator q-Value	Percolator PEP
		FALSE	High	Sequest HT (A2)	Unambiguous	[K].STTTGHLIYK.[L]		1	3	AT1G07940.1	AT5G60390.2; AT1G07930.2; AT1G07940.1	0	2	0.4543	0	1	1	560.804	1120.6	1120.6	1.16	0.00065	HCD (High Energy Collision Dissociation)	MS2	0	100	22.3883	3116	20210307_171_CK_total.raw	F4	3.17	0	0.01591
		FALSE	High	Sequest HT (A2)	Selected	[K].STTTGHLIYK.[L]		1	3	AT1G07940.1	AT5G60390.2; AT1G07930.2; AT1G07940.1	0	3		0	2	2	374.205	1120.6	1120.6	0.47	0.00017	HCD (High Energy Collision Dissociation)	MS2	46.7913	100	22.4408	3136	20210307_171_CK_total.raw	F4	1.5	0.002544	0.2786
	FALSE	High	[R].STNLDWYK.[G]			0.0578249	0	1	3	2	AT1G07940.1	AT1G07940.1 [205-212]	0	1026.49	High	0	0.05409	2.76	R.STNLDWYK.G	[205-212]
		Checked	Confidence	Identifying Node	PSM Ambiguity	Annotated Sequence	Modifications	# Protein Groups	# Proteins	Master Protein Accessions	Protein Accessions	# Missed Cleavages	Charge	DeltaScore	DeltaCn	Rank	Search Engine Rank	m/z [Da]	MH+ [Da]	Theo. MH+ [Da]	DeltaM [ppm]	Deltam/z [Da]	Activation Type	MS Order	Isolation Interference [%]	Ion Inject Time [ms]	RT [min]	First Scan	Spectrum File	File ID	XCorr	Percolator q-Value	Percolator PEP
		FALSE	High	Sequest HT (A2)	Unambiguous	[R].STNLDWYK.[G]		1	3	AT1G07940.1	AT5G60390.2; AT1G07930.2; AT1G07940.1	0	2	0.7115	0	1	1	513.748	1026.49	1026.49	0.45	0.00023	HCD (High Energy Collision Dissociation)	MS2	0	100	51.1291	12631	20210307_171_CK_total.raw	F4	2.6	0	0.08709
		FALSE	High	Sequest HT (A2)	Unambiguous	[R].STNLDWYK.[G]		1	3	AT1G07940.1	AT5G60390.2; AT1G07930.2; AT1G07940.1	0	2	0.6812	0	1	1	513.749	1026.49	1026.49	0.69	0.00035	HCD (High Energy Collision Dissociation)	MS2	0	100	51.4396	12761	20210307_171_CK_total.raw	F4	2.76	0	0.05409
	FALSE	High	[R].VETGMIKPGMVVTFAPTGLTTEVK.[S]	1xOxidation [M5]		0.000127119	0	1	2	1	AT1G07940.1	AT1G07940.1 [255-278]	0	2522.32	High	0	9.212e-05	3.88	R.VETGMIKPGMVVTFAPTGLTTEVK.S	[255-278]
		Checked	Confidence	Identifying Node	PSM Ambiguity	Annotated Sequence	Modifications	# Protein Groups	# Proteins	Master Protein Accessions	Protein Accessions	# Missed Cleavages	Charge	DeltaScore	DeltaCn	Rank	Search Engine Rank	m/z [Da]	MH+ [Da]	Theo. MH+ [Da]	DeltaM [ppm]	Deltam/z [Da]	Activation Type	MS Order	Isolation Interference [%]	Ion Inject Time [ms]	RT [min]	First Scan	Spectrum File	File ID	XCorr	Percolator q-Value	Percolator PEP
		FALSE	High	Sequest HT (A2)	Unambiguous	[R].VETGmIKPGMVVTFAPTGLTTEVK.[S]	M5(Oxidation)	1	2	AT1G07940.1	AT5G60390.2; AT1G07940.1	0	3	0.0644	0	1	1	841.448	2522.33	2522.32	2.41	0.00203	HCD (High Energy Collision Dissociation)	MS2	21.4613	23.838	75.6684	22576	20210307_171_CK_total.raw	F4	3.88	0	9.212e-05
	FALSE	High	[R].VETGMIKPGMVVTFAPTGLTTEVK.[S]	2xOxidation [M5; M10]		5.42551e-06	0	1	2	1	AT1G07940.1	AT1G07940.1 [255-278]	0	2538.32	High	0	3.441e-06	4.57	R.VETGMIKPGMVVTFAPTGLTTEVK.S	[255-278]
		Checked	Confidence	Identifying Node	PSM Ambiguity	Annotated Sequence	Modifications	# Protein Groups	# Proteins	Master Protein Accessions	Protein Accessions	# Missed Cleavages	Charge	DeltaScore	DeltaCn	Rank	Search Engine Rank	m/z [Da]	MH+ [Da]	Theo. MH+ [Da]	DeltaM [ppm]	Deltam/z [Da]	Activation Type	MS Order	Isolation Interference [%]	Ion Inject Time [ms]	RT [min]	First Scan	Spectrum File	File ID	XCorr	Percolator q-Value	Percolator PEP
		FALSE	High	Sequest HT (A2)	Unambiguous	[R].VETGmIKPGmVVTFAPTGLTTEVK.[S]	M5(Oxidation); M10(Oxidation)	1	2	AT1G07940.1	AT5G60390.2; AT1G07940.1	0	3	0.7549	0	1	1	846.778	2538.32	2538.32	0.26	0.00022	HCD (High Energy Collision Dissociation)	MS2	0	61.417	67.8947	19556	20210307_171_CK_total.raw	F4	4.57	0	3.441e-06
	FALSE	High	[K].YYCTVIDAPGHR.[D]	1xCarbamidomethyl [C3]		0.00176728	0	1	3	1	AT1G07940.1	AT1G07940.1 [85-96]	0	1451.67	High	0	0.001427	2.98	K.YYCTVIDAPGHR.D	[85-96]
		Checked	Confidence	Identifying Node	PSM Ambiguity	Annotated Sequence	Modifications	# Protein Groups	# Proteins	Master Protein Accessions	Protein Accessions	# Missed Cleavages	Charge	DeltaScore	DeltaCn	Rank	Search Engine Rank	m/z [Da]	MH+ [Da]	Theo. MH+ [Da]	DeltaM [ppm]	Deltam/z [Da]	Activation Type	MS Order	Isolation Interference [%]	Ion Inject Time [ms]	RT [min]	First Scan	Spectrum File	File ID	XCorr	Percolator q-Value	Percolator PEP
		FALSE	High	Sequest HT (A2)	Unambiguous	[K].YYcTVIDAPGHR.[D]	C3(Carbamidomethyl)	1	3	AT1G07940.1	AT5G60390.2; AT1G07930.2; AT1G07940.1	0	2	0.7617	0	1	1	726.341	1451.68	1451.67	1.02	0.00074	HCD (High Energy Collision Dissociation)	MS2	100	100	41.1607	8882	20210307_171_CK_total.raw	F4	2.98	0	0.001427
	FALSE	High	[R].QTVAVGVIK.[S]			0.243525	0.00103708	1	2	1	AT1G07940.1	AT1G07940.1 [419-427]	0	914.567	High	0.0008679	0.241	2.47	R.QTVAVGVIK.S	[419-427]
		Checked	Confidence	Identifying Node	PSM Ambiguity	Annotated Sequence	Modifications	# Protein Groups	# Proteins	Master Protein Accessions	Protein Accessions	# Missed Cleavages	Charge	DeltaScore	DeltaCn	Rank	Search Engine Rank	m/z [Da]	MH+ [Da]	Theo. MH+ [Da]	DeltaM [ppm]	Deltam/z [Da]	Activation Type	MS Order	Isolation Interference [%]	Ion Inject Time [ms]	RT [min]	First Scan	Spectrum File	File ID	XCorr	Percolator q-Value	Percolator PEP
		FALSE	High	Sequest HT (A2)	Unambiguous	[R].QTVAVGVIK.[S]		1	2	AT1G07940.1	AT1G07930.2; AT1G07940.1	0	2	0.4899	0	1	1	457.787	914.567	914.567	0.53	0.00024	HCD (High Energy Collision Dissociation)	MS2	41.7526	100	35.7579	6914	20210307_171_CK_total.raw	F4	2.47	0.0008679	0.241
FALSE	High	Master Protein	AT1G49240.1	actin 8	0	30.215	34	10	14	6	1	377	41.8	5.58	32.23	10		0
	Checked	Confidence	Annotated Sequence	Modifications	Modifications in Master Proteins	Qvality PEP	Qvality q-value	# Protein Groups	# Proteins	# PSMs	Master Protein Accessions	Positions in Master Proteins	# Missed Cleavages	Theo. MH+ [Da]	Confidence (by Search Engine): Sequest HT	Percolator q-Value (by Search Engine): Sequest HT	Percolator PEP (by Search Engine): Sequest HT	XCorr (by Search Engine): Sequest HT	Sequence in Protein	Positions in Protein	Peptide Group Modifications in Protein
	FALSE	High	[K].IWHHTFYNELR.[VIL]			0.00521664	0	3	9	1	AT5G09810.1; AT1G49240.1; AT3G53750.1	AT5G09810.1 [87-97]; AT1G49240.1 [87-97]; AT3G53750.1 [87-97]	0	1515.75	High	0	0.004402	2.56	K.IWHHTFYNELR.I	[87-97]
		Checked	Confidence	Identifying Node	PSM Ambiguity	Annotated Sequence	Modifications	# Protein Groups	# Proteins	Master Protein Accessions	Protein Accessions	# Missed Cleavages	Charge	DeltaScore	DeltaCn	Rank	Search Engine Rank	m/z [Da]	MH+ [Da]	Theo. MH+ [Da]	DeltaM [ppm]	Deltam/z [Da]	Activation Type	MS Order	Isolation Interference [%]	Ion Inject Time [ms]	RT [min]	First Scan	Spectrum File	File ID	XCorr	Percolator q-Value	Percolator PEP
		FALSE	High	Sequest HT (A2)	Unambiguous	[K].IWHHTFYNELR.[VIL]		3	9	AT5G09810.1; AT1G49240.1; AT3G53750.1	AT5G59370.2; AT3G18780.2; AT2G42100.1; AT5G09810.1; AT1G49240.1; AT3G53750.1; AT3G46520.1; AT3G12110.1; AT3G18780.1	0	3	0.6641	0	1	1	505.923	1515.75	1515.75	3.07	0.00155	HCD (High Energy Collision Dissociation)	MS2	13.5247	100	48.4103	11497	20210307_171_CK_total.raw	F4	2.56	0	0.004402
	FALSE	High	[K].NYELPDGQVITIGAER.[F]			9.61939e-05	0	2	4	1	AT5G09810.1; AT1G49240.1	AT5G09810.1 [241-256]; AT1G49240.1 [241-256]	0	1774.9	High	0	6.895e-05	2.85	K.NYELPDGQVITIGAER.F	[241-256]
		Checked	Confidence	Identifying Node	PSM Ambiguity	Annotated Sequence	Modifications	# Protein Groups	# Proteins	Master Protein Accessions	Protein Accessions	# Missed Cleavages	Charge	DeltaScore	DeltaCn	Rank	Search Engine Rank	m/z [Da]	MH+ [Da]	Theo. MH+ [Da]	DeltaM [ppm]	Deltam/z [Da]	Activation Type	MS Order	Isolation Interference [%]	Ion Inject Time [ms]	RT [min]	First Scan	Spectrum File	File ID	XCorr	Percolator q-Value	Percolator PEP
		FALSE	High	Sequest HT (A2)	Unambiguous	[K].NYELPDGQVITIGAER.[F]		2	4	AT5G09810.1; AT1G49240.1	AT3G18780.2; AT5G09810.1; AT1G49240.1; AT3G18780.1	0	2	0.7965	0	1	1	887.952	1774.9	1774.9	-0.61	-0.00054	HCD (High Energy Collision Dissociation)	MS2	0	100	75.766	22619	20210307_171_CK_total.raw	F4	2.85	0	6.895e-05
	FALSE	High	[K].LSFVAVDYEQEMETSK.[T]			0.000498205	0	1	3	1	AT1G49240.1	AT1G49240.1 [218-233]	0	1875.87	High	0	0.0003817	2.77	K.LSFVAVDYEQEMETSK.T	[218-233]
		Checked	Confidence	Identifying Node	PSM Ambiguity	Annotated Sequence	Modifications	# Protein Groups	# Proteins	Master Protein Accessions	Protein Accessions	# Missed Cleavages	Charge	DeltaScore	DeltaCn	Rank	Search Engine Rank	m/z [Da]	MH+ [Da]	Theo. MH+ [Da]	DeltaM [ppm]	Deltam/z [Da]	Activation Type	MS Order	Isolation Interference [%]	Ion Inject Time [ms]	RT [min]	First Scan	Spectrum File	File ID	XCorr	Percolator q-Value	Percolator PEP
		FALSE	High	Sequest HT (A2)	Unambiguous	[K].LSFVAVDYEQEMETSK.[T]		1	3	AT1G49240.1	AT3G18780.2; AT1G49240.1; AT3G18780.1	0	2	0.7617	0	1	1	938.438	1875.87	1875.87	0.86	0.0008	HCD (High Energy Collision Dissociation)	MS2	39.622	100	75.8861	22674	20210307_171_CK_total.raw	F4	2.77	0	0.0003817
	FALSE	High	[K].YPIEHGVVSNWDDMEK.[I]			3.96104e-06	0	1	4	2	AT1G49240.1	AT1G49240.1 [71-86]	0	1918.86	High	0	2.48e-06	4.11	K.YPIEHGVVSNWDDMEK.I	[71-86]
		Checked	Confidence	Identifying Node	PSM Ambiguity	Annotated Sequence	Modifications	# Protein Groups	# Proteins	Master Protein Accessions	Protein Accessions	# Missed Cleavages	Charge	DeltaScore	DeltaCn	Rank	Search Engine Rank	m/z [Da]	MH+ [Da]	Theo. MH+ [Da]	DeltaM [ppm]	Deltam/z [Da]	Activation Type	MS Order	Isolation Interference [%]	Ion Inject Time [ms]	RT [min]	First Scan	Spectrum File	File ID	XCorr	Percolator q-Value	Percolator PEP
		FALSE	High	Sequest HT (A2)	Unambiguous	[K].YPIEHGVVSNWDDMEK.[I]		1	4	AT1G49240.1	AT3G18780.2; AT2G42100.1; AT1G49240.1; AT3G18780.1	0	3	0.7299	0	1	1	640.294	1918.87	1918.86	1.24	0.00079	HCD (High Energy Collision Dissociation)	MS2	31.1805	98.714	62.2373	17243	20210307_171_CK_total.raw	F4	4.11	0	2.48e-06
		FALSE	High	Sequest HT (A2)	Unambiguous	[K].YPIEHGVVSNWDDMEK.[I]		1	4	AT1G49240.1	AT3G18780.2; AT2G42100.1; AT1G49240.1; AT3G18780.1	0	2	0.5982	0	1	1	959.936	1918.86	1918.86	0.36	0.00034	HCD (High Energy Collision Dissociation)	MS2	61.139	100	62.2689	17258	20210307_171_CK_total.raw	F4	2.24	0	0.001325
	FALSE	High	[R].DLTDYLMK.[I]	1xOxidation [M7]		0.205204	0	1	4	1	AT1G49240.1	AT1G49240.1 [186-193]	0	1014.48	High	0	0.2017	1.33	R.DLTDYLMK.I	[186-193]
		Checked	Confidence	Identifying Node	PSM Ambiguity	Annotated Sequence	Modifications	# Protein Groups	# Proteins	Master Protein Accessions	Protein Accessions	# Missed Cleavages	Charge	DeltaScore	DeltaCn	Rank	Search Engine Rank	m/z [Da]	MH+ [Da]	Theo. MH+ [Da]	DeltaM [ppm]	Deltam/z [Da]	Activation Type	MS Order	Isolation Interference [%]	Ion Inject Time [ms]	RT [min]	First Scan	Spectrum File	File ID	XCorr	Percolator q-Value	Percolator PEP
		FALSE	High	Sequest HT (A2)	Unambiguous	[R].DLTDYLmK.[I]	M7(Oxidation)	1	4	AT1G49240.1	AT3G18780.2; AT1G49240.1; AT3G12110.1; AT3G18780.1	0	2	0.3759	0	1	1	507.744	1014.48	1014.48	0.38	0.0002	HCD (High Energy Collision Dissociation)	MS2	56.6619	100	60.0762	16346	20210307_171_CK_total.raw	F4	1.33	0	0.2017
	FALSE	High	[K].EITALAPSSMK.[I]			0.0299553	0	3	8	1	AT5G09810.1; AT1G49240.1; AT3G53750.1	AT5G09810.1 [318-328]; AT1G49240.1 [318-328]; AT3G53750.1 [318-328]	0	1147.6	High	0	0.02722	1.83	K.EITALAPSSMK.I	[318-328]
		Checked	Confidence	Identifying Node	PSM Ambiguity	Annotated Sequence	Modifications	# Protein Groups	# Proteins	Master Protein Accessions	Protein Accessions	# Missed Cleavages	Charge	DeltaScore	DeltaCn	Rank	Search Engine Rank	m/z [Da]	MH+ [Da]	Theo. MH+ [Da]	DeltaM [ppm]	Deltam/z [Da]	Activation Type	MS Order	Isolation Interference [%]	Ion Inject Time [ms]	RT [min]	First Scan	Spectrum File	File ID	XCorr	Percolator q-Value	Percolator PEP
		FALSE	High	Sequest HT (A2)	Unambiguous	[K].EITALAPSSMK.[I]		3	8	AT5G09810.1; AT1G49240.1; AT3G53750.1	AT5G59370.2; AT3G18780.2; AT5G09810.1; AT1G49240.1; AT3G53750.1; AT3G46520.1; AT3G12110.1; AT3G18780.1	0	2	0.5902	0	1	1	574.305	1147.6	1147.6	-0.02	-1e-05	HCD (High Energy Collision Dissociation)	MS2	100	100	45.5767	10447	20210307_171_CK_total.raw	F4	1.83	0	0.02722
	FALSE	High	[K].EITALAPSSMK.[I]	1xOxidation [M10]		0.0701925	0	3	8	1	AT5G09810.1; AT1G49240.1; AT3G53750.1	AT5G09810.1 [318-328]; AT1G49240.1 [318-328]; AT3G53750.1 [318-328]	0	1163.6	High	0	0.06608	1.86	K.EITALAPSSMK.I	[318-328]
		Checked	Confidence	Identifying Node	PSM Ambiguity	Annotated Sequence	Modifications	# Protein Groups	# Proteins	Master Protein Accessions	Protein Accessions	# Missed Cleavages	Charge	DeltaScore	DeltaCn	Rank	Search Engine Rank	m/z [Da]	MH+ [Da]	Theo. MH+ [Da]	DeltaM [ppm]	Deltam/z [Da]	Activation Type	MS Order	Isolation Interference [%]	Ion Inject Time [ms]	RT [min]	First Scan	Spectrum File	File ID	XCorr	Percolator q-Value	Percolator PEP
		FALSE	High	Sequest HT (A2)	Unambiguous	[K].EITALAPSSmK.[I]	M10(Oxidation)	3	8	AT5G09810.1; AT1G49240.1; AT3G53750.1	AT5G59370.2; AT3G18780.2; AT5G09810.1; AT1G49240.1; AT3G53750.1; AT3G46520.1; AT3G12110.1; AT3G18780.1	0	2	0.5806	0	1	1	582.303	1163.6	1163.6	1.09	0.00064	HCD (High Energy Collision Dissociation)	MS2	28.2697	100	33.5234	6135	20210307_171_CK_total.raw	F4	1.86	0	0.06608
	FALSE	High	[K].AEYDEAGPGIVHR.[K]			0.0261986	0	1	2	1	AT1G49240.1	AT1G49240.1 [362-374]	0	1413.68	High	0	0.02362	1.62	K.AEYDEAGPGIVHR.K	[362-374]
		Checked	Confidence	Identifying Node	PSM Ambiguity	Annotated Sequence	Modifications	# Protein Groups	# Proteins	Master Protein Accessions	Protein Accessions	# Missed Cleavages	Charge	DeltaScore	DeltaCn	Rank	Search Engine Rank	m/z [Da]	MH+ [Da]	Theo. MH+ [Da]	DeltaM [ppm]	Deltam/z [Da]	Activation Type	MS Order	Isolation Interference [%]	Ion Inject Time [ms]	RT [min]	First Scan	Spectrum File	File ID	XCorr	Percolator q-Value	Percolator PEP
		FALSE	High	Sequest HT (A2)	Unambiguous	[K].AEYDEAGPGIVHR.[K]		1	2	AT1G49240.1	AT3G18780.2; AT1G49240.1	0	2	0.6975	0	1	1	707.342	1413.68	1413.68	0.34	0.00024	HCD (High Energy Collision Dissociation)	MS2	29.4248	100	37.2134	7425	20210307_171_CK_total.raw	F4	1.62	0	0.02362
	FALSE	High	[K].AGFAGDDAPR.[A]			0.0392849	0	3	9	1	AT5G09810.1; AT1G49240.1; AT3G53750.1	AT5G09810.1 [21-30]; AT1G49240.1 [21-30]; AT3G53750.1 [21-30]	0	976.448	High	0	0.03606	2.45	K.AGFAGDDAPR.A	[21-30]
		Checked	Confidence	Identifying Node	PSM Ambiguity	Annotated Sequence	Modifications	# Protein Groups	# Proteins	Master Protein Accessions	Protein Accessions	# Missed Cleavages	Charge	DeltaScore	DeltaCn	Rank	Search Engine Rank	m/z [Da]	MH+ [Da]	Theo. MH+ [Da]	DeltaM [ppm]	Deltam/z [Da]	Activation Type	MS Order	Isolation Interference [%]	Ion Inject Time [ms]	RT [min]	First Scan	Spectrum File	File ID	XCorr	Percolator q-Value	Percolator PEP
		FALSE	High	Sequest HT (A2)	Unambiguous	[K].AGFAGDDAPR.[A]		3	9	AT5G09810.1; AT1G49240.1; AT3G53750.1	AT5G59370.2; AT3G18780.2; AT2G42100.1; AT5G09810.1; AT1G49240.1; AT3G53750.1; AT3G46520.1; AT3G12110.1; AT3G18780.1	0	2	0.6898	0	1	1	488.728	976.449	976.448	0.76	0.00037	HCD (High Energy Collision Dissociation)	MS2	36.0729	100	26.3689	4075	20210307_171_CK_total.raw	F4	2.45	0	0.03606
	FALSE	High	[R].AVFPSVVGRPR.[H]			0.0857426	0	1	4	1	AT1G49240.1	AT1G49240.1 [31-41]	0	1184.69	High	0	0.08145	2.4	R.AVFPSVVGRPR.H	[31-41]
		Checked	Confidence	Identifying Node	PSM Ambiguity	Annotated Sequence	Modifications	# Protein Groups	# Proteins	Master Protein Accessions	Protein Accessions	# Missed Cleavages	Charge	DeltaScore	DeltaCn	Rank	Search Engine Rank	m/z [Da]	MH+ [Da]	Theo. MH+ [Da]	DeltaM [ppm]	Deltam/z [Da]	Activation Type	MS Order	Isolation Interference [%]	Ion Inject Time [ms]	RT [min]	First Scan	Spectrum File	File ID	XCorr	Percolator q-Value	Percolator PEP
		FALSE	High	Sequest HT (A2)	Unambiguous	[R].AVFPSVVGRPR.[H]		1	4	AT1G49240.1	AT3G18780.2; AT2G42100.1; AT1G49240.1; AT3G18780.1	0	3	0.6583	0	1	1	395.568	1184.69	1184.69	0.88	0.00035	HCD (High Energy Collision Dissociation)	MS2	0	100	44.5899	10086	20210307_171_CK_total.raw	F4	2.4	0	0.08145
	FALSE	High	[R].IAPEEHPVLLTEAPLNPK.[A]			0.000276349	0	1	3	2	AT1G49240.1	AT1G49240.1 [98-115]	0	1968.08	High	0	0.0002066	3.21	R.IAPEEHPVLLTEAPLNPK.A	[98-115]
		Checked	Confidence	Identifying Node	PSM Ambiguity	Annotated Sequence	Modifications	# Protein Groups	# Proteins	Master Protein Accessions	Protein Accessions	# Missed Cleavages	Charge	DeltaScore	DeltaCn	Rank	Search Engine Rank	m/z [Da]	MH+ [Da]	Theo. MH+ [Da]	DeltaM [ppm]	Deltam/z [Da]	Activation Type	MS Order	Isolation Interference [%]	Ion Inject Time [ms]	RT [min]	First Scan	Spectrum File	File ID	XCorr	Percolator q-Value	Percolator PEP
		FALSE	High	Sequest HT (A2)	Unambiguous	[R].IAPEEHPVLLTEAPLNPK.[A]		1	3	AT1G49240.1	AT3G18780.2; AT1G49240.1; AT3G18780.1	0	3	0.3271	0	1	1	656.697	1968.08	1968.08	-1.33	-0.00088	HCD (High Energy Collision Dissociation)	MS2	38.7491	100	60.8215	16657	20210307_171_CK_total.raw	F4	3.21	0	0.0002066
		FALSE	High	Sequest HT (A2)	Unambiguous	[R].IAPEEHPVLLTEAPLNPK.[A]		1	3	AT1G49240.1	AT3G18780.2; AT1G49240.1; AT3G18780.1	0	3	0.2039	0	1	1	656.699	1968.08	1968.08	1.08	0.00071	HCD (High Energy Collision Dissociation)	MS2	35.7424	100	59.7684	16221	20210307_171_CK_total.raw	F4	2.55	0	0.01169
	FALSE	High	[R].DLTDYLMK.[I]			0.307856	0.00699212	1	4	1	AT1G49240.1	AT1G49240.1 [186-193]	0	998.486	High	0.005825	0.3077	1.79	R.DLTDYLMK.I	[186-193]
		Checked	Confidence	Identifying Node	PSM Ambiguity	Annotated Sequence	Modifications	# Protein Groups	# Proteins	Master Protein Accessions	Protein Accessions	# Missed Cleavages	Charge	DeltaScore	DeltaCn	Rank	Search Engine Rank	m/z [Da]	MH+ [Da]	Theo. MH+ [Da]	DeltaM [ppm]	Deltam/z [Da]	Activation Type	MS Order	Isolation Interference [%]	Ion Inject Time [ms]	RT [min]	First Scan	Spectrum File	File ID	XCorr	Percolator q-Value	Percolator PEP
		FALSE	High	Sequest HT (A2)	Unambiguous	[R].DLTDYLMK.[I]		1	4	AT1G49240.1	AT3G18780.2; AT1G49240.1; AT3G12110.1; AT3G18780.1	0	2	0.514	0	1	1	499.746	998.485	998.486	-0.91	-0.00046	HCD (High Energy Collision Dissociation)	MS2	18.0486	100	70.155	20499	20210307_171_CK_total.raw	F4	1.79	0.005825	0.3077
FALSE	High	Master Protein	AT3G53750.1	actin 3	0	30.214	30	8	11	3	1	377	41.8	5.49	30.47	8		0
	Checked	Confidence	Annotated Sequence	Modifications	Modifications in Master Proteins	Qvality PEP	Qvality q-value	# Protein Groups	# Proteins	# PSMs	Master Protein Accessions	Positions in Master Proteins	# Missed Cleavages	Theo. MH+ [Da]	Confidence (by Search Engine): Sequest HT	Percolator q-Value (by Search Engine): Sequest HT	Percolator PEP (by Search Engine): Sequest HT	XCorr (by Search Engine): Sequest HT	Sequence in Protein	Positions in Protein	Peptide Group Modifications in Protein
	FALSE	High	[K].IWHHTFYNELR.[VIL]			0.00521664	0	3	9	1	AT5G09810.1; AT1G49240.1; AT3G53750.1	AT5G09810.1 [87-97]; AT1G49240.1 [87-97]; AT3G53750.1 [87-97]	0	1515.75	High	0	0.004402	2.56	K.IWHHTFYNELR.V	[87-97]
		Checked	Confidence	Identifying Node	PSM Ambiguity	Annotated Sequence	Modifications	# Protein Groups	# Proteins	Master Protein Accessions	Protein Accessions	# Missed Cleavages	Charge	DeltaScore	DeltaCn	Rank	Search Engine Rank	m/z [Da]	MH+ [Da]	Theo. MH+ [Da]	DeltaM [ppm]	Deltam/z [Da]	Activation Type	MS Order	Isolation Interference [%]	Ion Inject Time [ms]	RT [min]	First Scan	Spectrum File	File ID	XCorr	Percolator q-Value	Percolator PEP
		FALSE	High	Sequest HT (A2)	Unambiguous	[K].IWHHTFYNELR.[VIL]		3	9	AT5G09810.1; AT1G49240.1; AT3G53750.1	AT5G59370.2; AT3G18780.2; AT2G42100.1; AT5G09810.1; AT1G49240.1; AT3G53750.1; AT3G46520.1; AT3G12110.1; AT3G18780.1	0	3	0.6641	0	1	1	505.923	1515.75	1515.75	3.07	0.00155	HCD (High Energy Collision Dissociation)	MS2	13.5247	100	48.4103	11497	20210307_171_CK_total.raw	F4	2.56	0	0.004402
	FALSE	High	[R].VAPEEHPILLTEAPLNPK.[A]			0.0005889	0	1	1	1	AT3G53750.1	AT3G53750.1 [98-115]	0	1968.08	High	0	0.0004537	3.21	R.VAPEEHPILLTEAPLNPK.A	[98-115]
		Checked	Confidence	Identifying Node	PSM Ambiguity	Annotated Sequence	Modifications	# Protein Groups	# Proteins	Master Protein Accessions	Protein Accessions	# Missed Cleavages	Charge	DeltaScore	DeltaCn	Rank	Search Engine Rank	m/z [Da]	MH+ [Da]	Theo. MH+ [Da]	DeltaM [ppm]	Deltam/z [Da]	Activation Type	MS Order	Isolation Interference [%]	Ion Inject Time [ms]	RT [min]	First Scan	Spectrum File	File ID	XCorr	Percolator q-Value	Percolator PEP
		FALSE	High	Sequest HT (A2)	Unambiguous	[R].VAPEEHPILLTEAPLNPK.[A]		1	1	AT3G53750.1	AT3G53750.1	0	3	0.2741	0	1	1	656.699	1968.08	1968.08	1.08	0.00071	HCD (High Energy Collision Dissociation)	MS2	37.7311	100	62.1753	17217	20210307_171_CK_total.raw	F4	3.21	0	0.0004537
	FALSE	High	[R].TTGIVLDSGDGVSHTVPIYEGYALPHAILR.[L]			1.04696e-10	0	2	6	2	AT5G09810.1; AT3G53750.1	AT5G09810.1 [150-179]; AT3G53750.1 [150-179]	0	3151.64	High	0	4.24438e-11	7.71	R.TTGIVLDSGDGVSHTVPIYEGYALPHAILR.L	[150-179]
		Checked	Confidence	Identifying Node	PSM Ambiguity	Annotated Sequence	Modifications	# Protein Groups	# Proteins	Master Protein Accessions	Protein Accessions	# Missed Cleavages	Charge	DeltaScore	DeltaCn	Rank	Search Engine Rank	m/z [Da]	MH+ [Da]	Theo. MH+ [Da]	DeltaM [ppm]	Deltam/z [Da]	Activation Type	MS Order	Isolation Interference [%]	Ion Inject Time [ms]	RT [min]	First Scan	Spectrum File	File ID	XCorr	Percolator q-Value	Percolator PEP
		FALSE	High	Sequest HT (A2)	Unambiguous	[R].TTGIVLDSGDGVSHTVPIYEGYALPHAILR.[L]		2	6	AT5G09810.1; AT3G53750.1	AT5G59370.2; AT2G42100.1; AT5G09810.1; AT3G53750.1; AT3G46520.1; AT3G12110.1	0	3	0.0783	0	1	1	1051.22	3151.65	3151.64	1.34	0.00141	HCD (High Energy Collision Dissociation)	MS2	4.06717	100	77.4279	23354	20210307_171_CK_total.raw	F4	4.98	0	2.338e-06
		FALSE	High	Sequest HT (A2)	Unambiguous	[R].TTGIVLDSGDGVSHTVPIYEGYALPHAILR.[L]		2	6	AT5G09810.1; AT3G53750.1	AT5G59370.2; AT2G42100.1; AT5G09810.1; AT3G53750.1; AT3G46520.1; AT3G12110.1	0	4	0.0636	0	1	1	788.668	3151.65	3151.64	2.86	0.00226	HCD (High Energy Collision Dissociation)	MS2	5.62133	100	77.4258	23353	20210307_171_CK_total.raw	F4	7.71	0	4.24438e-11
	FALSE	High	[K].EITALAPSSMK.[I]			0.0299553	0	3	8	1	AT5G09810.1; AT1G49240.1; AT3G53750.1	AT5G09810.1 [318-328]; AT1G49240.1 [318-328]; AT3G53750.1 [318-328]	0	1147.6	High	0	0.02722	1.83	K.EITALAPSSMK.I	[318-328]
		Checked	Confidence	Identifying Node	PSM Ambiguity	Annotated Sequence	Modifications	# Protein Groups	# Proteins	Master Protein Accessions	Protein Accessions	# Missed Cleavages	Charge	DeltaScore	DeltaCn	Rank	Search Engine Rank	m/z [Da]	MH+ [Da]	Theo. MH+ [Da]	DeltaM [ppm]	Deltam/z [Da]	Activation Type	MS Order	Isolation Interference [%]	Ion Inject Time [ms]	RT [min]	First Scan	Spectrum File	File ID	XCorr	Percolator q-Value	Percolator PEP
		FALSE	High	Sequest HT (A2)	Unambiguous	[K].EITALAPSSMK.[I]		3	8	AT5G09810.1; AT1G49240.1; AT3G53750.1	AT5G59370.2; AT3G18780.2; AT5G09810.1; AT1G49240.1; AT3G53750.1; AT3G46520.1; AT3G12110.1; AT3G18780.1	0	2	0.5902	0	1	1	574.305	1147.6	1147.6	-0.02	-1e-05	HCD (High Energy Collision Dissociation)	MS2	100	100	45.5767	10447	20210307_171_CK_total.raw	F4	1.83	0	0.02722
	FALSE	High	[K].EITALAPSSMK.[I]	1xOxidation [M10]		0.0701925	0	3	8	1	AT5G09810.1; AT1G49240.1; AT3G53750.1	AT5G09810.1 [318-328]; AT1G49240.1 [318-328]; AT3G53750.1 [318-328]	0	1163.6	High	0	0.06608	1.86	K.EITALAPSSMK.I	[318-328]
		Checked	Confidence	Identifying Node	PSM Ambiguity	Annotated Sequence	Modifications	# Protein Groups	# Proteins	Master Protein Accessions	Protein Accessions	# Missed Cleavages	Charge	DeltaScore	DeltaCn	Rank	Search Engine Rank	m/z [Da]	MH+ [Da]	Theo. MH+ [Da]	DeltaM [ppm]	Deltam/z [Da]	Activation Type	MS Order	Isolation Interference [%]	Ion Inject Time [ms]	RT [min]	First Scan	Spectrum File	File ID	XCorr	Percolator q-Value	Percolator PEP
		FALSE	High	Sequest HT (A2)	Unambiguous	[K].EITALAPSSmK.[I]	M10(Oxidation)	3	8	AT5G09810.1; AT1G49240.1; AT3G53750.1	AT5G59370.2; AT3G18780.2; AT5G09810.1; AT1G49240.1; AT3G53750.1; AT3G46520.1; AT3G12110.1; AT3G18780.1	0	2	0.5806	0	1	1	582.303	1163.6	1163.6	1.09	0.00064	HCD (High Energy Collision Dissociation)	MS2	28.2697	100	33.5234	6135	20210307_171_CK_total.raw	F4	1.86	0	0.06608
	FALSE	High	[K].AEYDESGPSIVHR.[K]			0.0466677	0	1	4	1	AT3G53750.1	AT3G53750.1 [362-374]	0	1459.68	High	0	0.04318	2.08	K.AEYDESGPSIVHR.K	[362-374]
		Checked	Confidence	Identifying Node	PSM Ambiguity	Annotated Sequence	Modifications	# Protein Groups	# Proteins	Master Protein Accessions	Protein Accessions	# Missed Cleavages	Charge	DeltaScore	DeltaCn	Rank	Search Engine Rank	m/z [Da]	MH+ [Da]	Theo. MH+ [Da]	DeltaM [ppm]	Deltam/z [Da]	Activation Type	MS Order	Isolation Interference [%]	Ion Inject Time [ms]	RT [min]	First Scan	Spectrum File	File ID	XCorr	Percolator q-Value	Percolator PEP
		FALSE	High	Sequest HT (A2)	Unambiguous	[K].AEYDESGPSIVHR.[K]		1	4	AT3G53750.1	AT5G59370.2; AT3G53750.1; AT3G46520.1; AT3G12110.1	0	3	0.5913	0	1	1	487.231	1459.68	1459.68	-1.85	-0.0009	HCD (High Energy Collision Dissociation)	MS2	37.7663	100	36.1447	7073	20210307_171_CK_total.raw	F4	2.08	0	0.04318
	FALSE	High	[K].AGFAGDDAPR.[A]			0.0392849	0	3	9	1	AT5G09810.1; AT1G49240.1; AT3G53750.1	AT5G09810.1 [21-30]; AT1G49240.1 [21-30]; AT3G53750.1 [21-30]	0	976.448	High	0	0.03606	2.45	K.AGFAGDDAPR.A	[21-30]
		Checked	Confidence	Identifying Node	PSM Ambiguity	Annotated Sequence	Modifications	# Protein Groups	# Proteins	Master Protein Accessions	Protein Accessions	# Missed Cleavages	Charge	DeltaScore	DeltaCn	Rank	Search Engine Rank	m/z [Da]	MH+ [Da]	Theo. MH+ [Da]	DeltaM [ppm]	Deltam/z [Da]	Activation Type	MS Order	Isolation Interference [%]	Ion Inject Time [ms]	RT [min]	First Scan	Spectrum File	File ID	XCorr	Percolator q-Value	Percolator PEP
		FALSE	High	Sequest HT (A2)	Unambiguous	[K].AGFAGDDAPR.[A]		3	9	AT5G09810.1; AT1G49240.1; AT3G53750.1	AT5G59370.2; AT3G18780.2; AT2G42100.1; AT5G09810.1; AT1G49240.1; AT3G53750.1; AT3G46520.1; AT3G12110.1; AT3G18780.1	0	2	0.6898	0	1	1	488.728	976.449	976.448	0.76	0.00037	HCD (High Energy Collision Dissociation)	MS2	36.0729	100	26.3689	4075	20210307_171_CK_total.raw	F4	2.45	0	0.03606
	FALSE	High	[R].AVFPSIVGRPR.[H]			0.0345124	0	2	5	2	AT5G09810.1; AT3G53750.1	AT5G09810.1 [31-41]; AT3G53750.1 [31-41]	0	1198.71	High	0	0.03149	2.11	R.AVFPSIVGRPR.H	[31-41]
		Checked	Confidence	Identifying Node	PSM Ambiguity	Annotated Sequence	Modifications	# Protein Groups	# Proteins	Master Protein Accessions	Protein Accessions	# Missed Cleavages	Charge	DeltaScore	DeltaCn	Rank	Search Engine Rank	m/z [Da]	MH+ [Da]	Theo. MH+ [Da]	DeltaM [ppm]	Deltam/z [Da]	Activation Type	MS Order	Isolation Interference [%]	Ion Inject Time [ms]	RT [min]	First Scan	Spectrum File	File ID	XCorr	Percolator q-Value	Percolator PEP
		FALSE	High	Sequest HT (A2)	Unambiguous	[R].AVFPSIVGRPR.[H]		2	5	AT5G09810.1; AT3G53750.1	AT5G59370.2; AT5G09810.1; AT3G53750.1; AT3G46520.1; AT3G12110.1	0	3	0.5924	0	1	1	400.24	1198.71	1198.71	-0.38	-0.00015	HCD (High Energy Collision Dissociation)	MS2	35.074	100	50.6875	12447	20210307_171_CK_total.raw	F4	2.11	0	0.03149
		FALSE	High	Sequest HT (A2)	Unambiguous	[R].AVFPSIVGRPR.[H]		2	5	AT5G09810.1; AT3G53750.1	AT5G59370.2; AT5G09810.1; AT3G53750.1; AT3G46520.1; AT3G12110.1	0	2	0.6	0	1	1	599.857	1198.71	1198.71	1.72	0.00103	HCD (High Energy Collision Dissociation)	MS2	37.2382	100	50.846	12512	20210307_171_CK_total.raw	F4	1.55	0.001709	0.2636
	FALSE	High	[R].GYSFTTTAER.[E]			0.13699	0	1	3	1	AT3G53750.1	AT3G53750.1 [199-208]	0	1132.53	High	0	0.1327	1.69	R.GYSFTTTAER.E	[199-208]
		Checked	Confidence	Identifying Node	PSM Ambiguity	Annotated Sequence	Modifications	# Protein Groups	# Proteins	Master Protein Accessions	Protein Accessions	# Missed Cleavages	Charge	DeltaScore	DeltaCn	Rank	Search Engine Rank	m/z [Da]	MH+ [Da]	Theo. MH+ [Da]	DeltaM [ppm]	Deltam/z [Da]	Activation Type	MS Order	Isolation Interference [%]	Ion Inject Time [ms]	RT [min]	First Scan	Spectrum File	File ID	XCorr	Percolator q-Value	Percolator PEP
		FALSE	High	Sequest HT (A2)	Unambiguous	[R].GYSFTTTAER.[E]		1	3	AT3G53750.1	AT5G59370.2; AT3G53750.1; AT3G46520.1	0	2	0.7396	0	1	1	566.768	1132.53	1132.53	1.16	0.00066	HCD (High Energy Collision Dissociation)	MS2	14.5829	100	40.523	8662	20210307_171_CK_total.raw	F4	1.69	0	0.1327
FALSE	High	Master Protein	AT5G38410.1	Ribulose bisphosphate carboxylase (small chain) family protein	0	29.216	52	9	11	4	1	181	20.3	8.05	30.77	9		0
	Checked	Confidence	Annotated Sequence	Modifications	Modifications in Master Proteins	Qvality PEP	Qvality q-value	# Protein Groups	# Proteins	# PSMs	Master Protein Accessions	Positions in Master Proteins	# Missed Cleavages	Theo. MH+ [Da]	Confidence (by Search Engine): Sequest HT	Percolator q-Value (by Search Engine): Sequest HT	Percolator PEP (by Search Engine): Sequest HT	XCorr (by Search Engine): Sequest HT	Sequence in Protein	Positions in Protein	Peptide Group Modifications in Protein
	FALSE	High	[R].QVQCISFIAYKPPSFTEA.[-]	1xCarbamidomethyl [C4]		0.00203149	0	1	4	1	AT5G38410.1	AT5G38410.1 [164-181]	0	2086.03	High	0	0.001649	2.81	R.QVQCISFIAYKPPSFTEA.-	[164-181]
		Checked	Confidence	Identifying Node	PSM Ambiguity	Annotated Sequence	Modifications	# Protein Groups	# Proteins	Master Protein Accessions	Protein Accessions	# Missed Cleavages	Charge	DeltaScore	DeltaCn	Rank	Search Engine Rank	m/z [Da]	MH+ [Da]	Theo. MH+ [Da]	DeltaM [ppm]	Deltam/z [Da]	Activation Type	MS Order	Isolation Interference [%]	Ion Inject Time [ms]	RT [min]	First Scan	Spectrum File	File ID	XCorr	Percolator q-Value	Percolator PEP
		FALSE	High	Sequest HT (A2)	Unambiguous	[R].QVQcISFIAYKPPSFTEA.[-]	C4(Carbamidomethyl)	1	4	AT5G38410.1	AT5G38410.1; AT5G38420.1; AT5G38410.3; AT5G38410.2	0	2	0.7189	0	1	1	1043.53	2086.04	2086.03	5.81	0.00606	HCD (High Energy Collision Dissociation)	MS2	21.3698	100	78.0236	23619	20210307_171_CK_total.raw	F4	2.81	0	0.001649
	FALSE	High	[K].LPLFGCTDSAQVLK.[E]	1xCarbamidomethyl [C6]		2.58673e-06	0	3	6	1	AT5G38430.1; AT5G38410.1; AT1G67090.1	AT5G38430.1 [127-140]; AT5G38410.1 [127-140]; AT1G67090.1 [127-140]	0	1548.81	High	0	1.595e-06	4.06	K.LPLFGCTDSAQVLK.E	[127-140]
		Checked	Confidence	Identifying Node	PSM Ambiguity	Annotated Sequence	Modifications	# Protein Groups	# Proteins	Master Protein Accessions	Protein Accessions	# Missed Cleavages	Charge	DeltaScore	DeltaCn	Rank	Search Engine Rank	m/z [Da]	MH+ [Da]	Theo. MH+ [Da]	DeltaM [ppm]	Deltam/z [Da]	Activation Type	MS Order	Isolation Interference [%]	Ion Inject Time [ms]	RT [min]	First Scan	Spectrum File	File ID	XCorr	Percolator q-Value	Percolator PEP
		FALSE	High	Sequest HT (A2)	Unambiguous	[K].LPLFGcTDSAQVLK.[E]	C6(Carbamidomethyl)	3	6	AT5G38430.1; AT5G38410.1; AT1G67090.1	AT5G38430.1; AT5G38410.1; AT5G38420.1; AT1G67090.1; AT5G38410.3; AT5G38410.2	0	2	0.7438	0	1	1	774.91	1548.81	1548.81	1.79	0.00139	HCD (High Energy Collision Dissociation)	MS2	18.3108	100	70.029	20445	20210307_171_CK_total.raw	F4	4.06	0	1.595e-06
	FALSE	High	[R].EHGNTPGYYDGR.[Y]			0.00294155	0	2	4	2	AT5G38430.1; AT5G38410.1	AT5G38430.1 [109-120]; AT5G38410.1 [109-120]	0	1365.58	High	0	0.004117	3.55	R.EHGNTPGYYDGR.Y	[109-120]
		Checked	Confidence	Identifying Node	PSM Ambiguity	Annotated Sequence	Modifications	# Protein Groups	# Proteins	Master Protein Accessions	Protein Accessions	# Missed Cleavages	Charge	DeltaScore	DeltaCn	Rank	Search Engine Rank	m/z [Da]	MH+ [Da]	Theo. MH+ [Da]	DeltaM [ppm]	Deltam/z [Da]	Activation Type	MS Order	Isolation Interference [%]	Ion Inject Time [ms]	RT [min]	First Scan	Spectrum File	File ID	XCorr	Percolator q-Value	Percolator PEP
		FALSE	High	Sequest HT (A2)	Unambiguous	[R].EHGNTPGYYDGR.[Y]		2	4	AT5G38430.1; AT5G38410.1	AT5G38430.1; AT5G38410.1; AT5G38420.1; AT5G38410.3	0	2	0.7227	0	1	1	683.295	1365.58	1365.58	0.73	0.0005	HCD (High Energy Collision Dissociation)	MS2	0	100	22.2167	3049	20210307_171_CK_total.raw	F4	2.56	0	0.002422
		FALSE	High	Sequest HT (A2)	Unambiguous	[R].EHGNTPGYYDGR.[Y]		2	4	AT5G38430.1; AT5G38410.1	AT5G38430.1; AT5G38410.1; AT5G38420.1; AT5G38410.3	0	3	0.6732	0	1	1	455.867	1365.59	1365.58	4.14	0.00188	HCD (High Energy Collision Dissociation)	MS2	21.2409	100	22.2037	3044	20210307_171_CK_total.raw	F4	3.55	0	0.004117
	FALSE	High	[K].FETLSYLPDLSDVELAK.[E]			0.0255857	0	1	4	1	AT5G38410.1	AT5G38410.1 [67-83]	0	1939.99	High	0	0.02309	2.09	K.FETLSYLPDLSDVELAK.E	[67-83]
		Checked	Confidence	Identifying Node	PSM Ambiguity	Annotated Sequence	Modifications	# Protein Groups	# Proteins	Master Protein Accessions	Protein Accessions	# Missed Cleavages	Charge	DeltaScore	DeltaCn	Rank	Search Engine Rank	m/z [Da]	MH+ [Da]	Theo. MH+ [Da]	DeltaM [ppm]	Deltam/z [Da]	Activation Type	MS Order	Isolation Interference [%]	Ion Inject Time [ms]	RT [min]	First Scan	Spectrum File	File ID	XCorr	Percolator q-Value	Percolator PEP
		FALSE	High	Sequest HT (A2)	Unambiguous	[K].FETLSYLPDLSDVELAK.[E]		1	4	AT5G38410.1	AT5G38410.1; AT5G38420.1; AT5G38410.3; AT5G38410.2	0	2	0.756	0	1	1	970.496	1939.99	1939.99	-2.19	-0.00213	HCD (High Energy Collision Dissociation)	MS2	0	100	80.024	24474	20210307_171_CK_total.raw	F4	2.09	0	0.02309
	FALSE	High	[K].KFETLSYLPDLSDVELAK.[E]			0.000598355	0	1	4	1	AT5G38410.1	AT5G38410.1 [66-83]	1	2068.08	High	0	0.0004617	3.46	K.KFETLSYLPDLSDVELAK.E	[66-83]
		Checked	Confidence	Identifying Node	PSM Ambiguity	Annotated Sequence	Modifications	# Protein Groups	# Proteins	Master Protein Accessions	Protein Accessions	# Missed Cleavages	Charge	DeltaScore	DeltaCn	Rank	Search Engine Rank	m/z [Da]	MH+ [Da]	Theo. MH+ [Da]	DeltaM [ppm]	Deltam/z [Da]	Activation Type	MS Order	Isolation Interference [%]	Ion Inject Time [ms]	RT [min]	First Scan	Spectrum File	File ID	XCorr	Percolator q-Value	Percolator PEP
		FALSE	High	Sequest HT (A2)	Unambiguous	[K].KFETLSYLPDLSDVELAK.[E]		1	4	AT5G38410.1	AT5G38410.1; AT5G38420.1; AT5G38410.3; AT5G38410.2	1	3	0.737	0	1	1	690.034	2068.09	2068.08	1.07	0.00074	HCD (High Energy Collision Dissociation)	MS2	0	100	78.3243	23756	20210307_171_CK_total.raw	F4	3.46	0	0.0004617
	FALSE	High	[K].KKFETLSYLPDLSDVELAK.[E]			1.88702e-05	0	1	4	2	AT5G38410.1	AT5G38410.1 [65-83]	2	2196.18	High	0	1.263e-05	5.24	K.KKFETLSYLPDLSDVELAK.E	[65-83]
		Checked	Confidence	Identifying Node	PSM Ambiguity	Annotated Sequence	Modifications	# Protein Groups	# Proteins	Master Protein Accessions	Protein Accessions	# Missed Cleavages	Charge	DeltaScore	DeltaCn	Rank	Search Engine Rank	m/z [Da]	MH+ [Da]	Theo. MH+ [Da]	DeltaM [ppm]	Deltam/z [Da]	Activation Type	MS Order	Isolation Interference [%]	Ion Inject Time [ms]	RT [min]	First Scan	Spectrum File	File ID	XCorr	Percolator q-Value	Percolator PEP
		FALSE	High	Sequest HT (A2)	Unambiguous	[K].KKFETLSYLPDLSDVELAK.[E]		1	4	AT5G38410.1	AT5G38410.1; AT5G38420.1; AT5G38410.3; AT5G38410.2	2	4	0.7049	0	1	1	549.801	2196.18	2196.18	1.34	0.00073	HCD (High Energy Collision Dissociation)	MS2	2.89005	93.295	76.6184	22996	20210307_171_CK_total.raw	F4	5.15	0	6.376e-05
		FALSE	High	Sequest HT (A2)	Unambiguous	[K].KKFETLSYLPDLSDVELAK.[E]		1	4	AT5G38410.1	AT5G38410.1; AT5G38420.1; AT5G38410.3; AT5G38410.2	2	3	0.6985	0	1	1	732.732	2196.18	2196.18	0.81	0.0006	HCD (High Energy Collision Dissociation)	MS2	34.1057	100	76.5802	22980	20210307_171_CK_total.raw	F4	5.24	0	1.263e-05
	FALSE	High	[K].WIPCVEFELEHGFVYR.[E]	1xCarbamidomethyl [C4]		0.292138	0.00304949	3	4	1	AT5G38430.1; AT5G38410.1; AT1G67090.1	AT5G38430.1 [93-108]; AT5G38410.1 [93-108]; AT1G67090.1 [93-108]	0	2080.99	High	0.00338	0.292	1.18	K.WIPCVEFELEHGFVYR.E	[93-108]
		Checked	Confidence	Identifying Node	PSM Ambiguity	Annotated Sequence	Modifications	# Protein Groups	# Proteins	Master Protein Accessions	Protein Accessions	# Missed Cleavages	Charge	DeltaScore	DeltaCn	Rank	Search Engine Rank	m/z [Da]	MH+ [Da]	Theo. MH+ [Da]	DeltaM [ppm]	Deltam/z [Da]	Activation Type	MS Order	Isolation Interference [%]	Ion Inject Time [ms]	RT [min]	First Scan	Spectrum File	File ID	XCorr	Percolator q-Value	Percolator PEP
		FALSE	High	Sequest HT (A2)	Unambiguous	[K].WIPcVEFELEHGFVYR.[E]	C4(Carbamidomethyl)	3	4	AT5G38430.1; AT5G38410.1; AT1G67090.1	AT5G38430.1; AT5G38410.1; AT5G38420.1; AT1G67090.1	0	3	0.4237	0	1	1	694.338	2081	2080.99	1.92	0.00133	HCD (High Energy Collision Dissociation)	MS2	0	100	79.6138	24302	20210307_171_CK_total.raw	F4	1.18	0.00338	0.292
	FALSE	High	[K].EVDYLIR.[N]			0.297962	0.00504355	3	7	2	AT5G38430.1; AT5G38410.1; AT1G67090.1	AT5G38430.1 [84-90]; AT5G38410.1 [84-90]; AT1G67090.1 [84-90]	0	907.488	High	0.004198	0.2975	1.86	K.EVDYLLR.N	[84-90]
		Checked	Confidence	Identifying Node	PSM Ambiguity	Annotated Sequence	Modifications	# Protein Groups	# Proteins	Master Protein Accessions	Protein Accessions	# Missed Cleavages	Charge	DeltaScore	DeltaCn	Rank	Search Engine Rank	m/z [Da]	MH+ [Da]	Theo. MH+ [Da]	DeltaM [ppm]	Deltam/z [Da]	Activation Type	MS Order	Isolation Interference [%]	Ion Inject Time [ms]	RT [min]	First Scan	Spectrum File	File ID	XCorr	Percolator q-Value	Percolator PEP
		FALSE	High	Sequest HT (A2)	Unambiguous	[K].EVDYLLR.[N]		2	5	AT5G38430.1; AT5G38410.1	AT5G38430.1; AT5G38410.1; AT5G38420.1; AT5G38410.3; AT5G38410.2	0	2		0	1	2	454.248	907.488	907.488	-0.5	-0.00023	HCD (High Energy Collision Dissociation)	MS2	0	100	51.3656	12730	20210307_171_CK_total.raw	F4	1.86	0.004198	0.2975
		FALSE	High	Sequest HT (A2)	Unambiguous	[K].EVDYLIR.[N]		1	2	AT1G67090.1	AT1G67090.2; AT1G67090.1	0	2	0	0	1	1	454.248	907.488	907.488	-0.5	-0.00023	HCD (High Energy Collision Dissociation)	MS2	0	100	51.3656	12730	20210307_171_CK_total.raw	F4	1.86	0.004198	0.2975
	FALSE	High	[R].IIGFDNTR.[Q]			0.31087	0.00699212	3	6	1	AT5G38430.1; AT5G38410.1; AT1G67090.1	AT5G38430.1 [156-163]; AT5G38410.1 [156-163]; AT1G67090.1 [156-163]	0	935.495	High	0.005825	0.3112	1.14	R.IIGFDNTR.Q	[156-163]
		Checked	Confidence	Identifying Node	PSM Ambiguity	Annotated Sequence	Modifications	# Protein Groups	# Proteins	Master Protein Accessions	Protein Accessions	# Missed Cleavages	Charge	DeltaScore	DeltaCn	Rank	Search Engine Rank	m/z [Da]	MH+ [Da]	Theo. MH+ [Da]	DeltaM [ppm]	Deltam/z [Da]	Activation Type	MS Order	Isolation Interference [%]	Ion Inject Time [ms]	RT [min]	First Scan	Spectrum File	File ID	XCorr	Percolator q-Value	Percolator PEP
		FALSE	High	Sequest HT (A2)	Unambiguous	[R].IIGFDNTR.[Q]		3	6	AT5G38430.1; AT5G38410.1; AT1G67090.1	AT5G38430.1; AT5G38410.1; AT5G38420.1; AT1G67090.1; AT5G38410.3; AT5G38410.2	0	2	0.5351	0	1	1	468.252	935.496	935.495	1.88	0.00088	HCD (High Energy Collision Dissociation)	MS2	0	100	44.0842	9908	20210307_171_CK_total.raw	F4	1.14	0.005825	0.3112
FALSE	High	Master Protein	AT5G07090.1	Ribosomal protein S4 (RPS4A) family protein	0	27.667	47	11	14	11	1	262	29.9	10.17	34.18	11		0
	Checked	Confidence	Annotated Sequence	Modifications	Modifications in Master Proteins	Qvality PEP	Qvality q-value	# Protein Groups	# Proteins	# PSMs	Master Protein Accessions	Positions in Master Proteins	# Missed Cleavages	Theo. MH+ [Da]	Confidence (by Search Engine): Sequest HT	Percolator q-Value (by Search Engine): Sequest HT	Percolator PEP (by Search Engine): Sequest HT	XCorr (by Search Engine): Sequest HT	Sequence in Protein	Positions in Protein	Peptide Group Modifications in Protein
	FALSE	High	[K].LTIIEEAR.[K]			0.131983	0	1	4	1	AT5G07090.1	AT5G07090.1 [246-253]	0	944.541	High	0	0.1274	2.16	K.LTIIEEAR.K	[246-253]
		Checked	Confidence	Identifying Node	PSM Ambiguity	Annotated Sequence	Modifications	# Protein Groups	# Proteins	Master Protein Accessions	Protein Accessions	# Missed Cleavages	Charge	DeltaScore	DeltaCn	Rank	Search Engine Rank	m/z [Da]	MH+ [Da]	Theo. MH+ [Da]	DeltaM [ppm]	Deltam/z [Da]	Activation Type	MS Order	Isolation Interference [%]	Ion Inject Time [ms]	RT [min]	First Scan	Spectrum File	File ID	XCorr	Percolator q-Value	Percolator PEP
		FALSE	High	Sequest HT (A2)	Unambiguous	[K].LTIIEEAR.[K]		1	4	AT5G07090.1	AT5G58420.1; AT5G07090.1; AT2G17360.1; AT5G07090.2	0	2	0.6111	0	1	1	472.774	944.542	944.541	0.45	0.00021	HCD (High Energy Collision Dissociation)	MS2	49.891	100	44.4121	10027	20210307_171_CK_total.raw	F4	2.16	0	0.1274
	FALSE	High	[R].YPDPLIKPNDTIK.[L]			0.0775955	0	1	5	2	AT5G07090.1	AT5G07090.1 [149-161]	0	1513.83	High	0	0.0734	2.21	R.YPDPLIKPNDTIK.L	[149-161]
		Checked	Confidence	Identifying Node	PSM Ambiguity	Annotated Sequence	Modifications	# Protein Groups	# Proteins	Master Protein Accessions	Protein Accessions	# Missed Cleavages	Charge	DeltaScore	DeltaCn	Rank	Search Engine Rank	m/z [Da]	MH+ [Da]	Theo. MH+ [Da]	DeltaM [ppm]	Deltam/z [Da]	Activation Type	MS Order	Isolation Interference [%]	Ion Inject Time [ms]	RT [min]	First Scan	Spectrum File	File ID	XCorr	Percolator q-Value	Percolator PEP
		FALSE	High	Sequest HT (A2)	Unambiguous	[R].YPDPLIKPNDTIK.[L]		1	5	AT5G07090.1	AT5G58420.1; AT5G07090.1; AT2G17360.1; AT5G07090.2; AT2G17360.2	0	3	0.5158	0	1	1	505.281	1513.83	1513.83	1.22	0.00061	HCD (High Energy Collision Dissociation)	MS2	54.729	100	52.0378	12982	20210307_171_CK_total.raw	F4	2.21	0	0.0734
		FALSE	High	Sequest HT (A2)	Unambiguous	[R].YPDPLIKPNDTIK.[L]		1	5	AT5G07090.1	AT5G58420.1; AT5G07090.1; AT2G17360.1; AT5G07090.2; AT2G17360.2	0	2	0.4638	0	1	1	757.417	1513.83	1513.83	0.99	0.00075	HCD (High Energy Collision Dissociation)	MS2	35.5172	100	53.0782	13401	20210307_171_CK_total.raw	F4	1.38	0	0.08474
	FALSE	High	[K].SRECLPLVLIIR.[N]	1xCarbamidomethyl [C4]		0.00564851	0	1	5	1	AT5G07090.1	AT5G07090.1 [38-49]	1	1468.87	High	0	0.004786	3.04	K.SRECLPLVLIIR.N	[38-49]
		Checked	Confidence	Identifying Node	PSM Ambiguity	Annotated Sequence	Modifications	# Protein Groups	# Proteins	Master Protein Accessions	Protein Accessions	# Missed Cleavages	Charge	DeltaScore	DeltaCn	Rank	Search Engine Rank	m/z [Da]	MH+ [Da]	Theo. MH+ [Da]	DeltaM [ppm]	Deltam/z [Da]	Activation Type	MS Order	Isolation Interference [%]	Ion Inject Time [ms]	RT [min]	First Scan	Spectrum File	File ID	XCorr	Percolator q-Value	Percolator PEP
		FALSE	High	Sequest HT (A2)	Unambiguous	[K].SREcLPLVLIIR.[N]	C4(Carbamidomethyl)	1	5	AT5G07090.1	AT5G58420.1; AT5G07090.1; AT2G17360.1; AT5G07090.2; AT2G17360.2	1	3	0.7829	0	1	1	490.295	1468.87	1468.87	1.62	0.00079	HCD (High Energy Collision Dissociation)	MS2	45.1343	100	75.0619	22313	20210307_171_CK_total.raw	F4	3.04	0	0.004786
	FALSE	High	[K].TYPAGFMDVVSIPK.[T]	1xOxidation [M7]		0.190396	0	1	5	1	AT5G07090.1	AT5G07090.1 [81-94]	0	1540.77	High	0	0.1866	1.18	K.TYPAGFMDVVSIPK.T	[81-94]
		Checked	Confidence	Identifying Node	PSM Ambiguity	Annotated Sequence	Modifications	# Protein Groups	# Proteins	Master Protein Accessions	Protein Accessions	# Missed Cleavages	Charge	DeltaScore	DeltaCn	Rank	Search Engine Rank	m/z [Da]	MH+ [Da]	Theo. MH+ [Da]	DeltaM [ppm]	Deltam/z [Da]	Activation Type	MS Order	Isolation Interference [%]	Ion Inject Time [ms]	RT [min]	First Scan	Spectrum File	File ID	XCorr	Percolator q-Value	Percolator PEP
		FALSE	High	Sequest HT (A2)	Unambiguous	[K].TYPAGFmDVVSIPK.[T]	M7(Oxidation)	1	5	AT5G07090.1	AT5G58420.1; AT5G07090.1; AT2G17360.1; AT5G07090.2; AT2G17360.2	0	2	0.3136	0	1	1	770.89	1540.77	1540.77	1.07	0.00082	HCD (High Energy Collision Dissociation)	MS2	0	100	68.7794	19933	20210307_171_CK_total.raw	F4	1.18	0	0.1866
	FALSE	High	[R].ECLPLVLIIR.[N]	1xCarbamidomethyl [C2]		0.0367505	0	1	5	1	AT5G07090.1	AT5G07090.1 [40-49]	0	1225.73	High	0	0.03371	2.23	R.ECLPLVLIIR.N	[40-49]
		Checked	Confidence	Identifying Node	PSM Ambiguity	Annotated Sequence	Modifications	# Protein Groups	# Proteins	Master Protein Accessions	Protein Accessions	# Missed Cleavages	Charge	DeltaScore	DeltaCn	Rank	Search Engine Rank	m/z [Da]	MH+ [Da]	Theo. MH+ [Da]	DeltaM [ppm]	Deltam/z [Da]	Activation Type	MS Order	Isolation Interference [%]	Ion Inject Time [ms]	RT [min]	First Scan	Spectrum File	File ID	XCorr	Percolator q-Value	Percolator PEP
		FALSE	High	Sequest HT (A2)	Unambiguous	[R].EcLPLVLIIR.[N]	C2(Carbamidomethyl)	1	5	AT5G07090.1	AT5G58420.1; AT5G07090.1; AT2G17360.1; AT5G07090.2; AT2G17360.2	0	2	0.6996	0	1	1	613.372	1225.74	1225.73	1.79	0.0011	HCD (High Energy Collision Dissociation)	MS2	0	100	79.4355	24233	20210307_171_CK_total.raw	F4	2.23	0	0.03371
	FALSE	High	[K].FDVGNVVMVTGGR.[N]			0.000486443	0	1	4	1	AT5G07090.1	AT5G07090.1 [175-187]	0	1350.68	High	0	0.0003718	3.21	K.FDVGNVVMVTGGR.N	[175-187]
		Checked	Confidence	Identifying Node	PSM Ambiguity	Annotated Sequence	Modifications	# Protein Groups	# Proteins	Master Protein Accessions	Protein Accessions	# Missed Cleavages	Charge	DeltaScore	DeltaCn	Rank	Search Engine Rank	m/z [Da]	MH+ [Da]	Theo. MH+ [Da]	DeltaM [ppm]	Deltam/z [Da]	Activation Type	MS Order	Isolation Interference [%]	Ion Inject Time [ms]	RT [min]	First Scan	Spectrum File	File ID	XCorr	Percolator q-Value	Percolator PEP
		FALSE	High	Sequest HT (A2)	Unambiguous	[K].FDVGNVVMVTGGR.[N]		1	4	AT5G07090.1	AT5G58420.1; AT5G07090.1; AT2G17360.1; AT5G07090.2	0	2	0.7757	0	1	1	675.847	1350.69	1350.68	2.4	0.00162	HCD (High Energy Collision Dissociation)	MS2	0	100	68.2412	19705	20210307_171_CK_total.raw	F4	3.21	0	0.0003718
	FALSE	High	[K].FDVGNVVMVTGGR.[N]	1xOxidation [M8]		0.00055255	0	1	4	1	AT5G07090.1	AT5G07090.1 [175-187]	0	1366.68	High	0	0.0004246	3.33	K.FDVGNVVMVTGGR.N	[175-187]
		Checked	Confidence	Identifying Node	PSM Ambiguity	Annotated Sequence	Modifications	# Protein Groups	# Proteins	Master Protein Accessions	Protein Accessions	# Missed Cleavages	Charge	DeltaScore	DeltaCn	Rank	Search Engine Rank	m/z [Da]	MH+ [Da]	Theo. MH+ [Da]	DeltaM [ppm]	Deltam/z [Da]	Activation Type	MS Order	Isolation Interference [%]	Ion Inject Time [ms]	RT [min]	First Scan	Spectrum File	File ID	XCorr	Percolator q-Value	Percolator PEP
		FALSE	High	Sequest HT (A2)	Unambiguous	[K].FDVGNVVmVTGGR.[N]	M8(Oxidation)	1	4	AT5G07090.1	AT5G58420.1; AT5G07090.1; AT2G17360.1; AT5G07090.2	0	2	0.4805	0	1	1	683.843	1366.68	1366.68	-0.07	-5e-05	HCD (High Energy Collision Dissociation)	MS2	0	100	62.8403	17508	20210307_171_CK_total.raw	F4	3.33	0	0.0004246
	FALSE	High	[R].EVISILMQR.[H]	1xOxidation [M7]		0.0585031	0	1	5	1	AT5G07090.1	AT5G07090.1 [60-68]	0	1104.61	High	0	0.05468	2.42	R.EVISILMQR.H	[60-68]
		Checked	Confidence	Identifying Node	PSM Ambiguity	Annotated Sequence	Modifications	# Protein Groups	# Proteins	Master Protein Accessions	Protein Accessions	# Missed Cleavages	Charge	DeltaScore	DeltaCn	Rank	Search Engine Rank	m/z [Da]	MH+ [Da]	Theo. MH+ [Da]	DeltaM [ppm]	Deltam/z [Da]	Activation Type	MS Order	Isolation Interference [%]	Ion Inject Time [ms]	RT [min]	First Scan	Spectrum File	File ID	XCorr	Percolator q-Value	Percolator PEP
		FALSE	High	Sequest HT (A2)	Unambiguous	[R].EVISILmQR.[H]	M7(Oxidation)	1	5	AT5G07090.1	AT5G58420.1; AT5G07090.1; AT2G17360.1; AT5G07090.2; AT2G17360.2	0	2	0.4587	0	1	1	552.808	1104.61	1104.61	0.26	0.00014	HCD (High Energy Collision Dissociation)	MS2	38.1923	100	56.9971	15054	20210307_171_CK_total.raw	F4	2.42	0	0.05468
	FALSE	High	[K].LDLEENKIVEFIK.[F]			0.0019994	0	1	4	1	AT5G07090.1	AT5G07090.1 [162-174]	1	1589.88	High	0	0.00162	4.02	K.LDLEENKIVEFIK.F	[162-174]
		Checked	Confidence	Identifying Node	PSM Ambiguity	Annotated Sequence	Modifications	# Protein Groups	# Proteins	Master Protein Accessions	Protein Accessions	# Missed Cleavages	Charge	DeltaScore	DeltaCn	Rank	Search Engine Rank	m/z [Da]	MH+ [Da]	Theo. MH+ [Da]	DeltaM [ppm]	Deltam/z [Da]	Activation Type	MS Order	Isolation Interference [%]	Ion Inject Time [ms]	RT [min]	First Scan	Spectrum File	File ID	XCorr	Percolator q-Value	Percolator PEP
		FALSE	High	Sequest HT (A2)	Unambiguous	[K].LDLEENKIVEFIK.[F]		1	4	AT5G07090.1	AT5G07090.1; AT2G17360.1; AT5G07090.2; AT2G17360.2	1	3	0.6841	0	1	1	530.633	1589.88	1589.88	3.16	0.00167	HCD (High Energy Collision Dissociation)	MS2	0	100	76.3883	22895	20210307_171_CK_total.raw	F4	4.02	0	0.00162
	FALSE	High	[K].GSFETIHIQDSTGHEFATR.[L]			4.93097e-06	0	1	4	1	AT5G07090.1	AT5G07090.1 [203-221]	0	2133	High	0	3.125e-06	5.54	K.GSFETIHIQDSTGHEFATR.L	[203-221]
		Checked	Confidence	Identifying Node	PSM Ambiguity	Annotated Sequence	Modifications	# Protein Groups	# Proteins	Master Protein Accessions	Protein Accessions	# Missed Cleavages	Charge	DeltaScore	DeltaCn	Rank	Search Engine Rank	m/z [Da]	MH+ [Da]	Theo. MH+ [Da]	DeltaM [ppm]	Deltam/z [Da]	Activation Type	MS Order	Isolation Interference [%]	Ion Inject Time [ms]	RT [min]	First Scan	Spectrum File	File ID	XCorr	Percolator q-Value	Percolator PEP
		FALSE	High	Sequest HT (A2)	Unambiguous	[K].GSFETIHIQDSTGHEFATR.[L]		1	4	AT5G07090.1	AT5G58420.1; AT5G07090.1; AT2G17360.1; AT5G07090.2	0	4	0.6751	0	1	1	534.006	2133	2133	0.38	0.0002	HCD (High Energy Collision Dissociation)	MS2	14.049	100	55.8518	14571	20210307_171_CK_total.raw	F4	5.54	0	3.125e-06
	FALSE	High	[K].GTKPWVSLPK.[G]			0.0447037	0	1	4	2	AT5G07090.1	AT5G07090.1 [231-240]	0	1112.65	High	0.005825	0.3093	2.08	K.GTKPWVSLPK.G	[231-240]
		Checked	Confidence	Identifying Node	PSM Ambiguity	Annotated Sequence	Modifications	# Protein Groups	# Proteins	Master Protein Accessions	Protein Accessions	# Missed Cleavages	Charge	DeltaScore	DeltaCn	Rank	Search Engine Rank	m/z [Da]	MH+ [Da]	Theo. MH+ [Da]	DeltaM [ppm]	Deltam/z [Da]	Activation Type	MS Order	Isolation Interference [%]	Ion Inject Time [ms]	RT [min]	First Scan	Spectrum File	File ID	XCorr	Percolator q-Value	Percolator PEP
		FALSE	High	Sequest HT (A2)	Unambiguous	[K].GTKPWVSLPK.[G]		1	4	AT5G07090.1	AT5G58420.1; AT5G07090.1; AT2G17360.1; AT5G07090.2	0	2	0.6736	0	1	1	556.828	1112.65	1112.65	1.35	0.00075	HCD (High Energy Collision Dissociation)	MS2	0	100	45.742	10514	20210307_171_CK_total.raw	F4	1.93	0	0.04122
		FALSE	High	Sequest HT (A2)	Unambiguous	[K].GTKPWVSLPK.[G]		1	4	AT5G07090.1	AT5G58420.1; AT5G07090.1; AT2G17360.1; AT5G07090.2	0	3	0.5096	0	1	1	371.554	1112.65	1112.65	0.04	2e-05	HCD (High Energy Collision Dissociation)	MS2	26.7165	100	45.7399	10513	20210307_171_CK_total.raw	F4	2.08	0.005825	0.3093
	FALSE	High	[K].GIPYLNTYDGR.[T]			0.0182132	0	1	5	1	AT5G07090.1	AT5G07090.1 [135-145]	0	1268.63	High	0	0.01621	2.03	K.GIPYLNTYDGR.T	[135-145]
		Checked	Confidence	Identifying Node	PSM Ambiguity	Annotated Sequence	Modifications	# Protein Groups	# Proteins	Master Protein Accessions	Protein Accessions	# Missed Cleavages	Charge	DeltaScore	DeltaCn	Rank	Search Engine Rank	m/z [Da]	MH+ [Da]	Theo. MH+ [Da]	DeltaM [ppm]	Deltam/z [Da]	Activation Type	MS Order	Isolation Interference [%]	Ion Inject Time [ms]	RT [min]	First Scan	Spectrum File	File ID	XCorr	Percolator q-Value	Percolator PEP
		FALSE	High	Sequest HT (A2)	Unambiguous	[K].GIPYLNTYDGR.[T]		1	5	AT5G07090.1	AT5G58420.1; AT5G07090.1; AT2G17360.1; AT5G07090.2; AT2G17360.2	0	2	0.601	0	1	1	634.818	1268.63	1268.63	0.69	0.00044	HCD (High Energy Collision Dissociation)	MS2	52.7037	100	62.2843	17264	20210307_171_CK_total.raw	F4	2.03	0	0.01621
FALSE	High	Master Protein	AT1G67090.1	ribulose bisphosphate carboxylase small chain 1A	0	25.782	42	8	10	4	1	180	20.2	7.71	24.15	8		0
	Checked	Confidence	Annotated Sequence	Modifications	Modifications in Master Proteins	Qvality PEP	Qvality q-value	# Protein Groups	# Proteins	# PSMs	Master Protein Accessions	Positions in Master Proteins	# Missed Cleavages	Theo. MH+ [Da]	Confidence (by Search Engine): Sequest HT	Percolator q-Value (by Search Engine): Sequest HT	Percolator PEP (by Search Engine): Sequest HT	XCorr (by Search Engine): Sequest HT	Sequence in Protein	Positions in Protein	Peptide Group Modifications in Protein
	FALSE	High	[K].LPLFGCTDSAQVLK.[E]	1xCarbamidomethyl [C6]		2.58673e-06	0	3	6	1	AT5G38430.1; AT5G38410.1; AT1G67090.1	AT5G38430.1 [127-140]; AT5G38410.1 [127-140]; AT1G67090.1 [127-140]	0	1548.81	High	0	1.595e-06	4.06	K.LPLFGCTDSAQVLK.E	[127-140]
		Checked	Confidence	Identifying Node	PSM Ambiguity	Annotated Sequence	Modifications	# Protein Groups	# Proteins	Master Protein Accessions	Protein Accessions	# Missed Cleavages	Charge	DeltaScore	DeltaCn	Rank	Search Engine Rank	m/z [Da]	MH+ [Da]	Theo. MH+ [Da]	DeltaM [ppm]	Deltam/z [Da]	Activation Type	MS Order	Isolation Interference [%]	Ion Inject Time [ms]	RT [min]	First Scan	Spectrum File	File ID	XCorr	Percolator q-Value	Percolator PEP
		FALSE	High	Sequest HT (A2)	Unambiguous	[K].LPLFGcTDSAQVLK.[E]	C6(Carbamidomethyl)	3	6	AT5G38430.1; AT5G38410.1; AT1G67090.1	AT5G38430.1; AT5G38410.1; AT5G38420.1; AT1G67090.1; AT5G38410.3; AT5G38410.2	0	2	0.7438	0	1	1	774.91	1548.81	1548.81	1.79	0.00139	HCD (High Energy Collision Dissociation)	MS2	18.3108	100	70.029	20445	20210307_171_CK_total.raw	F4	4.06	0	1.595e-06
	FALSE	High	[R].EHGNSPGYYDGR.[Y]			0.00251864	0	1	1	2	AT1G67090.1	AT1G67090.1 [109-120]	0	1351.57	High	0	0.00206	3.32	R.EHGNSPGYYDGR.Y	[109-120]
		Checked	Confidence	Identifying Node	PSM Ambiguity	Annotated Sequence	Modifications	# Protein Groups	# Proteins	Master Protein Accessions	Protein Accessions	# Missed Cleavages	Charge	DeltaScore	DeltaCn	Rank	Search Engine Rank	m/z [Da]	MH+ [Da]	Theo. MH+ [Da]	DeltaM [ppm]	Deltam/z [Da]	Activation Type	MS Order	Isolation Interference [%]	Ion Inject Time [ms]	RT [min]	First Scan	Spectrum File	File ID	XCorr	Percolator q-Value	Percolator PEP
		FALSE	High	Sequest HT (A2)	Unambiguous	[R].EHGNSPGYYDGR.[Y]		1	1	AT1G67090.1	AT1G67090.1	0	3	0.7169	0	1	1	451.195	1351.57	1351.57	2.23	0.00101	HCD (High Energy Collision Dissociation)	MS2	34.3049	100	21.7548	2870	20210307_171_CK_total.raw	F4	3.32	0	0.00206
		FALSE	High	Sequest HT (A2)	Unambiguous	[R].EHGNSPGYYDGR.[Y]		1	1	AT1G67090.1	AT1G67090.1	0	2	0.6585	0	1	1	676.289	1351.57	1351.57	2.83	0.00191	HCD (High Energy Collision Dissociation)	MS2	32.3869	100	21.7569	2871	20210307_171_CK_total.raw	F4	1.64	0	0.1256
	FALSE	High	[K].FETLSYLPDLTDSELAK.[E]			4.84922e-05	0	1	2	1	AT1G67090.1	AT1G67090.1 [67-83]	0	1941.97	High	0	3.376e-05	3.59	K.FETLSYLPDLTDSELAK.E	[67-83]
		Checked	Confidence	Identifying Node	PSM Ambiguity	Annotated Sequence	Modifications	# Protein Groups	# Proteins	Master Protein Accessions	Protein Accessions	# Missed Cleavages	Charge	DeltaScore	DeltaCn	Rank	Search Engine Rank	m/z [Da]	MH+ [Da]	Theo. MH+ [Da]	DeltaM [ppm]	Deltam/z [Da]	Activation Type	MS Order	Isolation Interference [%]	Ion Inject Time [ms]	RT [min]	First Scan	Spectrum File	File ID	XCorr	Percolator q-Value	Percolator PEP
		FALSE	High	Sequest HT (A2)	Unambiguous	[K].FETLSYLPDLTDSELAK.[E]		1	2	AT1G67090.1	AT1G67090.2; AT1G67090.1	0	2	0.6825	0	1	1	971.488	1941.97	1941.97	0.06	6e-05	HCD (High Energy Collision Dissociation)	MS2	9.55983	100	79.154	24116	20210307_171_CK_total.raw	F4	3.59	0	3.376e-05
	FALSE	High	[K].KFETLSYLPDLTDSELAK.[E]			8.70783e-05	0	1	2	2	AT1G67090.1	AT1G67090.1 [66-83]	1	2070.06	High	0	8.31e-05	3.53	K.KFETLSYLPDLTDSELAK.E	[66-83]
		Checked	Confidence	Identifying Node	PSM Ambiguity	Annotated Sequence	Modifications	# Protein Groups	# Proteins	Master Protein Accessions	Protein Accessions	# Missed Cleavages	Charge	DeltaScore	DeltaCn	Rank	Search Engine Rank	m/z [Da]	MH+ [Da]	Theo. MH+ [Da]	DeltaM [ppm]	Deltam/z [Da]	Activation Type	MS Order	Isolation Interference [%]	Ion Inject Time [ms]	RT [min]	First Scan	Spectrum File	File ID	XCorr	Percolator q-Value	Percolator PEP
		FALSE	High	Sequest HT (A2)	Unambiguous	[K].KFETLSYLPDLTDSELAK.[E]		1	2	AT1G67090.1	AT1G67090.2; AT1G67090.1	1	2	0.6459	0	1	1	1035.54	2070.07	2070.06	2.66	0.00275	HCD (High Energy Collision Dissociation)	MS2	45.6942	100	77.1636	23240	20210307_171_CK_total.raw	F4	3.53	0	8.31e-05
		FALSE	High	Sequest HT (A2)	Unambiguous	[K].KFETLSYLPDLTDSELAK.[E]		1	2	AT1G67090.1	AT1G67090.2; AT1G67090.1	1	3	0.7055	0	1	1	690.695	2070.07	2070.06	2.36	0.00163	HCD (High Energy Collision Dissociation)	MS2	0	100	77.2062	23258	20210307_171_CK_total.raw	F4	3.26	0	6.211e-05
	FALSE	High	[K].KKFETLSYLPDLTDSELAK.[E]			0.00981321	0	1	2	1	AT1G67090.1	AT1G67090.1 [65-83]	2	2198.16	High	0	0.008504	2.89	K.KKFETLSYLPDLTDSELAK.E	[65-83]
		Checked	Confidence	Identifying Node	PSM Ambiguity	Annotated Sequence	Modifications	# Protein Groups	# Proteins	Master Protein Accessions	Protein Accessions	# Missed Cleavages	Charge	DeltaScore	DeltaCn	Rank	Search Engine Rank	m/z [Da]	MH+ [Da]	Theo. MH+ [Da]	DeltaM [ppm]	Deltam/z [Da]	Activation Type	MS Order	Isolation Interference [%]	Ion Inject Time [ms]	RT [min]	First Scan	Spectrum File	File ID	XCorr	Percolator q-Value	Percolator PEP
		FALSE	High	Sequest HT (A2)	Unambiguous	[K].KKFETLSYLPDLTDSELAK.[E]		1	2	AT1G67090.1	AT1G67090.2; AT1G67090.1	2	3	0.782	0	1	1	733.395	2198.17	2198.16	5.28	0.00387	HCD (High Energy Collision Dissociation)	MS2	21.543	100	70.1085	20479	20210307_171_CK_total.raw	F4	2.89	0	0.008504
	FALSE	High	[K].WIPCVEFELEHGFVYR.[E]	1xCarbamidomethyl [C4]		0.292138	0.00304949	3	4	1	AT5G38430.1; AT5G38410.1; AT1G67090.1	AT5G38430.1 [93-108]; AT5G38410.1 [93-108]; AT1G67090.1 [93-108]	0	2080.99	High	0.00338	0.292	1.18	K.WIPCVEFELEHGFVYR.E	[93-108]
		Checked	Confidence	Identifying Node	PSM Ambiguity	Annotated Sequence	Modifications	# Protein Groups	# Proteins	Master Protein Accessions	Protein Accessions	# Missed Cleavages	Charge	DeltaScore	DeltaCn	Rank	Search Engine Rank	m/z [Da]	MH+ [Da]	Theo. MH+ [Da]	DeltaM [ppm]	Deltam/z [Da]	Activation Type	MS Order	Isolation Interference [%]	Ion Inject Time [ms]	RT [min]	First Scan	Spectrum File	File ID	XCorr	Percolator q-Value	Percolator PEP
		FALSE	High	Sequest HT (A2)	Unambiguous	[K].WIPcVEFELEHGFVYR.[E]	C4(Carbamidomethyl)	3	4	AT5G38430.1; AT5G38410.1; AT1G67090.1	AT5G38430.1; AT5G38410.1; AT5G38420.1; AT1G67090.1	0	3	0.4237	0	1	1	694.338	2081	2080.99	1.92	0.00133	HCD (High Energy Collision Dissociation)	MS2	0	100	79.6138	24302	20210307_171_CK_total.raw	F4	1.18	0.00338	0.292
	FALSE	High	[K].EVDYLIR.[N]			0.297962	0.00504355	3	7	2	AT5G38430.1; AT5G38410.1; AT1G67090.1	AT5G38430.1 [84-90]; AT5G38410.1 [84-90]; AT1G67090.1 [84-90]	0	907.488	High	0.004198	0.2975	1.86	K.EVDYLIR.N	[84-90]
		Checked	Confidence	Identifying Node	PSM Ambiguity	Annotated Sequence	Modifications	# Protein Groups	# Proteins	Master Protein Accessions	Protein Accessions	# Missed Cleavages	Charge	DeltaScore	DeltaCn	Rank	Search Engine Rank	m/z [Da]	MH+ [Da]	Theo. MH+ [Da]	DeltaM [ppm]	Deltam/z [Da]	Activation Type	MS Order	Isolation Interference [%]	Ion Inject Time [ms]	RT [min]	First Scan	Spectrum File	File ID	XCorr	Percolator q-Value	Percolator PEP
		FALSE	High	Sequest HT (A2)	Unambiguous	[K].EVDYLLR.[N]		2	5	AT5G38430.1; AT5G38410.1	AT5G38430.1; AT5G38410.1; AT5G38420.1; AT5G38410.3; AT5G38410.2	0	2		0	1	2	454.248	907.488	907.488	-0.5	-0.00023	HCD (High Energy Collision Dissociation)	MS2	0	100	51.3656	12730	20210307_171_CK_total.raw	F4	1.86	0.004198	0.2975
		FALSE	High	Sequest HT (A2)	Unambiguous	[K].EVDYLIR.[N]		1	2	AT1G67090.1	AT1G67090.2; AT1G67090.1	0	2	0	0	1	1	454.248	907.488	907.488	-0.5	-0.00023	HCD (High Energy Collision Dissociation)	MS2	0	100	51.3656	12730	20210307_171_CK_total.raw	F4	1.86	0.004198	0.2975
	FALSE	High	[R].IIGFDNTR.[Q]			0.31087	0.00699212	3	6	1	AT5G38430.1; AT5G38410.1; AT1G67090.1	AT5G38430.1 [156-163]; AT5G38410.1 [156-163]; AT1G67090.1 [156-163]	0	935.495	High	0.005825	0.3112	1.14	R.IIGFDNTR.Q	[156-163]
		Checked	Confidence	Identifying Node	PSM Ambiguity	Annotated Sequence	Modifications	# Protein Groups	# Proteins	Master Protein Accessions	Protein Accessions	# Missed Cleavages	Charge	DeltaScore	DeltaCn	Rank	Search Engine Rank	m/z [Da]	MH+ [Da]	Theo. MH+ [Da]	DeltaM [ppm]	Deltam/z [Da]	Activation Type	MS Order	Isolation Interference [%]	Ion Inject Time [ms]	RT [min]	First Scan	Spectrum File	File ID	XCorr	Percolator q-Value	Percolator PEP
		FALSE	High	Sequest HT (A2)	Unambiguous	[R].IIGFDNTR.[Q]		3	6	AT5G38430.1; AT5G38410.1; AT1G67090.1	AT5G38430.1; AT5G38410.1; AT5G38420.1; AT1G67090.1; AT5G38410.3; AT5G38410.2	0	2	0.5351	0	1	1	468.252	935.496	935.495	1.88	0.00088	HCD (High Energy Collision Dissociation)	MS2	0	100	44.0842	9908	20210307_171_CK_total.raw	F4	1.14	0.005825	0.3112
FALSE	High	Master Protein	AT5G02870.1	Ribosomal protein L4/L1 family	0	25.487	17	6	9	2	1	407	44.7	10.3	25.85	6		0
	Checked	Confidence	Annotated Sequence	Modifications	Modifications in Master Proteins	Qvality PEP	Qvality q-value	# Protein Groups	# Proteins	# PSMs	Master Protein Accessions	Positions in Master Proteins	# Missed Cleavages	Theo. MH+ [Da]	Confidence (by Search Engine): Sequest HT	Percolator q-Value (by Search Engine): Sequest HT	Percolator PEP (by Search Engine): Sequest HT	XCorr (by Search Engine): Sequest HT	Sequence in Protein	Positions in Protein	Peptide Group Modifications in Protein
	FALSE	High	[R].NLPGVELCHVER.[L]	1xCarbamidomethyl [C8]		0.00161907	0	2	4	1	AT3G09630.1; AT5G02870.1	AT3G09630.1 [229-240]; AT5G02870.1 [230-241]	0	1422.72	High	0	0.001299	3.6	R.NLPGVELCHVER.L	[230-241]
		Checked	Confidence	Identifying Node	PSM Ambiguity	Annotated Sequence	Modifications	# Protein Groups	# Proteins	Master Protein Accessions	Protein Accessions	# Missed Cleavages	Charge	DeltaScore	DeltaCn	Rank	Search Engine Rank	m/z [Da]	MH+ [Da]	Theo. MH+ [Da]	DeltaM [ppm]	Deltam/z [Da]	Activation Type	MS Order	Isolation Interference [%]	Ion Inject Time [ms]	RT [min]	First Scan	Spectrum File	File ID	XCorr	Percolator q-Value	Percolator PEP
		FALSE	High	Sequest HT (A2)	Unambiguous	[R].NLPGVELcHVER.[L]	C8(Carbamidomethyl)	2	4	AT3G09630.1; AT5G02870.1	AT3G09630.2; AT3G09630.1; AT5G02870.2; AT5G02870.1	0	3	0.7333	0	1	1	474.91	1422.72	1422.72	0.27	0.00013	HCD (High Energy Collision Dissociation)	MS2	5.28681	100	49.9577	12135	20210307_171_CK_total.raw	F4	3.6	0	0.001299
	FALSE	High	[R].AGQAAFGNMCR.[G]	1xCarbamidomethyl [C10]		0.00788759	0	2	4	1	AT3G09630.1; AT5G02870.1	AT3G09630.1 [92-102]; AT5G02870.1 [93-103]	0	1182.51	High	0	0.006776	2.73	R.AGQAAFGNMCR.G	[93-103]
		Checked	Confidence	Identifying Node	PSM Ambiguity	Annotated Sequence	Modifications	# Protein Groups	# Proteins	Master Protein Accessions	Protein Accessions	# Missed Cleavages	Charge	DeltaScore	DeltaCn	Rank	Search Engine Rank	m/z [Da]	MH+ [Da]	Theo. MH+ [Da]	DeltaM [ppm]	Deltam/z [Da]	Activation Type	MS Order	Isolation Interference [%]	Ion Inject Time [ms]	RT [min]	First Scan	Spectrum File	File ID	XCorr	Percolator q-Value	Percolator PEP
		FALSE	High	Sequest HT (A2)	Unambiguous	[R].AGQAAFGNMcR.[G]	C10(Carbamidomethyl)	2	4	AT3G09630.1; AT5G02870.1	AT3G09630.2; AT3G09630.1; AT5G02870.2; AT5G02870.1	0	2	0.7582	0	1	1	591.761	1182.51	1182.51	0.25	0.00015	HCD (High Energy Collision Dissociation)	MS2	0	100	34.9132	6610	20210307_171_CK_total.raw	F4	2.73	0	0.006776
	FALSE	High	[R].KGPLVVFGTEGAK.[I]			0.000214177	0	1	2	2	AT5G02870.1	AT5G02870.1 [211-223]	1	1302.74	High	0	0.0001584	3.65	R.KGPLVVFGTEGAK.I	[211-223]
		Checked	Confidence	Identifying Node	PSM Ambiguity	Annotated Sequence	Modifications	# Protein Groups	# Proteins	Master Protein Accessions	Protein Accessions	# Missed Cleavages	Charge	DeltaScore	DeltaCn	Rank	Search Engine Rank	m/z [Da]	MH+ [Da]	Theo. MH+ [Da]	DeltaM [ppm]	Deltam/z [Da]	Activation Type	MS Order	Isolation Interference [%]	Ion Inject Time [ms]	RT [min]	First Scan	Spectrum File	File ID	XCorr	Percolator q-Value	Percolator PEP
		FALSE	High	Sequest HT (A2)	Unambiguous	[R].KGPLVVFGTEGAK.[I]		1	2	AT5G02870.1	AT5G02870.2; AT5G02870.1	1	2	0.7288	0	1	1	651.875	1302.74	1302.74	1.23	0.0008	HCD (High Energy Collision Dissociation)	MS2	36.1768	100	45.6623	10481	20210307_171_CK_total.raw	F4	3.65	0	0.0001584
		FALSE	High	Sequest HT (A2)	Unambiguous	[R].KGPLVVFGTEGAK.[I]		1	2	AT5G02870.1	AT5G02870.2; AT5G02870.1	1	3	0.7583	0	1	1	434.919	1302.74	1302.74	-0.4	-0.00017	HCD (High Energy Collision Dissociation)	MS2	40.8466	100	45.6005	10456	20210307_171_CK_total.raw	F4	2.4	0	0.1127
	FALSE	High	[R].HAIVSAIAATAVPALVMAR.[G]			1.94037e-05	0	2	4	2	AT3G09630.1; AT5G02870.1	AT3G09630.1 [127-145]; AT5G02870.1 [128-146]	0	1862.07	High	0	1.301e-05	4.21	R.HAIVSAIAATAVPALVMAR.G	[128-146]
		Checked	Confidence	Identifying Node	PSM Ambiguity	Annotated Sequence	Modifications	# Protein Groups	# Proteins	Master Protein Accessions	Protein Accessions	# Missed Cleavages	Charge	DeltaScore	DeltaCn	Rank	Search Engine Rank	m/z [Da]	MH+ [Da]	Theo. MH+ [Da]	DeltaM [ppm]	Deltam/z [Da]	Activation Type	MS Order	Isolation Interference [%]	Ion Inject Time [ms]	RT [min]	First Scan	Spectrum File	File ID	XCorr	Percolator q-Value	Percolator PEP
		FALSE	High	Sequest HT (A2)	Unambiguous	[R].HAIVSAIAATAVPALVMAR.[G]		2	4	AT3G09630.1; AT5G02870.1	AT3G09630.2; AT3G09630.1; AT5G02870.2; AT5G02870.1	0	3	0.6651	0	1	1	621.362	1862.07	1862.07	2.12	0.00132	HCD (High Energy Collision Dissociation)	MS2	0	100	77.0901	23208	20210307_171_CK_total.raw	F4	4.21	0	1.301e-05
		FALSE	High	Sequest HT (A2)	Unambiguous	[R].HAIVSAIAATAVPALVMAR.[G]		2	4	AT3G09630.1; AT5G02870.1	AT3G09630.2; AT3G09630.1; AT5G02870.2; AT5G02870.1	0	2	0.6532	0	1	1	931.539	1862.07	1862.07	0.98	0.00091	HCD (High Energy Collision Dissociation)	MS2	37.8765	100	77.1155	23219	20210307_171_CK_total.raw	F4	2.97	0	0.0004703
	FALSE	High	[K].LESIYGSFEKPSEK.[K]			0.000105841	0	2	4	2	AT3G09630.1; AT5G02870.1	AT3G09630.1 [266-279]; AT5G02870.1 [267-280]	0	1613.81	High	0	7.616e-05	3.39	K.LESIYGSFEKPSEK.K	[267-280]
		Checked	Confidence	Identifying Node	PSM Ambiguity	Annotated Sequence	Modifications	# Protein Groups	# Proteins	Master Protein Accessions	Protein Accessions	# Missed Cleavages	Charge	DeltaScore	DeltaCn	Rank	Search Engine Rank	m/z [Da]	MH+ [Da]	Theo. MH+ [Da]	DeltaM [ppm]	Deltam/z [Da]	Activation Type	MS Order	Isolation Interference [%]	Ion Inject Time [ms]	RT [min]	First Scan	Spectrum File	File ID	XCorr	Percolator q-Value	Percolator PEP
		FALSE	High	Sequest HT (A2)	Unambiguous	[K].LESIYGSFEKPSEK.[K]		2	4	AT3G09630.1; AT5G02870.1	AT3G09630.2; AT3G09630.1; AT5G02870.2; AT5G02870.1	0	3	0.6608	0	1	1	538.607	1613.81	1613.81	-0.13	-7e-05	HCD (High Energy Collision Dissociation)	MS2	0	100	51.3881	12740	20210307_171_CK_total.raw	F4	3.39	0	7.616e-05
		FALSE	High	Sequest HT (A2)	Unambiguous	[K].LESIYGSFEKPSEK.[K]		2	4	AT3G09630.1; AT5G02870.1	AT3G09630.2; AT3G09630.1; AT5G02870.2; AT5G02870.1	0	2	0.6688	0	1	1	807.407	1613.81	1613.81	0.97	0.00078	HCD (High Energy Collision Dissociation)	MS2	0	100	51.3902	12741	20210307_171_CK_total.raw	F4	1.57	0	0.2019
	FALSE	High	[K].GPLVVFGTEGAK.[I]			0.00268425	0	1	2	1	AT5G02870.1	AT5G02870.1 [212-223]	0	1174.65	High	0	0.002203	2.9	K.GPLVVFGTEGAK.I	[212-223]
		Checked	Confidence	Identifying Node	PSM Ambiguity	Annotated Sequence	Modifications	# Protein Groups	# Proteins	Master Protein Accessions	Protein Accessions	# Missed Cleavages	Charge	DeltaScore	DeltaCn	Rank	Search Engine Rank	m/z [Da]	MH+ [Da]	Theo. MH+ [Da]	DeltaM [ppm]	Deltam/z [Da]	Activation Type	MS Order	Isolation Interference [%]	Ion Inject Time [ms]	RT [min]	First Scan	Spectrum File	File ID	XCorr	Percolator q-Value	Percolator PEP
		FALSE	High	Sequest HT (A2)	Unambiguous	[K].GPLVVFGTEGAK.[I]		1	2	AT5G02870.1	AT5G02870.2; AT5G02870.1	0	2	0.7621	0	1	1	587.828	1174.65	1174.65	0.94	0.00055	HCD (High Energy Collision Dissociation)	MS2	39.1358	100	57.1942	15138	20210307_171_CK_total.raw	F4	2.9	0	0.002203
FALSE	High	Master Protein	AT1G58380.1	Ribosomal protein S5 family protein	0	25.481	29	7	9	3	1	284	30.7	10.26	26.72	7		0
	Checked	Confidence	Annotated Sequence	Modifications	Modifications in Master Proteins	Qvality PEP	Qvality q-value	# Protein Groups	# Proteins	# PSMs	Master Protein Accessions	Positions in Master Proteins	# Missed Cleavages	Theo. MH+ [Da]	Confidence (by Search Engine): Sequest HT	Percolator q-Value (by Search Engine): Sequest HT	Percolator PEP (by Search Engine): Sequest HT	XCorr (by Search Engine): Sequest HT	Sequence in Protein	Positions in Protein	Peptide Group Modifications in Protein
	FALSE	High	[K].VLQFAGIDDVFTSSR.[G]			2.19533e-05	0	2	4	1	AT2G41840.1; AT1G58380.1	AT2G41840.1 [207-221]; AT1G58380.1 [206-220]	0	1654.84	High	0	1.479e-05	4.1	K.VLQFAGIDDVFTSSR.G	[206-220]
		Checked	Confidence	Identifying Node	PSM Ambiguity	Annotated Sequence	Modifications	# Protein Groups	# Proteins	Master Protein Accessions	Protein Accessions	# Missed Cleavages	Charge	DeltaScore	DeltaCn	Rank	Search Engine Rank	m/z [Da]	MH+ [Da]	Theo. MH+ [Da]	DeltaM [ppm]	Deltam/z [Da]	Activation Type	MS Order	Isolation Interference [%]	Ion Inject Time [ms]	RT [min]	First Scan	Spectrum File	File ID	XCorr	Percolator q-Value	Percolator PEP
		FALSE	High	Sequest HT (A2)	Unambiguous	[K].VLQFAGIDDVFTSSR.[G]		2	4	AT2G41840.1; AT1G58380.1	AT2G41840.1; AT1G59359.1; AT1G58380.1; AT3G57490.1	0	2	0.7122	0	1	1	827.927	1654.85	1654.84	1.35	0.00112	HCD (High Energy Collision Dissociation)	MS2	24.7324	68.406	78.7761	23951	20210307_171_CK_total.raw	F4	4.1	0	1.479e-05
	FALSE	High	[R].SPYQEHTDFLSTK.[A]			0.00193673	0	1	2	1	AT1G58380.1	AT1G58380.1 [257-269]	0	1552.73	High	0	0.001567	2.56	R.SPYQEHTDFLSTK.A	[257-269]
		Checked	Confidence	Identifying Node	PSM Ambiguity	Annotated Sequence	Modifications	# Protein Groups	# Proteins	Master Protein Accessions	Protein Accessions	# Missed Cleavages	Charge	DeltaScore	DeltaCn	Rank	Search Engine Rank	m/z [Da]	MH+ [Da]	Theo. MH+ [Da]	DeltaM [ppm]	Deltam/z [Da]	Activation Type	MS Order	Isolation Interference [%]	Ion Inject Time [ms]	RT [min]	First Scan	Spectrum File	File ID	XCorr	Percolator q-Value	Percolator PEP
		FALSE	High	Sequest HT (A2)	Unambiguous	[R].SPYQEHTDFLSTK.[A]		1	2	AT1G58380.1	AT1G59359.1; AT1G58380.1	0	3	0.625	0	1	1	518.247	1552.73	1552.73	-0.39	-0.0002	HCD (High Energy Collision Dissociation)	MS2	11.3565	100	45.1309	10281	20210307_171_CK_total.raw	F4	2.56	0	0.001567
	FALSE	High	[K].TYGFLTPEFWK.[E]			0.00241074	0	2	4	1	AT2G41840.1; AT1G58380.1	AT2G41840.1 [241-251]; AT1G58380.1 [240-250]	0	1388.69	High	0	0.00197	3.03	K.TYGFLTPEFWK.E	[240-250]
		Checked	Confidence	Identifying Node	PSM Ambiguity	Annotated Sequence	Modifications	# Protein Groups	# Proteins	Master Protein Accessions	Protein Accessions	# Missed Cleavages	Charge	DeltaScore	DeltaCn	Rank	Search Engine Rank	m/z [Da]	MH+ [Da]	Theo. MH+ [Da]	DeltaM [ppm]	Deltam/z [Da]	Activation Type	MS Order	Isolation Interference [%]	Ion Inject Time [ms]	RT [min]	First Scan	Spectrum File	File ID	XCorr	Percolator q-Value	Percolator PEP
		FALSE	High	Sequest HT (A2)	Unambiguous	[K].TYGFLTPEFWK.[E]		2	4	AT2G41840.1; AT1G58380.1	AT2G41840.1; AT1G59359.1; AT1G58380.1; AT3G57490.1	0	2	0.5644	0	1	1	694.849	1388.69	1388.69	1.06	0.00074	HCD (High Energy Collision Dissociation)	MS2	34.8176	100	80.0023	24465	20210307_171_CK_total.raw	F4	3.03	0	0.00197
	FALSE	High	[K].EYQIIDHLVGPTLK.[D]			0.019713	0	1	2	1	AT1G58380.1	AT1G58380.1 [83-96]	0	1625.89	High	0	0.0176	2.8	K.EYQIIDHLVGPTLK.D	[83-96]
		Checked	Confidence	Identifying Node	PSM Ambiguity	Annotated Sequence	Modifications	# Protein Groups	# Proteins	Master Protein Accessions	Protein Accessions	# Missed Cleavages	Charge	DeltaScore	DeltaCn	Rank	Search Engine Rank	m/z [Da]	MH+ [Da]	Theo. MH+ [Da]	DeltaM [ppm]	Deltam/z [Da]	Activation Type	MS Order	Isolation Interference [%]	Ion Inject Time [ms]	RT [min]	First Scan	Spectrum File	File ID	XCorr	Percolator q-Value	Percolator PEP
		FALSE	High	Sequest HT (A2)	Unambiguous	[K].EYQIIDHLVGPTLK.[D]		1	2	AT1G58380.1	AT1G59359.1; AT1G58380.1	0	3	0.6607	0	1	1	542.635	1625.89	1625.89	1.36	0.00074	HCD (High Energy Collision Dissociation)	MS2	0	100	69.6589	20288	20210307_171_CK_total.raw	F4	2.8	0	0.0176
	FALSE	High	[K].AFVVVGDGNGHVGLGVK.[C]			0.00014907	0	2	3	1	AT2G41840.1; AT1G58380.1	AT2G41840.1 [120-136]; AT1G58380.1 [119-135]	0	1624.88	High	0	0.0001087	3.6	K.AFVVVGDGNGHVGLGVK.C	[119-135]
		Checked	Confidence	Identifying Node	PSM Ambiguity	Annotated Sequence	Modifications	# Protein Groups	# Proteins	Master Protein Accessions	Protein Accessions	# Missed Cleavages	Charge	DeltaScore	DeltaCn	Rank	Search Engine Rank	m/z [Da]	MH+ [Da]	Theo. MH+ [Da]	DeltaM [ppm]	Deltam/z [Da]	Activation Type	MS Order	Isolation Interference [%]	Ion Inject Time [ms]	RT [min]	First Scan	Spectrum File	File ID	XCorr	Percolator q-Value	Percolator PEP
		FALSE	High	Sequest HT (A2)	Unambiguous	[K].AFVVVGDGNGHVGLGVK.[C]		2	3	AT2G41840.1; AT1G58380.1	AT2G41840.1; AT1G59359.1; AT1G58380.1	0	3	0.7611	0	1	1	542.299	1624.88	1624.88	1.74	0.00094	HCD (High Energy Collision Dissociation)	MS2	6.51697	100	58.7573	15812	20210307_171_CK_total.raw	F4	3.6	0	0.0001087
	FALSE	High	[K].IEQIYLHSLPVK.[E]			0.00180281	0	1	3	4	AT1G58380.1	AT1G58380.1 [71-82]	0	1439.83	High	0	0.001459	2.7	K.LEQIYLHSLPVK.E	[71-82]
		Checked	Confidence	Identifying Node	PSM Ambiguity	Annotated Sequence	Modifications	# Protein Groups	# Proteins	Master Protein Accessions	Protein Accessions	# Missed Cleavages	Charge	DeltaScore	DeltaCn	Rank	Search Engine Rank	m/z [Da]	MH+ [Da]	Theo. MH+ [Da]	DeltaM [ppm]	Deltam/z [Da]	Activation Type	MS Order	Isolation Interference [%]	Ion Inject Time [ms]	RT [min]	First Scan	Spectrum File	File ID	XCorr	Percolator q-Value	Percolator PEP
		FALSE	High	Sequest HT (A2)	Unambiguous	[K].IEQIYLHSLPVK.[E]		1	1		AT3G57490.1	0	3	0	0	1	1	480.614	1439.83	1439.83	0.3	0.00015	HCD (High Energy Collision Dissociation)	MS2	12.5664	100	59.6439	16173	20210307_171_CK_total.raw	F4	2.7	0	0.001459
		FALSE	High	Sequest HT (A2)	Unambiguous	[K].LEQIYLHSLPVK.[E]		1	2	AT1G58380.1	AT1G59359.1; AT1G58380.1	0	3		0	1	2	480.614	1439.83	1439.83	0.3	0.00015	HCD (High Energy Collision Dissociation)	MS2	12.5664	100	59.6439	16173	20210307_171_CK_total.raw	F4	2.7	0	0.001459
		FALSE	High	Sequest HT (A2)	Unambiguous	[K].LEQIYLHSLPVK.[E]		1	2	AT1G58380.1	AT1G59359.1; AT1G58380.1	0	2	0	0	1	1	720.416	1439.83	1439.83	-0.22	-0.00016	HCD (High Energy Collision Dissociation)	MS2	0	100	59.6948	16193	20210307_171_CK_total.raw	F4	2.43	0	0.01111
		FALSE	High	Sequest HT (A2)	Unambiguous	[K].IEQIYLHSLPVK.[E]		1	1		AT3G57490.1	0	2		0	1	2	720.416	1439.83	1439.83	-0.22	-0.00016	HCD (High Energy Collision Dissociation)	MS2	0	100	59.6948	16193	20210307_171_CK_total.raw	F4	2.43	0	0.01111
	FALSE	High	[K].KVLQFAGIDDVFTSSR.[G]			0.00364669	0	2	4	2	AT2G41840.1; AT1G58380.1	AT2G41840.1 [206-221]; AT1G58380.1 [205-220]	1	1782.94	High	0	0.003033	3.27	K.KVLQFAGIDDVFTSSR.G	[205-220]
		Checked	Confidence	Identifying Node	PSM Ambiguity	Annotated Sequence	Modifications	# Protein Groups	# Proteins	Master Protein Accessions	Protein Accessions	# Missed Cleavages	Charge	DeltaScore	DeltaCn	Rank	Search Engine Rank	m/z [Da]	MH+ [Da]	Theo. MH+ [Da]	DeltaM [ppm]	Deltam/z [Da]	Activation Type	MS Order	Isolation Interference [%]	Ion Inject Time [ms]	RT [min]	First Scan	Spectrum File	File ID	XCorr	Percolator q-Value	Percolator PEP
		FALSE	High	Sequest HT (A2)	Unambiguous	[K].KVLQFAGIDDVFTSSR.[G]		2	4	AT2G41840.1; AT1G58380.1	AT2G41840.1; AT1G59359.1; AT1G58380.1; AT3G57490.1	1	2	0.5901	0	1	1	891.974	1782.94	1782.94	1.6	0.00143	HCD (High Energy Collision Dissociation)	MS2	21.7956	100	76.0404	22744	20210307_171_CK_total.raw	F4	2.22	0	0.007694
		FALSE	High	Sequest HT (A2)	Unambiguous	[K].KVLQFAGIDDVFTSSR.[G]		2	4	AT2G41840.1; AT1G58380.1	AT2G41840.1; AT1G59359.1; AT1G58380.1; AT3G57490.1	1	3	0.737	0	1	1	594.985	1782.94	1782.94	1.49	0.00089	HCD (High Energy Collision Dissociation)	MS2	0	100	76.0635	22754	20210307_171_CK_total.raw	F4	3.27	0	0.003033
FALSE	High	Master Protein	AT2G41840.1	Ribosomal protein S5 family protein	0	25.407	30	7	9	3	1	285	30.9	10.29	24.37	7		0
	Checked	Confidence	Annotated Sequence	Modifications	Modifications in Master Proteins	Qvality PEP	Qvality q-value	# Protein Groups	# Proteins	# PSMs	Master Protein Accessions	Positions in Master Proteins	# Missed Cleavages	Theo. MH+ [Da]	Confidence (by Search Engine): Sequest HT	Percolator q-Value (by Search Engine): Sequest HT	Percolator PEP (by Search Engine): Sequest HT	XCorr (by Search Engine): Sequest HT	Sequence in Protein	Positions in Protein	Peptide Group Modifications in Protein
	FALSE	High	[K].VLQFAGIDDVFTSSR.[G]			2.19533e-05	0	2	4	1	AT2G41840.1; AT1G58380.1	AT2G41840.1 [207-221]; AT1G58380.1 [206-220]	0	1654.84	High	0	1.479e-05	4.1	K.VLQFAGIDDVFTSSR.G	[207-221]
		Checked	Confidence	Identifying Node	PSM Ambiguity	Annotated Sequence	Modifications	# Protein Groups	# Proteins	Master Protein Accessions	Protein Accessions	# Missed Cleavages	Charge	DeltaScore	DeltaCn	Rank	Search Engine Rank	m/z [Da]	MH+ [Da]	Theo. MH+ [Da]	DeltaM [ppm]	Deltam/z [Da]	Activation Type	MS Order	Isolation Interference [%]	Ion Inject Time [ms]	RT [min]	First Scan	Spectrum File	File ID	XCorr	Percolator q-Value	Percolator PEP
		FALSE	High	Sequest HT (A2)	Unambiguous	[K].VLQFAGIDDVFTSSR.[G]		2	4	AT2G41840.1; AT1G58380.1	AT2G41840.1; AT1G59359.1; AT1G58380.1; AT3G57490.1	0	2	0.7122	0	1	1	827.927	1654.85	1654.84	1.35	0.00112	HCD (High Energy Collision Dissociation)	MS2	24.7324	68.406	78.7761	23951	20210307_171_CK_total.raw	F4	4.1	0	1.479e-05
	FALSE	High	[R].SPYQEHTDFLASK.[A]			0.000502189	0	1	1	2	AT2G41840.1	AT2G41840.1 [258-270]	0	1522.72	High	0	0.0003877	3.1	R.SPYQEHTDFLASK.A	[258-270]
		Checked	Confidence	Identifying Node	PSM Ambiguity	Annotated Sequence	Modifications	# Protein Groups	# Proteins	Master Protein Accessions	Protein Accessions	# Missed Cleavages	Charge	DeltaScore	DeltaCn	Rank	Search Engine Rank	m/z [Da]	MH+ [Da]	Theo. MH+ [Da]	DeltaM [ppm]	Deltam/z [Da]	Activation Type	MS Order	Isolation Interference [%]	Ion Inject Time [ms]	RT [min]	First Scan	Spectrum File	File ID	XCorr	Percolator q-Value	Percolator PEP
		FALSE	High	Sequest HT (A2)	Unambiguous	[R].SPYQEHTDFLASK.[A]		1	1	AT2G41840.1	AT2G41840.1	0	3	0.5448	0	1	1	508.249	1522.73	1522.72	9.37	0.00475	HCD (High Energy Collision Dissociation)	MS2	32.8435	100	43.7651	9788	20210307_171_CK_total.raw	F4	2.79	0	0.0003843
		FALSE	High	Sequest HT (A2)	Unambiguous	[R].SPYQEHTDFLASK.[A]		1	1	AT2G41840.1	AT2G41840.1	0	2	0.6452	0	1	1	761.867	1522.73	1522.72	5.99	0.00456	HCD (High Energy Collision Dissociation)	MS2	10.0634	100	43.8533	9823	20210307_171_CK_total.raw	F4	3.1	0	0.0003877
	FALSE	High	[K].TYGFLTPEFWK.[E]			0.00241074	0	2	4	1	AT2G41840.1; AT1G58380.1	AT2G41840.1 [241-251]; AT1G58380.1 [240-250]	0	1388.69	High	0	0.00197	3.03	K.TYGFLTPEFWK.E	[241-251]
		Checked	Confidence	Identifying Node	PSM Ambiguity	Annotated Sequence	Modifications	# Protein Groups	# Proteins	Master Protein Accessions	Protein Accessions	# Missed Cleavages	Charge	DeltaScore	DeltaCn	Rank	Search Engine Rank	m/z [Da]	MH+ [Da]	Theo. MH+ [Da]	DeltaM [ppm]	Deltam/z [Da]	Activation Type	MS Order	Isolation Interference [%]	Ion Inject Time [ms]	RT [min]	First Scan	Spectrum File	File ID	XCorr	Percolator q-Value	Percolator PEP
		FALSE	High	Sequest HT (A2)	Unambiguous	[K].TYGFLTPEFWK.[E]		2	4	AT2G41840.1; AT1G58380.1	AT2G41840.1; AT1G59359.1; AT1G58380.1; AT3G57490.1	0	2	0.5644	0	1	1	694.849	1388.69	1388.69	1.06	0.00074	HCD (High Energy Collision Dissociation)	MS2	34.8176	100	80.0023	24465	20210307_171_CK_total.raw	F4	3.03	0	0.00197
	FALSE	High	[K].EYQIIDMLIGPTLK.[D]			0.176514	0	1	1	1	AT2G41840.1	AT2G41840.1 [84-97]	0	1633.89	High	0	0.1726	1.53	K.EYQIIDMLIGPTLK.D	[84-97]
		Checked	Confidence	Identifying Node	PSM Ambiguity	Annotated Sequence	Modifications	# Protein Groups	# Proteins	Master Protein Accessions	Protein Accessions	# Missed Cleavages	Charge	DeltaScore	DeltaCn	Rank	Search Engine Rank	m/z [Da]	MH+ [Da]	Theo. MH+ [Da]	DeltaM [ppm]	Deltam/z [Da]	Activation Type	MS Order	Isolation Interference [%]	Ion Inject Time [ms]	RT [min]	First Scan	Spectrum File	File ID	XCorr	Percolator q-Value	Percolator PEP
		FALSE	High	Sequest HT (A2)	Unambiguous	[K].EYQIIDMLIGPTLK.[D]		1	1	AT2G41840.1	AT2G41840.1	0	2	0.634	0	1	1	817.448	1633.89	1633.89	1.15	0.00094	HCD (High Energy Collision Dissociation)	MS2	58.368	100	81.7086	25180	20210307_171_CK_total.raw	F4	1.53	0	0.1726
	FALSE	High	[K].ALSTSKPDPVVEDQA.[-]			0.0229081	0	1	1	1	AT2G41840.1	AT2G41840.1 [271-285]	0	1556.78	High	0	0.02059	2.26	K.ALSTSKPDPVVEDQA.-	[271-285]
		Checked	Confidence	Identifying Node	PSM Ambiguity	Annotated Sequence	Modifications	# Protein Groups	# Proteins	Master Protein Accessions	Protein Accessions	# Missed Cleavages	Charge	DeltaScore	DeltaCn	Rank	Search Engine Rank	m/z [Da]	MH+ [Da]	Theo. MH+ [Da]	DeltaM [ppm]	Deltam/z [Da]	Activation Type	MS Order	Isolation Interference [%]	Ion Inject Time [ms]	RT [min]	First Scan	Spectrum File	File ID	XCorr	Percolator q-Value	Percolator PEP
		FALSE	High	Sequest HT (A2)	Unambiguous	[K].ALSTSKPDPVVEDQA.[-]		1	1	AT2G41840.1	AT2G41840.1	0	2	0.7743	0	1	1	778.894	1556.78	1556.78	0.05	4e-05	HCD (High Energy Collision Dissociation)	MS2	15.7956	100	39.2188	8159	20210307_171_CK_total.raw	F4	2.26	0	0.02059
	FALSE	High	[K].AFVVVGDGNGHVGLGVK.[C]			0.00014907	0	2	3	1	AT2G41840.1; AT1G58380.1	AT2G41840.1 [120-136]; AT1G58380.1 [119-135]	0	1624.88	High	0	0.0001087	3.6	K.AFVVVGDGNGHVGLGVK.C	[120-136]
		Checked	Confidence	Identifying Node	PSM Ambiguity	Annotated Sequence	Modifications	# Protein Groups	# Proteins	Master Protein Accessions	Protein Accessions	# Missed Cleavages	Charge	DeltaScore	DeltaCn	Rank	Search Engine Rank	m/z [Da]	MH+ [Da]	Theo. MH+ [Da]	DeltaM [ppm]	Deltam/z [Da]	Activation Type	MS Order	Isolation Interference [%]	Ion Inject Time [ms]	RT [min]	First Scan	Spectrum File	File ID	XCorr	Percolator q-Value	Percolator PEP
		FALSE	High	Sequest HT (A2)	Unambiguous	[K].AFVVVGDGNGHVGLGVK.[C]		2	3	AT2G41840.1; AT1G58380.1	AT2G41840.1; AT1G59359.1; AT1G58380.1	0	3	0.7611	0	1	1	542.299	1624.88	1624.88	1.74	0.00094	HCD (High Energy Collision Dissociation)	MS2	6.51697	100	58.7573	15812	20210307_171_CK_total.raw	F4	3.6	0	0.0001087
	FALSE	High	[K].KVLQFAGIDDVFTSSR.[G]			0.00364669	0	2	4	2	AT2G41840.1; AT1G58380.1	AT2G41840.1 [206-221]; AT1G58380.1 [205-220]	1	1782.94	High	0	0.003033	3.27	K.KVLQFAGIDDVFTSSR.G	[206-221]
		Checked	Confidence	Identifying Node	PSM Ambiguity	Annotated Sequence	Modifications	# Protein Groups	# Proteins	Master Protein Accessions	Protein Accessions	# Missed Cleavages	Charge	DeltaScore	DeltaCn	Rank	Search Engine Rank	m/z [Da]	MH+ [Da]	Theo. MH+ [Da]	DeltaM [ppm]	Deltam/z [Da]	Activation Type	MS Order	Isolation Interference [%]	Ion Inject Time [ms]	RT [min]	First Scan	Spectrum File	File ID	XCorr	Percolator q-Value	Percolator PEP
		FALSE	High	Sequest HT (A2)	Unambiguous	[K].KVLQFAGIDDVFTSSR.[G]		2	4	AT2G41840.1; AT1G58380.1	AT2G41840.1; AT1G59359.1; AT1G58380.1; AT3G57490.1	1	2	0.5901	0	1	1	891.974	1782.94	1782.94	1.6	0.00143	HCD (High Energy Collision Dissociation)	MS2	21.7956	100	76.0404	22744	20210307_171_CK_total.raw	F4	2.22	0	0.007694
		FALSE	High	Sequest HT (A2)	Unambiguous	[K].KVLQFAGIDDVFTSSR.[G]		2	4	AT2G41840.1; AT1G58380.1	AT2G41840.1; AT1G59359.1; AT1G58380.1; AT3G57490.1	1	3	0.737	0	1	1	594.985	1782.94	1782.94	1.49	0.00089	HCD (High Energy Collision Dissociation)	MS2	0	100	76.0635	22754	20210307_171_CK_total.raw	F4	3.27	0	0.003033
FALSE	High	Master Protein	AT5G08680.1	ATP synthase alpha/beta family protein	0	25.242	22	10	10	9	1	559	59.8	6.49	22.76	10		0
	Checked	Confidence	Annotated Sequence	Modifications	Modifications in Master Proteins	Qvality PEP	Qvality q-value	# Protein Groups	# Proteins	# PSMs	Master Protein Accessions	Positions in Master Proteins	# Missed Cleavages	Theo. MH+ [Da]	Confidence (by Search Engine): Sequest HT	Percolator q-Value (by Search Engine): Sequest HT	Percolator PEP (by Search Engine): Sequest HT	XCorr (by Search Engine): Sequest HT	Sequence in Protein	Positions in Protein	Peptide Group Modifications in Protein
	FALSE	High	[R].MLSPHILGEEHYNTAR.[G]			0.000104584	0	1	3	1	AT5G08680.1	AT5G08680.1 [437-452]	0	1867.91	High	0	7.519e-05	3.32	R.MLSPHILGEEHYNTAR.G	[437-452]
		Checked	Confidence	Identifying Node	PSM Ambiguity	Annotated Sequence	Modifications	# Protein Groups	# Proteins	Master Protein Accessions	Protein Accessions	# Missed Cleavages	Charge	DeltaScore	DeltaCn	Rank	Search Engine Rank	m/z [Da]	MH+ [Da]	Theo. MH+ [Da]	DeltaM [ppm]	Deltam/z [Da]	Activation Type	MS Order	Isolation Interference [%]	Ion Inject Time [ms]	RT [min]	First Scan	Spectrum File	File ID	XCorr	Percolator q-Value	Percolator PEP
		FALSE	High	Sequest HT (A2)	Unambiguous	[R].MLSPHILGEEHYNTAR.[G]		1	3	AT5G08680.1	AT5G08680.1; AT5G08690.1; AT5G08670.1	0	4	0.6988	0	1	1	467.734	1867.91	1867.91	0.49	0.00023	HCD (High Energy Collision Dissociation)	MS2	37.7409	100	49.4782	11933	20210307_171_CK_total.raw	F4	3.32	0	7.519e-05
	FALSE	High	[R].LVLEVSHHLGQNVVR.[T]			0.224083	0	1	3	1	AT5G08680.1	AT5G08680.1 [123-137]	0	1699.96	High	0	0.2211	1.67	R.LVLEVSHHLGQNVVR.T	[123-137]
		Checked	Confidence	Identifying Node	PSM Ambiguity	Annotated Sequence	Modifications	# Protein Groups	# Proteins	Master Protein Accessions	Protein Accessions	# Missed Cleavages	Charge	DeltaScore	DeltaCn	Rank	Search Engine Rank	m/z [Da]	MH+ [Da]	Theo. MH+ [Da]	DeltaM [ppm]	Deltam/z [Da]	Activation Type	MS Order	Isolation Interference [%]	Ion Inject Time [ms]	RT [min]	First Scan	Spectrum File	File ID	XCorr	Percolator q-Value	Percolator PEP
		FALSE	High	Sequest HT (A2)	Unambiguous	[R].LVLEVSHHLGQNVVR.[T]		1	3	AT5G08680.1	AT5G08680.1; AT5G08690.1; AT5G08670.1	0	4	0.3413	0	1	1	425.746	1699.96	1699.96	1.01	0.00043	HCD (High Energy Collision Dissociation)	MS2	53.3837	100	50.2651	12267	20210307_171_CK_total.raw	F4	1.67	0	0.2211
	FALSE	High	[K].IGLFGGAGVGK.[T]			0.0148237	0	2	4	1	AT5G08680.1; ATCG00480.1	AT5G08680.1 [230-240]; ATCG00480.1 [168-178]	0	975.562	High	0	0.01309	2.66	K.IGLFGGAGVGK.T	[230-240]
		Checked	Confidence	Identifying Node	PSM Ambiguity	Annotated Sequence	Modifications	# Protein Groups	# Proteins	Master Protein Accessions	Protein Accessions	# Missed Cleavages	Charge	DeltaScore	DeltaCn	Rank	Search Engine Rank	m/z [Da]	MH+ [Da]	Theo. MH+ [Da]	DeltaM [ppm]	Deltam/z [Da]	Activation Type	MS Order	Isolation Interference [%]	Ion Inject Time [ms]	RT [min]	First Scan	Spectrum File	File ID	XCorr	Percolator q-Value	Percolator PEP
		FALSE	High	Sequest HT (A2)	Unambiguous	[K].IGLFGGAGVGK.[T]		2	4	AT5G08680.1; ATCG00480.1	AT5G08680.1; AT5G08690.1; ATCG00480.1; AT5G08670.1	0	2	0.6541	0	1	1	488.285	975.563	975.562	0.86	0.00042	HCD (High Energy Collision Dissociation)	MS2	13.2308	18.477	57.191	15136	20210307_171_CK_total.raw	F4	2.66	0	0.01309
	FALSE	High	[R].VGLTGLTVAEYFR.[D]			0.000254179	0	1	3	1	AT5G08680.1	AT5G08680.1 [312-324]	0	1425.77	High	0	0.000189	4.4	R.VGLTGLTVAEYFR.D	[312-324]
		Checked	Confidence	Identifying Node	PSM Ambiguity	Annotated Sequence	Modifications	# Protein Groups	# Proteins	Master Protein Accessions	Protein Accessions	# Missed Cleavages	Charge	DeltaScore	DeltaCn	Rank	Search Engine Rank	m/z [Da]	MH+ [Da]	Theo. MH+ [Da]	DeltaM [ppm]	Deltam/z [Da]	Activation Type	MS Order	Isolation Interference [%]	Ion Inject Time [ms]	RT [min]	First Scan	Spectrum File	File ID	XCorr	Percolator q-Value	Percolator PEP
		FALSE	High	Sequest HT (A2)	Unambiguous	[R].VGLTGLTVAEYFR.[D]		1	3	AT5G08680.1	AT5G08680.1; AT5G08690.1; AT5G08670.1	0	2	0.6591	0	1	1	713.391	1425.77	1425.77	0.23	0.00017	HCD (High Energy Collision Dissociation)	MS2	30.9752	100	78.8723	23993	20210307_171_CK_total.raw	F4	4.4	0	0.000189
	FALSE	High	[K].VLNTGAPITVPVGR.[A]			0.00187602	0	1	3	1	AT5G08680.1	AT5G08680.1 [153-166]	0	1393.82	High	0	0.001517	2.5	K.VLNTGAPITVPVGR.A	[153-166]
		Checked	Confidence	Identifying Node	PSM Ambiguity	Annotated Sequence	Modifications	# Protein Groups	# Proteins	Master Protein Accessions	Protein Accessions	# Missed Cleavages	Charge	DeltaScore	DeltaCn	Rank	Search Engine Rank	m/z [Da]	MH+ [Da]	Theo. MH+ [Da]	DeltaM [ppm]	Deltam/z [Da]	Activation Type	MS Order	Isolation Interference [%]	Ion Inject Time [ms]	RT [min]	First Scan	Spectrum File	File ID	XCorr	Percolator q-Value	Percolator PEP
		FALSE	High	Sequest HT (A2)	Unambiguous	[K].VLNTGAPITVPVGR.[A]		1	3	AT5G08680.1	AT5G08680.1; AT5G08690.1; AT5G08670.1	0	2	0.76	0	1	1	697.412	1393.82	1393.82	0.11	8e-05	HCD (High Energy Collision Dissociation)	MS2	11.5672	100	56.5787	14878	20210307_171_CK_total.raw	F4	2.5	0	0.001517
	FALSE	High	[R].TIAMDGTEGLVR.[G]	1xOxidation [M4]		0.0108369	0	1	3	1	AT5G08680.1	AT5G08680.1 [138-149]	0	1278.64	High	0	0.009418	1.84	R.TIAMDGTEGLVR.G	[138-149]
		Checked	Confidence	Identifying Node	PSM Ambiguity	Annotated Sequence	Modifications	# Protein Groups	# Proteins	Master Protein Accessions	Protein Accessions	# Missed Cleavages	Charge	DeltaScore	DeltaCn	Rank	Search Engine Rank	m/z [Da]	MH+ [Da]	Theo. MH+ [Da]	DeltaM [ppm]	Deltam/z [Da]	Activation Type	MS Order	Isolation Interference [%]	Ion Inject Time [ms]	RT [min]	First Scan	Spectrum File	File ID	XCorr	Percolator q-Value	Percolator PEP
		FALSE	High	Sequest HT (A2)	Unambiguous	[R].TIAmDGTEGLVR.[G]	M4(Oxidation)	1	3	AT5G08680.1	AT5G08680.1; AT5G08690.1; AT5G08670.1	0	2	0.7663	0	1	1	639.823	1278.64	1278.64	2.55	0.00163	HCD (High Energy Collision Dissociation)	MS2	38.3692	100	41.9401	9140	20210307_171_CK_total.raw	F4	1.84	0	0.009418
	FALSE	High	[K].TVLIMELINNVAK.[A]			0.000365188	0	1	3	1	AT5G08680.1	AT5G08680.1 [241-253]	0	1457.84	High	0	0.0002764	2.79	K.TVLIMELINNVAK.A	[241-253]
		Checked	Confidence	Identifying Node	PSM Ambiguity	Annotated Sequence	Modifications	# Protein Groups	# Proteins	Master Protein Accessions	Protein Accessions	# Missed Cleavages	Charge	DeltaScore	DeltaCn	Rank	Search Engine Rank	m/z [Da]	MH+ [Da]	Theo. MH+ [Da]	DeltaM [ppm]	Deltam/z [Da]	Activation Type	MS Order	Isolation Interference [%]	Ion Inject Time [ms]	RT [min]	First Scan	Spectrum File	File ID	XCorr	Percolator q-Value	Percolator PEP
		FALSE	High	Sequest HT (A2)	Unambiguous	[K].TVLIMELINNVAK.[A]		1	3	AT5G08680.1	AT5G08680.1; AT5G08690.1; AT5G08670.1	0	2	0.6093	0	1	1	729.424	1457.84	1457.84	0.78	0.00057	HCD (High Energy Collision Dissociation)	MS2	55.1204	100	82.0026	25301	20210307_171_CK_total.raw	F4	2.79	0	0.0002764
	FALSE	High	[R].DAPALVDLATGQEILATGIK.[V]			0.000281906	0	1	3	1	AT5G08680.1	AT5G08680.1 [197-216]	0	1996.1	High	0	0.0002104	2.69	R.DAPALVDLATGQEILATGIK.V	[197-216]
		Checked	Confidence	Identifying Node	PSM Ambiguity	Annotated Sequence	Modifications	# Protein Groups	# Proteins	Master Protein Accessions	Protein Accessions	# Missed Cleavages	Charge	DeltaScore	DeltaCn	Rank	Search Engine Rank	m/z [Da]	MH+ [Da]	Theo. MH+ [Da]	DeltaM [ppm]	Deltam/z [Da]	Activation Type	MS Order	Isolation Interference [%]	Ion Inject Time [ms]	RT [min]	First Scan	Spectrum File	File ID	XCorr	Percolator q-Value	Percolator PEP
		FALSE	High	Sequest HT (A2)	Unambiguous	[R].DAPALVDLATGQEILATGIK.[V]		1	3	AT5G08680.1	AT5G08680.1; AT5G08690.1; AT5G08670.1	0	2	0.7881	0	1	1	998.552	1996.1	1996.1	0.07	7e-05	HCD (High Energy Collision Dissociation)	MS2	23.1221	100	80.6687	24746	20210307_171_CK_total.raw	F4	2.69	0	0.0002104
	FALSE	High	[R].KVLNTGAPITVPVGR.[A]			0.00758033	0	1	3	1	AT5G08680.1	AT5G08680.1 [152-166]	1	1521.91	High	0	0.006501	2.58	R.KVLNTGAPITVPVGR.A	[152-166]
		Checked	Confidence	Identifying Node	PSM Ambiguity	Annotated Sequence	Modifications	# Protein Groups	# Proteins	Master Protein Accessions	Protein Accessions	# Missed Cleavages	Charge	DeltaScore	DeltaCn	Rank	Search Engine Rank	m/z [Da]	MH+ [Da]	Theo. MH+ [Da]	DeltaM [ppm]	Deltam/z [Da]	Activation Type	MS Order	Isolation Interference [%]	Ion Inject Time [ms]	RT [min]	First Scan	Spectrum File	File ID	XCorr	Percolator q-Value	Percolator PEP
		FALSE	High	Sequest HT (A2)	Unambiguous	[R].KVLNTGAPITVPVGR.[A]		1	3	AT5G08680.1	AT5G08680.1; AT5G08690.1; AT5G08670.1	1	3	0.562	0	1	1	507.976	1521.91	1521.91	0.88	0.00045	HCD (High Energy Collision Dissociation)	MS2	32.824	100	49.9207	12120	20210307_171_CK_total.raw	F4	2.58	0	0.006501
	FALSE	High	[R].EMIESGVIK.[L]			0.259854	0.00204653	1	3	1	AT5G08680.1	AT5G08680.1 [277-285]	0	1005.53	High	0.001709	0.2578	1.09	R.EMIESGVIK.L	[277-285]
		Checked	Confidence	Identifying Node	PSM Ambiguity	Annotated Sequence	Modifications	# Protein Groups	# Proteins	Master Protein Accessions	Protein Accessions	# Missed Cleavages	Charge	DeltaScore	DeltaCn	Rank	Search Engine Rank	m/z [Da]	MH+ [Da]	Theo. MH+ [Da]	DeltaM [ppm]	Deltam/z [Da]	Activation Type	MS Order	Isolation Interference [%]	Ion Inject Time [ms]	RT [min]	First Scan	Spectrum File	File ID	XCorr	Percolator q-Value	Percolator PEP
		FALSE	High	Sequest HT (A2)	Unambiguous	[R].EMIESGVIK.[L]		1	3	AT5G08680.1	AT5G08680.1; AT5G08690.1; AT5G08670.1	0	2	0.4954	0	1	1	503.268	1005.53	1005.53	0.59	0.0003	HCD (High Energy Collision Dissociation)	MS2	29.6155	100	42.4181	9273	20210307_171_CK_total.raw	F4	1.09	0.001709	0.2578
FALSE	High	Master Protein	AT2G18020.1	Ribosomal protein L2 family	0	25.122	34	6	9	2	1	258	27.8	10.9	27.28	6		0
	Checked	Confidence	Annotated Sequence	Modifications	Modifications in Master Proteins	Qvality PEP	Qvality q-value	# Protein Groups	# Proteins	# PSMs	Master Protein Accessions	Positions in Master Proteins	# Missed Cleavages	Theo. MH+ [Da]	Confidence (by Search Engine): Sequest HT	Percolator q-Value (by Search Engine): Sequest HT	Percolator PEP (by Search Engine): Sequest HT	XCorr (by Search Engine): Sequest HT	Sequence in Protein	Positions in Protein	Peptide Group Modifications in Protein
	FALSE	High	[R].SIPEGAVVCNVEHHVGDR.[G]	1xCarbamidomethyl [C9]		0.000291031	0	1	1	2	AT2G18020.1	AT2G18020.1 [106-123]	0	1974.95	High	0	0.0002179	4.12	R.SIPEGAVVCNVEHHVGDR.G	[106-123]
		Checked	Confidence	Identifying Node	PSM Ambiguity	Annotated Sequence	Modifications	# Protein Groups	# Proteins	Master Protein Accessions	Protein Accessions	# Missed Cleavages	Charge	DeltaScore	DeltaCn	Rank	Search Engine Rank	m/z [Da]	MH+ [Da]	Theo. MH+ [Da]	DeltaM [ppm]	Deltam/z [Da]	Activation Type	MS Order	Isolation Interference [%]	Ion Inject Time [ms]	RT [min]	First Scan	Spectrum File	File ID	XCorr	Percolator q-Value	Percolator PEP
		FALSE	High	Sequest HT (A2)	Unambiguous	[R].SIPEGAVVcNVEHHVGDR.[G]	C9(Carbamidomethyl)	1	1	AT2G18020.1	AT2G18020.1	0	4	0.7209	0	1	1	494.492	1974.95	1974.95	0.15	7e-05	HCD (High Energy Collision Dissociation)	MS2	14.7862	100	56.4433	14821	20210307_171_CK_total.raw	F4	4.12	0	0.0002179
		FALSE	High	Sequest HT (A2)	Unambiguous	[R].SIPEGAVVcNVEHHVGDR.[G]	C9(Carbamidomethyl)	1	1	AT2G18020.1	AT2G18020.1	0	3	0.6197	0	1	1	658.987	1974.94	1974.95	-0.03	-2e-05	HCD (High Energy Collision Dissociation)	MS2	17.5429	100	56.0678	14662	20210307_171_CK_total.raw	F4	2.34	0	0.01282
	FALSE	High	[R].ASGDYAIVIAHNPDSDTTR.[I]			0.000164021	0	1	1	2	AT2G18020.1	AT2G18020.1 [129-147]	0	2002.95	High	0	0.0001198	4.54	R.ASGDYAIVIAHNPDSDTTR.I	[129-147]
		Checked	Confidence	Identifying Node	PSM Ambiguity	Annotated Sequence	Modifications	# Protein Groups	# Proteins	Master Protein Accessions	Protein Accessions	# Missed Cleavages	Charge	DeltaScore	DeltaCn	Rank	Search Engine Rank	m/z [Da]	MH+ [Da]	Theo. MH+ [Da]	DeltaM [ppm]	Deltam/z [Da]	Activation Type	MS Order	Isolation Interference [%]	Ion Inject Time [ms]	RT [min]	First Scan	Spectrum File	File ID	XCorr	Percolator q-Value	Percolator PEP
		FALSE	High	Sequest HT (A2)	Unambiguous	[R].ASGDYAIVIAHNPDSDTTR.[I]		1	1	AT2G18020.1	AT2G18020.1	0	3	0.815	0	1	1	668.321	2002.95	2002.95	0.5	0.00034	HCD (High Energy Collision Dissociation)	MS2	0	100	50.0775	12187	20210307_171_CK_total.raw	F4	4.54	0	0.0001198
		FALSE	High	Sequest HT (A2)	Unambiguous	[R].ASGDYAIVIAHNPDSDTTR.[I]		1	1	AT2G18020.1	AT2G18020.1	0	2	0.7	0	1	1	1001.98	2002.95	2002.95	1.33	0.00134	HCD (High Energy Collision Dissociation)	MS2	0	100	50.1975	12238	20210307_171_CK_total.raw	F4	1.6	0	0.04433
	FALSE	High	[K].ATLVVGNVLPLR.[S]			0.00616488	0	2	2	1	AT2G18020.1; AT4G36130.1	AT2G18020.1 [94-105]; AT4G36130.1 [94-105]	0	1251.78	High	0	0.005243	2.78	K.ATLVVGNVLPLR.S	[94-105]
		Checked	Confidence	Identifying Node	PSM Ambiguity	Annotated Sequence	Modifications	# Protein Groups	# Proteins	Master Protein Accessions	Protein Accessions	# Missed Cleavages	Charge	DeltaScore	DeltaCn	Rank	Search Engine Rank	m/z [Da]	MH+ [Da]	Theo. MH+ [Da]	DeltaM [ppm]	Deltam/z [Da]	Activation Type	MS Order	Isolation Interference [%]	Ion Inject Time [ms]	RT [min]	First Scan	Spectrum File	File ID	XCorr	Percolator q-Value	Percolator PEP
		FALSE	High	Sequest HT (A2)	Unambiguous	[K].ATLVVGNVLPLR.[S]		2	2	AT2G18020.1; AT4G36130.1	AT2G18020.1; AT4G36130.1	0	2	0.6223	0	1	1	626.392	1251.78	1251.78	-0.56	-0.00035	HCD (High Energy Collision Dissociation)	MS2	0	100	71.102	20851	20210307_171_CK_total.raw	F4	2.78	0	0.005243
	FALSE	High	[K].KATLVVGNVLPLR.[S]			0.00252868	0	2	2	1	AT2G18020.1; AT4G36130.1	AT2G18020.1 [93-105]; AT4G36130.1 [93-105]	1	1379.87	High	0	0.002067	3.82	K.KATLVVGNVLPLR.S	[93-105]
		Checked	Confidence	Identifying Node	PSM Ambiguity	Annotated Sequence	Modifications	# Protein Groups	# Proteins	Master Protein Accessions	Protein Accessions	# Missed Cleavages	Charge	DeltaScore	DeltaCn	Rank	Search Engine Rank	m/z [Da]	MH+ [Da]	Theo. MH+ [Da]	DeltaM [ppm]	Deltam/z [Da]	Activation Type	MS Order	Isolation Interference [%]	Ion Inject Time [ms]	RT [min]	First Scan	Spectrum File	File ID	XCorr	Percolator q-Value	Percolator PEP
		FALSE	High	Sequest HT (A2)	Unambiguous	[K].KATLVVGNVLPLR.[S]		2	2	AT2G18020.1; AT4G36130.1	AT2G18020.1; AT4G36130.1	1	3	0.7147	0	1	1	460.629	1379.87	1379.87	0.24	0.00011	HCD (High Energy Collision Dissociation)	MS2	6.07131	100	62.7465	17467	20210307_171_CK_total.raw	F4	3.82	0	0.002067
	FALSE	High	[K].GVVTEIIHDPGR.[G]			0.00150711	0	2	2	2	AT2G18020.1; AT4G36130.1	AT2G18020.1 [43-54]; AT4G36130.1 [43-54]	0	1292.7	High	0	0.001209	2.89	K.GVVTEIIHDPGR.G	[43-54]
		Checked	Confidence	Identifying Node	PSM Ambiguity	Annotated Sequence	Modifications	# Protein Groups	# Proteins	Master Protein Accessions	Protein Accessions	# Missed Cleavages	Charge	DeltaScore	DeltaCn	Rank	Search Engine Rank	m/z [Da]	MH+ [Da]	Theo. MH+ [Da]	DeltaM [ppm]	Deltam/z [Da]	Activation Type	MS Order	Isolation Interference [%]	Ion Inject Time [ms]	RT [min]	First Scan	Spectrum File	File ID	XCorr	Percolator q-Value	Percolator PEP
		FALSE	High	Sequest HT (A2)	Unambiguous	[K].GVVTEIIHDPGR.[G]		2	2	AT2G18020.1; AT4G36130.1	AT2G18020.1; AT4G36130.1	0	3	0.6107	0	1	1	431.57	1292.7	1292.7	0.44	0.00019	HCD (High Energy Collision Dissociation)	MS2	40.5702	100	49.1514	11795	20210307_171_CK_total.raw	F4	2.62	0	0.003612
		FALSE	High	Sequest HT (A2)	Unambiguous	[K].GVVTEIIHDPGR.[G]		2	2	AT2G18020.1; AT4G36130.1	AT2G18020.1; AT4G36130.1	0	2	0.654	0	1	1	646.855	1292.7	1292.7	5.19	0.00336	HCD (High Energy Collision Dissociation)	MS2	47.216	100	49.1933	11812	20210307_171_CK_total.raw	F4	2.89	0	0.001209
	FALSE	High	[R].GVAMNPVEHPHGGGNHQHIGHASTVR.[R]			0.000147888	0	2	3	1	AT2G18020.1; AT4G36130.1	AT2G18020.1 [201-226]; AT4G36130.1 [201-226]	0	2696.3	High	0	0.0001076	4.17	R.GVAMNPVEHPHGGGNHQHIGHASTVR.R	[201-226]
		Checked	Confidence	Identifying Node	PSM Ambiguity	Annotated Sequence	Modifications	# Protein Groups	# Proteins	Master Protein Accessions	Protein Accessions	# Missed Cleavages	Charge	DeltaScore	DeltaCn	Rank	Search Engine Rank	m/z [Da]	MH+ [Da]	Theo. MH+ [Da]	DeltaM [ppm]	Deltam/z [Da]	Activation Type	MS Order	Isolation Interference [%]	Ion Inject Time [ms]	RT [min]	First Scan	Spectrum File	File ID	XCorr	Percolator q-Value	Percolator PEP
		FALSE	High	Sequest HT (A2)	Unambiguous	[R].GVAMNPVEHPHGGGNHQHIGHASTVR.[R]		2	3	AT2G18020.1; AT4G36130.1	AT2G18020.1; AT4G36130.1; AT3G51190.1	0	6	0.6115	0	1	1	450.225	2696.31	2696.3	5.8	0.00261	HCD (High Energy Collision Dissociation)	MS2	21.947	100	22.1862	3040	20210307_171_CK_total.raw	F4	4.17	0	0.0001076
FALSE	High	Master Protein	AT1G43170.3	ribosomal protein 1	0	25.043	28	10	11	10	1	389	44.5	10.17	24.58	10		0
	Checked	Confidence	Annotated Sequence	Modifications	Modifications in Master Proteins	Qvality PEP	Qvality q-value	# Protein Groups	# Proteins	# PSMs	Master Protein Accessions	Positions in Master Proteins	# Missed Cleavages	Theo. MH+ [Da]	Confidence (by Search Engine): Sequest HT	Percolator q-Value (by Search Engine): Sequest HT	Percolator PEP (by Search Engine): Sequest HT	XCorr (by Search Engine): Sequest HT	Sequence in Protein	Positions in Protein	Peptide Group Modifications in Protein
	FALSE	High	[K].VGTEAHTAMTEYDR.[T]			0.000162073	0	1	2	1	AT1G43170.3	AT1G43170.3 [291-304]	0	1580.7	High	0	0.0001185	3.69	K.VGTEAHTAMTEYDR.T	[291-304]
		Checked	Confidence	Identifying Node	PSM Ambiguity	Annotated Sequence	Modifications	# Protein Groups	# Proteins	Master Protein Accessions	Protein Accessions	# Missed Cleavages	Charge	DeltaScore	DeltaCn	Rank	Search Engine Rank	m/z [Da]	MH+ [Da]	Theo. MH+ [Da]	DeltaM [ppm]	Deltam/z [Da]	Activation Type	MS Order	Isolation Interference [%]	Ion Inject Time [ms]	RT [min]	First Scan	Spectrum File	File ID	XCorr	Percolator q-Value	Percolator PEP
		FALSE	High	Sequest HT (A2)	Unambiguous	[K].VGTEAHTAMTEYDR.[T]		1	2	AT1G43170.3	AT1G43170.4; AT1G43170.3	0	3	0.6585	0	1	1	527.572	1580.7	1580.7	0.94	0.00049	HCD (High Energy Collision Dissociation)	MS2	0	100	32.998	5961	20210307_171_CK_total.raw	F4	3.69	0	0.0001185
	FALSE	High	[R].TEKDVTPMGGFPHYGIVK.[D]			0.0683185	0	1	2	1	AT1G43170.3	AT1G43170.3 [305-322]	1	1975.99	High	0	0.06427	1.93	R.TEKDVTPMGGFPHYGIVK.D	[305-322]
		Checked	Confidence	Identifying Node	PSM Ambiguity	Annotated Sequence	Modifications	# Protein Groups	# Proteins	Master Protein Accessions	Protein Accessions	# Missed Cleavages	Charge	DeltaScore	DeltaCn	Rank	Search Engine Rank	m/z [Da]	MH+ [Da]	Theo. MH+ [Da]	DeltaM [ppm]	Deltam/z [Da]	Activation Type	MS Order	Isolation Interference [%]	Ion Inject Time [ms]	RT [min]	First Scan	Spectrum File	File ID	XCorr	Percolator q-Value	Percolator PEP
		FALSE	High	Sequest HT (A2)	Unambiguous	[R].TEKDVTPMGGFPHYGIVK.[D]		1	2	AT1G43170.3	AT1G43170.4; AT1G43170.3	1	3	0.6528	0	1	1	659.335	1975.99	1975.99	-2.17	-0.00143	HCD (High Energy Collision Dissociation)	MS2	40.568	100	57.7939	15396	20210307_171_CK_total.raw	F4	1.93	0	0.06427
	FALSE	High	[R].SLNTVWAQHLSEEVR.[R]			0.00452067	0	1	2	1	AT1G43170.3	AT1G43170.3 [101-115]	0	1768.9	High	0	0.003792	1.97	R.SLNTVWAQHLSEEVR.R	[101-115]
		Checked	Confidence	Identifying Node	PSM Ambiguity	Annotated Sequence	Modifications	# Protein Groups	# Proteins	Master Protein Accessions	Protein Accessions	# Missed Cleavages	Charge	DeltaScore	DeltaCn	Rank	Search Engine Rank	m/z [Da]	MH+ [Da]	Theo. MH+ [Da]	DeltaM [ppm]	Deltam/z [Da]	Activation Type	MS Order	Isolation Interference [%]	Ion Inject Time [ms]	RT [min]	First Scan	Spectrum File	File ID	XCorr	Percolator q-Value	Percolator PEP
		FALSE	High	Sequest HT (A2)	Unambiguous	[R].SLNTVWAQHLSEEVR.[R]		1	2	AT1G43170.3	AT1G43170.4; AT1G43170.3	0	3	0.4112	0	1	1	590.305	1768.9	1768.9	1.45	0.00086	HCD (High Energy Collision Dissociation)	MS2	0	100	67.2838	19292	20210307_171_CK_total.raw	F4	1.97	0	0.003792
	FALSE	High	[K].DVTPMGGFPHYGIVK.[D]			0.000414818	0	1	2	1	AT1G43170.3	AT1G43170.3 [308-322]	0	1617.81	High	0	0.000315	3.17	K.DVTPMGGFPHYGIVK.D	[308-322]
		Checked	Confidence	Identifying Node	PSM Ambiguity	Annotated Sequence	Modifications	# Protein Groups	# Proteins	Master Protein Accessions	Protein Accessions	# Missed Cleavages	Charge	DeltaScore	DeltaCn	Rank	Search Engine Rank	m/z [Da]	MH+ [Da]	Theo. MH+ [Da]	DeltaM [ppm]	Deltam/z [Da]	Activation Type	MS Order	Isolation Interference [%]	Ion Inject Time [ms]	RT [min]	First Scan	Spectrum File	File ID	XCorr	Percolator q-Value	Percolator PEP
		FALSE	High	Sequest HT (A2)	Unambiguous	[K].DVTPMGGFPHYGIVK.[D]		1	2	AT1G43170.3	AT1G43170.4; AT1G43170.3	0	3	0.5741	0	1	1	539.942	1617.81	1617.81	0.52	0.00028	HCD (High Energy Collision Dissociation)	MS2	29.473	100	63.8268	17896	20210307_171_CK_total.raw	F4	3.17	0	0.000315
	FALSE	High	[K].AHMMEIQINGGTIAQK.[V]			0.00470412	0	1	2	1	AT1G43170.3	AT1G43170.3 [179-194]	0	1741.87	High	0	0.003948	2.89	K.AHMMEIQINGGTIAQK.V	[179-194]
		Checked	Confidence	Identifying Node	PSM Ambiguity	Annotated Sequence	Modifications	# Protein Groups	# Proteins	Master Protein Accessions	Protein Accessions	# Missed Cleavages	Charge	DeltaScore	DeltaCn	Rank	Search Engine Rank	m/z [Da]	MH+ [Da]	Theo. MH+ [Da]	DeltaM [ppm]	Deltam/z [Da]	Activation Type	MS Order	Isolation Interference [%]	Ion Inject Time [ms]	RT [min]	First Scan	Spectrum File	File ID	XCorr	Percolator q-Value	Percolator PEP
		FALSE	High	Sequest HT (A2)	Unambiguous	[K].AHMMEIQINGGTIAQK.[V]		1	2	AT1G43170.3	AT1G43170.4; AT1G43170.3	0	3	0.6471	0	1	1	581.295	1741.87	1741.87	-0.51	-0.0003	HCD (High Energy Collision Dissociation)	MS2	20.998	100	56.0657	14661	20210307_171_CK_total.raw	F4	2.89	0	0.003948
	FALSE	High	[K].DEMIDIIGVTK.[G]			0.00146568	0	1	3	1	AT1G43170.3	AT1G43170.3 [215-225]	0	1233.64	High	0	0.001174	2.47	K.DEMIDIIGVTK.G	[215-225]
		Checked	Confidence	Identifying Node	PSM Ambiguity	Annotated Sequence	Modifications	# Protein Groups	# Proteins	Master Protein Accessions	Protein Accessions	# Missed Cleavages	Charge	DeltaScore	DeltaCn	Rank	Search Engine Rank	m/z [Da]	MH+ [Da]	Theo. MH+ [Da]	DeltaM [ppm]	Deltam/z [Da]	Activation Type	MS Order	Isolation Interference [%]	Ion Inject Time [ms]	RT [min]	First Scan	Spectrum File	File ID	XCorr	Percolator q-Value	Percolator PEP
		FALSE	High	Sequest HT (A2)	Unambiguous	[K].DEMIDIIGVTK.[G]		1	3	AT1G43170.3	AT1G61580.1; AT1G43170.4; AT1G43170.3	0	2	0.6032	0	1	1	617.325	1233.64	1233.64	2.22	0.00137	HCD (High Energy Collision Dissociation)	MS2	20.0825	100	71.6754	21066	20210307_171_CK_total.raw	F4	2.47	0	0.001174
	FALSE	High	[R].HGSLGFLPR.[K]			0.0223714	0	1	2	1	AT1G43170.3	AT1G43170.3 [11-19]	0	983.542	High	0	0.02006	1.99	R.HGSLGFLPR.K	[11-19]
		Checked	Confidence	Identifying Node	PSM Ambiguity	Annotated Sequence	Modifications	# Protein Groups	# Proteins	Master Protein Accessions	Protein Accessions	# Missed Cleavages	Charge	DeltaScore	DeltaCn	Rank	Search Engine Rank	m/z [Da]	MH+ [Da]	Theo. MH+ [Da]	DeltaM [ppm]	Deltam/z [Da]	Activation Type	MS Order	Isolation Interference [%]	Ion Inject Time [ms]	RT [min]	First Scan	Spectrum File	File ID	XCorr	Percolator q-Value	Percolator PEP
		FALSE	High	Sequest HT (A2)	Unambiguous	[R].HGSLGFLPR.[K]		1	2	AT1G43170.3	AT1G61580.1; AT1G43170.3	0	2	0.5829	0	1	1	492.275	983.543	983.542	0.53	0.00026	HCD (High Energy Collision Dissociation)	MS2	46.7102	100	45.0588	10255	20210307_171_CK_total.raw	F4	1.99	0	0.02006
	FALSE	High	[K].FTAFMGYK.[A]			0.118848	0	1	1	1	AT1G43170.3	AT1G43170.3 [43-50]	0	964.46	High	0	0.1142	2.14	K.FTAFMGYK.A	[43-50]
		Checked	Confidence	Identifying Node	PSM Ambiguity	Annotated Sequence	Modifications	# Protein Groups	# Proteins	Master Protein Accessions	Protein Accessions	# Missed Cleavages	Charge	DeltaScore	DeltaCn	Rank	Search Engine Rank	m/z [Da]	MH+ [Da]	Theo. MH+ [Da]	DeltaM [ppm]	Deltam/z [Da]	Activation Type	MS Order	Isolation Interference [%]	Ion Inject Time [ms]	RT [min]	First Scan	Spectrum File	File ID	XCorr	Percolator q-Value	Percolator PEP
		FALSE	High	Sequest HT (A2)	Unambiguous	[K].FTAFMGYK.[A]		1	1	AT1G43170.3	AT1G43170.3	0	2	0.6075	0	1	1	482.734	964.46	964.46	0.32	0.00015	HCD (High Energy Collision Dissociation)	MS2	60.2197	100	57.1545	15121	20210307_171_CK_total.raw	F4	2.14	0	0.1142
	FALSE	High	[K].FIDTASIFGHGR.[F]			0.00152522	0	1	2	2	AT1G43170.3	AT1G43170.3 [362-373]	0	1320.67	High	0	0.001223	3.4	K.FIDTASIFGHGR.F	[362-373]
		Checked	Confidence	Identifying Node	PSM Ambiguity	Annotated Sequence	Modifications	# Protein Groups	# Proteins	Master Protein Accessions	Protein Accessions	# Missed Cleavages	Charge	DeltaScore	DeltaCn	Rank	Search Engine Rank	m/z [Da]	MH+ [Da]	Theo. MH+ [Da]	DeltaM [ppm]	Deltam/z [Da]	Activation Type	MS Order	Isolation Interference [%]	Ion Inject Time [ms]	RT [min]	First Scan	Spectrum File	File ID	XCorr	Percolator q-Value	Percolator PEP
		FALSE	High	Sequest HT (A2)	Unambiguous	[K].FIDTASIFGHGR.[F]		1	2	AT1G43170.3	AT1G43170.4; AT1G43170.3	0	3	0.7029	0	1	1	440.895	1320.67	1320.67	0.48	0.00021	HCD (High Energy Collision Dissociation)	MS2	0	100	62.6101	17405	20210307_171_CK_total.raw	F4	3.4	0	0.001223
		FALSE	High	Sequest HT (A2)	Unambiguous	[K].FIDTASIFGHGR.[F]		1	2	AT1G43170.3	AT1G43170.4; AT1G43170.3	0	2	0.6149	0	1	1	660.839	1320.67	1320.67	1.55	0.00102	HCD (High Energy Collision Dissociation)	MS2	33.4264	100	62.6543	17426	20210307_171_CK_total.raw	F4	3.09	0	0.002582
	FALSE	High	[R].LALEEIK.[L]			0.297962	0.00504355	1	2	1	AT1G43170.3	AT1G43170.3 [353-359]	0	815.487	High	0.004198	0.2971	1.73	R.LALEEIK.L	[353-359]
		Checked	Confidence	Identifying Node	PSM Ambiguity	Annotated Sequence	Modifications	# Protein Groups	# Proteins	Master Protein Accessions	Protein Accessions	# Missed Cleavages	Charge	DeltaScore	DeltaCn	Rank	Search Engine Rank	m/z [Da]	MH+ [Da]	Theo. MH+ [Da]	DeltaM [ppm]	Deltam/z [Da]	Activation Type	MS Order	Isolation Interference [%]	Ion Inject Time [ms]	RT [min]	First Scan	Spectrum File	File ID	XCorr	Percolator q-Value	Percolator PEP
		FALSE	High	Sequest HT (A2)	Unambiguous	[R].LALEEIK.[L]		1	2	AT1G43170.3	AT1G43170.4; AT1G43170.3	0	2	0.0867	0	1	1	408.247	815.487	815.487	0.22	9e-05	HCD (High Energy Collision Dissociation)	MS2	9.17186	100	45.4637	10410	20210307_171_CK_total.raw	F4	1.73	0.004198	0.2971
FALSE	High	Master Protein	AT3G07110.2	Ribosomal protein L13 family protein	0	24.436	36	6	10	3	1	207	23.6	10.4	28.48	6		0
	Checked	Confidence	Annotated Sequence	Modifications	Modifications in Master Proteins	Qvality PEP	Qvality q-value	# Protein Groups	# Proteins	# PSMs	Master Protein Accessions	Positions in Master Proteins	# Missed Cleavages	Theo. MH+ [Da]	Confidence (by Search Engine): Sequest HT	Percolator q-Value (by Search Engine): Sequest HT	Percolator PEP (by Search Engine): Sequest HT	XCorr (by Search Engine): Sequest HT	Sequence in Protein	Positions in Protein	Peptide Group Modifications in Protein
	FALSE	High	[R].MNTKPSHGPIHFR.[A]			0.00121554	0	3	5	1	AT5G48760.2; AT3G07110.2; AT3G24830.1	AT5G48760.2 [67-79]; AT3G07110.2 [67-79]; AT3G24830.1 [67-79]	0	1521.77	High	0	0.0009667	4.12	R.MNTKPSHGPIHFR.A	[67-79]
		Checked	Confidence	Identifying Node	PSM Ambiguity	Annotated Sequence	Modifications	# Protein Groups	# Proteins	Master Protein Accessions	Protein Accessions	# Missed Cleavages	Charge	DeltaScore	DeltaCn	Rank	Search Engine Rank	m/z [Da]	MH+ [Da]	Theo. MH+ [Da]	DeltaM [ppm]	Deltam/z [Da]	Activation Type	MS Order	Isolation Interference [%]	Ion Inject Time [ms]	RT [min]	First Scan	Spectrum File	File ID	XCorr	Percolator q-Value	Percolator PEP
		FALSE	High	Sequest HT (A2)	Unambiguous	[R].MNTKPSHGPIHFR.[A]		3	5	AT5G48760.2; AT3G07110.2; AT3G24830.1	AT3G07110.1; AT5G48760.2; AT4G13170.1; AT3G07110.2; AT3G24830.1	0	4	0.7136	0	1	1	381.199	1521.77	1521.77	-0.57	-0.00022	HCD (High Energy Collision Dissociation)	MS2	7.42682	32.836	22.3203	3092	20210307_171_CK_total.raw	F4	4.12	0	0.0009667
	FALSE	High	[R].MNTKPSHGPIHFR.[A]	1xOxidation [M1]		2.14518e-06	0	3	5	2	AT5G48760.2; AT3G07110.2; AT3G24830.1	AT5G48760.2 [67-79]; AT3G07110.2 [67-79]; AT3G24830.1 [67-79]	0	1537.77	High	0	0.0002409	4.17	R.MNTKPSHGPIHFR.A	[67-79]
		Checked	Confidence	Identifying Node	PSM Ambiguity	Annotated Sequence	Modifications	# Protein Groups	# Proteins	Master Protein Accessions	Protein Accessions	# Missed Cleavages	Charge	DeltaScore	DeltaCn	Rank	Search Engine Rank	m/z [Da]	MH+ [Da]	Theo. MH+ [Da]	DeltaM [ppm]	Deltam/z [Da]	Activation Type	MS Order	Isolation Interference [%]	Ion Inject Time [ms]	RT [min]	First Scan	Spectrum File	File ID	XCorr	Percolator q-Value	Percolator PEP
		FALSE	High	Sequest HT (A2)	Unambiguous	[R].mNTKPSHGPIHFR.[A]	M1(Oxidation)	3	5	AT5G48760.2; AT3G07110.2; AT3G24830.1	AT3G07110.1; AT5G48760.2; AT4G13170.1; AT3G07110.2; AT3G24830.1	0	4	0.5755	0	1	1	385.199	1537.78	1537.77	4.33	0.00166	HCD (High Energy Collision Dissociation)	MS2	1.90974	100	21.7661	2873	20210307_171_CK_total.raw	F4	4.17	0	0.0002409
		FALSE	High	Sequest HT (A2)	Unambiguous	[R].mNTKPSHGPIHFR.[A]	M1(Oxidation)	3	5	AT5G48760.2; AT3G07110.2; AT3G24830.1	AT3G07110.1; AT5G48760.2; AT4G13170.1; AT3G07110.2; AT3G24830.1	0	3	0.6927	0	1	1	513.261	1537.77	1537.77	0.05	3e-05	HCD (High Energy Collision Dissociation)	MS2	0	100	21.7922	2884	20210307_171_CK_total.raw	F4	3.97	0	1.31e-06
	FALSE	High	[KR].LGSQLDVLAPVKY.[-]			0.0053003	0	1	3	1	AT3G07110.2	AT3G07110.2 [195-207]	1	1402.79	High	0	0.004481	2.98	K.LGSQLDVLAPVKY.-	[195-207]
		Checked	Confidence	Identifying Node	PSM Ambiguity	Annotated Sequence	Modifications	# Protein Groups	# Proteins	Master Protein Accessions	Protein Accessions	# Missed Cleavages	Charge	DeltaScore	DeltaCn	Rank	Search Engine Rank	m/z [Da]	MH+ [Da]	Theo. MH+ [Da]	DeltaM [ppm]	Deltam/z [Da]	Activation Type	MS Order	Isolation Interference [%]	Ion Inject Time [ms]	RT [min]	First Scan	Spectrum File	File ID	XCorr	Percolator q-Value	Percolator PEP
		FALSE	High	Sequest HT (A2)	Unambiguous	[KR].LGSQLDVLAPVKY.[-]		1	3	AT3G07110.2	AT3G07110.1; AT4G13170.1; AT3G07110.2	1	2	0.7617	0	1	1	701.901	1402.8	1402.79	1.01	0.00071	HCD (High Energy Collision Dissociation)	MS2	0	100	70.4366	20619	20210307_171_CK_total.raw	F4	2.98	0	0.004481
	FALSE	High	[R].LSSEVGWNHYDTIK.[EQ]			0.0367505	0	3	5	1	AT5G48760.2; AT3G07110.2; AT3G24830.1	AT5G48760.2 [146-159]; AT3G07110.2 [146-159]; AT3G24830.1 [146-159]	0	1648.8	High	0	0.03369	1.26	R.LSSEVGWNHYDTIK.Q	[146-159]
		Checked	Confidence	Identifying Node	PSM Ambiguity	Annotated Sequence	Modifications	# Protein Groups	# Proteins	Master Protein Accessions	Protein Accessions	# Missed Cleavages	Charge	DeltaScore	DeltaCn	Rank	Search Engine Rank	m/z [Da]	MH+ [Da]	Theo. MH+ [Da]	DeltaM [ppm]	Deltam/z [Da]	Activation Type	MS Order	Isolation Interference [%]	Ion Inject Time [ms]	RT [min]	First Scan	Spectrum File	File ID	XCorr	Percolator q-Value	Percolator PEP
		FALSE	High	Sequest HT (A2)	Unambiguous	[R].LSSEVGWNHYDTIK.[EQ]		3	5	AT5G48760.2; AT3G07110.2; AT3G24830.1	AT3G07110.1; AT5G48760.2; AT4G13170.1; AT3G07110.2; AT3G24830.1	0	3	0.381	0	1	1	550.271	1648.8	1648.8	0.36	0.0002	HCD (High Energy Collision Dissociation)	MS2	58.4506	100	55.3691	14369	20210307_171_CK_total.raw	F4	1.26	0	0.03369
	FALSE	High	[K].VFEGVPTPYDK.[I]			0.00382503	0	1	2	1	AT3G07110.2	AT3G07110.2 [109-119]	0	1251.63	High	0	0.003191	2.51	K.VFEGVPTPYDK.I	[109-119]
		Checked	Confidence	Identifying Node	PSM Ambiguity	Annotated Sequence	Modifications	# Protein Groups	# Proteins	Master Protein Accessions	Protein Accessions	# Missed Cleavages	Charge	DeltaScore	DeltaCn	Rank	Search Engine Rank	m/z [Da]	MH+ [Da]	Theo. MH+ [Da]	DeltaM [ppm]	Deltam/z [Da]	Activation Type	MS Order	Isolation Interference [%]	Ion Inject Time [ms]	RT [min]	First Scan	Spectrum File	File ID	XCorr	Percolator q-Value	Percolator PEP
		FALSE	High	Sequest HT (A2)	Unambiguous	[K].VFEGVPTPYDK.[I]		1	2	AT3G07110.2	AT3G07110.1; AT3G07110.2	0	2	0.6653	0	1	1	626.317	1251.63	1251.63	0.65	0.00041	HCD (High Energy Collision Dissociation)	MS2	14.5687	100	55.9745	14622	20210307_171_CK_total.raw	F4	2.51	0	0.003191
	FALSE	High	[K].DLLNGQNIVVVR.[C]			0.000869989	0	1	2	1	AT3G07110.2	AT3G07110.2 [31-42]	0	1339.77	High	0	0.0006827	2.78	K.DLLNGQNIVVVR.C	[31-42]
		Checked	Confidence	Identifying Node	PSM Ambiguity	Annotated Sequence	Modifications	# Protein Groups	# Proteins	Master Protein Accessions	Protein Accessions	# Missed Cleavages	Charge	DeltaScore	DeltaCn	Rank	Search Engine Rank	m/z [Da]	MH+ [Da]	Theo. MH+ [Da]	DeltaM [ppm]	Deltam/z [Da]	Activation Type	MS Order	Isolation Interference [%]	Ion Inject Time [ms]	RT [min]	First Scan	Spectrum File	File ID	XCorr	Percolator q-Value	Percolator PEP
		FALSE	High	Sequest HT (A2)	Unambiguous	[K].DLLNGQNIVVVR.[C]		1	2	AT3G07110.2	AT3G07110.1; AT3G07110.2	0	2	0.6079	0	1	1	670.389	1339.77	1339.77	1.36	0.00091	HCD (High Energy Collision Dissociation)	MS2	33.6031	100	67.6558	19450	20210307_171_CK_total.raw	F4	2.78	0	0.0006827
	FALSE	High	[R].CEEICLSGGLVR.[Q]	2xCarbamidomethyl [C1; C5]		0.00436168	0	3	5	3	AT5G48760.2; AT3G07110.2; AT3G24830.1	AT5G48760.2 [43-54]; AT3G07110.2 [43-54]; AT3G24830.1 [43-54]	0	1392.66	High	0	0.00554	2.96	R.CEEICLSGGLVR.Q	[43-54]
		Checked	Confidence	Identifying Node	PSM Ambiguity	Annotated Sequence	Modifications	# Protein Groups	# Proteins	Master Protein Accessions	Protein Accessions	# Missed Cleavages	Charge	DeltaScore	DeltaCn	Rank	Search Engine Rank	m/z [Da]	MH+ [Da]	Theo. MH+ [Da]	DeltaM [ppm]	Deltam/z [Da]	Activation Type	MS Order	Isolation Interference [%]	Ion Inject Time [ms]	RT [min]	First Scan	Spectrum File	File ID	XCorr	Percolator q-Value	Percolator PEP
		FALSE	High	Sequest HT (A2)	Unambiguous	[R].cEEIcLSGGLVR.[Q]	C1(Carbamidomethyl); C5(Carbamidomethyl)	3	5	AT5G48760.2; AT3G07110.2; AT3G24830.1	AT3G07110.1; AT5G48760.2; AT4G13170.1; AT3G07110.2; AT3G24830.1	0	2	0.7466	0	1	1	696.834	1392.66	1392.66	0.13	9e-05	HCD (High Energy Collision Dissociation)	MS2	0	100	60.4307	16495	20210307_171_CK_total.raw	F4	2.96	0	0.00554
		FALSE	High	Sequest HT (A2)	Unambiguous	[R].cEEIcLSGGLVR.[Q]	C1(Carbamidomethyl); C5(Carbamidomethyl)	3	5	AT5G48760.2; AT3G07110.2; AT3G24830.1	AT3G07110.1; AT5G48760.2; AT4G13170.1; AT3G07110.2; AT3G24830.1	0	2	0.7156	0	1	1	696.833	1392.66	1392.66	-1.71	-0.00119	HCD (High Energy Collision Dissociation)	MS2	29.1288	100	62.0069	17145	20210307_171_CK_total.raw	F4	2.25	0	0.02834
		FALSE	High	Sequest HT (A2)	Unambiguous	[R].cEEIcLSGGLVR.[Q]	C1(Carbamidomethyl); C5(Carbamidomethyl)	3	5	AT5G48760.2; AT3G07110.2; AT3G24830.1	AT3G07110.1; AT5G48760.2; AT4G13170.1; AT3G07110.2; AT3G24830.1	0	2	0.7555	0	1	1	696.836	1392.66	1392.66	2.24	0.00156	HCD (High Energy Collision Dissociation)	MS2	0	100	60.2919	16438	20210307_171_CK_total.raw	F4	2.74	0	0.003656
FALSE	High	Master Protein	AT3G24830.1	Ribosomal protein L13 family protein	0	22.732	34	6	12	2	1	206	23.4	10.35	30.86	6		0
	Checked	Confidence	Annotated Sequence	Modifications	Modifications in Master Proteins	Qvality PEP	Qvality q-value	# Protein Groups	# Proteins	# PSMs	Master Protein Accessions	Positions in Master Proteins	# Missed Cleavages	Theo. MH+ [Da]	Confidence (by Search Engine): Sequest HT	Percolator q-Value (by Search Engine): Sequest HT	Percolator PEP (by Search Engine): Sequest HT	XCorr (by Search Engine): Sequest HT	Sequence in Protein	Positions in Protein	Peptide Group Modifications in Protein
	FALSE	High	[R].MVIPDALK.[V]			0.156489	0	2	3	1	AT5G48760.2; AT3G24830.1	AT5G48760.2 [123-130]; AT3G24830.1 [123-130]	0	886.507	High	0	0.1526	1.8	R.MVIPDALK.V	[123-130]
		Checked	Confidence	Identifying Node	PSM Ambiguity	Annotated Sequence	Modifications	# Protein Groups	# Proteins	Master Protein Accessions	Protein Accessions	# Missed Cleavages	Charge	DeltaScore	DeltaCn	Rank	Search Engine Rank	m/z [Da]	MH+ [Da]	Theo. MH+ [Da]	DeltaM [ppm]	Deltam/z [Da]	Activation Type	MS Order	Isolation Interference [%]	Ion Inject Time [ms]	RT [min]	First Scan	Spectrum File	File ID	XCorr	Percolator q-Value	Percolator PEP
		FALSE	High	Sequest HT (A2)	Unambiguous	[R].MVIPDALK.[V]		2	3	AT5G48760.2; AT3G24830.1	AT5G48760.2; AT4G13170.1; AT3G24830.1	0	2	0.2889	0	1	1	443.757	886.507	886.507	-0.01	-1e-05	HCD (High Energy Collision Dissociation)	MS2	27.8987	100	56.3918	14799	20210307_171_CK_total.raw	F4	1.8	0	0.1526
	FALSE	High	[R].MVIPDALK.[V]	1xOxidation [M1]		0.120647	0	2	3	1	AT5G48760.2; AT3G24830.1	AT5G48760.2 [123-130]; AT3G24830.1 [123-130]	0	902.502	High	0	0.1162	2.02	R.MVIPDALK.V	[123-130]
		Checked	Confidence	Identifying Node	PSM Ambiguity	Annotated Sequence	Modifications	# Protein Groups	# Proteins	Master Protein Accessions	Protein Accessions	# Missed Cleavages	Charge	DeltaScore	DeltaCn	Rank	Search Engine Rank	m/z [Da]	MH+ [Da]	Theo. MH+ [Da]	DeltaM [ppm]	Deltam/z [Da]	Activation Type	MS Order	Isolation Interference [%]	Ion Inject Time [ms]	RT [min]	First Scan	Spectrum File	File ID	XCorr	Percolator q-Value	Percolator PEP
		FALSE	High	Sequest HT (A2)	Unambiguous	[R].mVIPDALK.[V]	M1(Oxidation)	2	3	AT5G48760.2; AT3G24830.1	AT5G48760.2; AT4G13170.1; AT3G24830.1	0	2	0.2228	0	1	1	451.755	902.502	902.502	0.41	0.00019	HCD (High Energy Collision Dissociation)	MS2	40.1262	100	44.0459	9896	20210307_171_CK_total.raw	F4	2.02	0	0.1162
	FALSE	High	[R].MNTKPSHGPIHFR.[A]			0.00121554	0	3	5	1	AT5G48760.2; AT3G07110.2; AT3G24830.1	AT5G48760.2 [67-79]; AT3G07110.2 [67-79]; AT3G24830.1 [67-79]	0	1521.77	High	0	0.0009667	4.12	R.MNTKPSHGPIHFR.A	[67-79]
		Checked	Confidence	Identifying Node	PSM Ambiguity	Annotated Sequence	Modifications	# Protein Groups	# Proteins	Master Protein Accessions	Protein Accessions	# Missed Cleavages	Charge	DeltaScore	DeltaCn	Rank	Search Engine Rank	m/z [Da]	MH+ [Da]	Theo. MH+ [Da]	DeltaM [ppm]	Deltam/z [Da]	Activation Type	MS Order	Isolation Interference [%]	Ion Inject Time [ms]	RT [min]	First Scan	Spectrum File	File ID	XCorr	Percolator q-Value	Percolator PEP
		FALSE	High	Sequest HT (A2)	Unambiguous	[R].MNTKPSHGPIHFR.[A]		3	5	AT5G48760.2; AT3G07110.2; AT3G24830.1	AT3G07110.1; AT5G48760.2; AT4G13170.1; AT3G07110.2; AT3G24830.1	0	4	0.7136	0	1	1	381.199	1521.77	1521.77	-0.57	-0.00022	HCD (High Energy Collision Dissociation)	MS2	7.42682	32.836	22.3203	3092	20210307_171_CK_total.raw	F4	4.12	0	0.0009667
	FALSE	High	[R].MNTKPSHGPIHFR.[A]	1xOxidation [M1]		2.14518e-06	0	3	5	2	AT5G48760.2; AT3G07110.2; AT3G24830.1	AT5G48760.2 [67-79]; AT3G07110.2 [67-79]; AT3G24830.1 [67-79]	0	1537.77	High	0	0.0002409	4.17	R.MNTKPSHGPIHFR.A	[67-79]
		Checked	Confidence	Identifying Node	PSM Ambiguity	Annotated Sequence	Modifications	# Protein Groups	# Proteins	Master Protein Accessions	Protein Accessions	# Missed Cleavages	Charge	DeltaScore	DeltaCn	Rank	Search Engine Rank	m/z [Da]	MH+ [Da]	Theo. MH+ [Da]	DeltaM [ppm]	Deltam/z [Da]	Activation Type	MS Order	Isolation Interference [%]	Ion Inject Time [ms]	RT [min]	First Scan	Spectrum File	File ID	XCorr	Percolator q-Value	Percolator PEP
		FALSE	High	Sequest HT (A2)	Unambiguous	[R].mNTKPSHGPIHFR.[A]	M1(Oxidation)	3	5	AT5G48760.2; AT3G07110.2; AT3G24830.1	AT3G07110.1; AT5G48760.2; AT4G13170.1; AT3G07110.2; AT3G24830.1	0	4	0.5755	0	1	1	385.199	1537.78	1537.77	4.33	0.00166	HCD (High Energy Collision Dissociation)	MS2	1.90974	100	21.7661	2873	20210307_171_CK_total.raw	F4	4.17	0	0.0002409
		FALSE	High	Sequest HT (A2)	Unambiguous	[R].mNTKPSHGPIHFR.[A]	M1(Oxidation)	3	5	AT5G48760.2; AT3G07110.2; AT3G24830.1	AT3G07110.1; AT5G48760.2; AT4G13170.1; AT3G07110.2; AT3G24830.1	0	3	0.6927	0	1	1	513.261	1537.77	1537.77	0.05	3e-05	HCD (High Energy Collision Dissociation)	MS2	0	100	21.7922	2884	20210307_171_CK_total.raw	F4	3.97	0	1.31e-06
	FALSE	High	[R].LSSEVGWNHYDTIK.[EQ]			0.0367505	0	3	5	1	AT5G48760.2; AT3G07110.2; AT3G24830.1	AT5G48760.2 [146-159]; AT3G07110.2 [146-159]; AT3G24830.1 [146-159]	0	1648.8	High	0	0.03369	1.26	R.LSSEVGWNHYDTIK.E	[146-159]
		Checked	Confidence	Identifying Node	PSM Ambiguity	Annotated Sequence	Modifications	# Protein Groups	# Proteins	Master Protein Accessions	Protein Accessions	# Missed Cleavages	Charge	DeltaScore	DeltaCn	Rank	Search Engine Rank	m/z [Da]	MH+ [Da]	Theo. MH+ [Da]	DeltaM [ppm]	Deltam/z [Da]	Activation Type	MS Order	Isolation Interference [%]	Ion Inject Time [ms]	RT [min]	First Scan	Spectrum File	File ID	XCorr	Percolator q-Value	Percolator PEP
		FALSE	High	Sequest HT (A2)	Unambiguous	[R].LSSEVGWNHYDTIK.[EQ]		3	5	AT5G48760.2; AT3G07110.2; AT3G24830.1	AT3G07110.1; AT5G48760.2; AT4G13170.1; AT3G07110.2; AT3G24830.1	0	3	0.381	0	1	1	550.271	1648.8	1648.8	0.36	0.0002	HCD (High Energy Collision Dissociation)	MS2	58.4506	100	55.3691	14369	20210307_171_CK_total.raw	F4	1.26	0	0.03369
	FALSE	High	[K].VFEGVPPPYDK.[V]			0.0199483	0	1	1	2	AT3G24830.1	AT3G24830.1 [109-119]	0	1247.63	High	0	0.01783	2.1	K.VFEGVPPPYDK.V	[109-119]
		Checked	Confidence	Identifying Node	PSM Ambiguity	Annotated Sequence	Modifications	# Protein Groups	# Proteins	Master Protein Accessions	Protein Accessions	# Missed Cleavages	Charge	DeltaScore	DeltaCn	Rank	Search Engine Rank	m/z [Da]	MH+ [Da]	Theo. MH+ [Da]	DeltaM [ppm]	Deltam/z [Da]	Activation Type	MS Order	Isolation Interference [%]	Ion Inject Time [ms]	RT [min]	First Scan	Spectrum File	File ID	XCorr	Percolator q-Value	Percolator PEP
		FALSE	High	Sequest HT (A2)	Unambiguous	[K].VFEGVPPPYDK.[V]		1	1	AT3G24830.1	AT3G24830.1	0	2	0.719	0	1	1	624.319	1247.63	1247.63	0.49	0.0003	HCD (High Energy Collision Dissociation)	MS2	42.0109	100	52.5015	13157	20210307_171_CK_total.raw	F4	2.1	0	0.01783
		FALSE	High	Sequest HT (A2)	Unambiguous	[K].VFEGVPPPYDK.[V]		1	1	AT3G24830.1	AT3G24830.1	0	2	0.586	0	1	1	624.32	1247.63	1247.63	1.56	0.00098	HCD (High Energy Collision Dissociation)	MS2	19.7356	100	51.4439	12763	20210307_171_CK_total.raw	F4	1.86	0	0.07281
	FALSE	High	[K].ELLNGQSVVVVR.[C]			0.00192904	0	1	1	1	AT3G24830.1	AT3G24830.1 [31-42]	0	1312.76	High	0	0.00156	2.86	K.ELLNGQSVVVVR.C	[31-42]
		Checked	Confidence	Identifying Node	PSM Ambiguity	Annotated Sequence	Modifications	# Protein Groups	# Proteins	Master Protein Accessions	Protein Accessions	# Missed Cleavages	Charge	DeltaScore	DeltaCn	Rank	Search Engine Rank	m/z [Da]	MH+ [Da]	Theo. MH+ [Da]	DeltaM [ppm]	Deltam/z [Da]	Activation Type	MS Order	Isolation Interference [%]	Ion Inject Time [ms]	RT [min]	First Scan	Spectrum File	File ID	XCorr	Percolator q-Value	Percolator PEP
		FALSE	High	Sequest HT (A2)	Unambiguous	[K].ELLNGQSVVVVR.[C]		1	1	AT3G24830.1	AT3G24830.1	0	2	0.5629	0	1	1	656.883	1312.76	1312.76	0.3	0.00019	HCD (High Energy Collision Dissociation)	MS2	43.3777	100	56.647	14907	20210307_171_CK_total.raw	F4	2.86	0	0.00156
	FALSE	High	[R].CEEICLSGGLVR.[Q]	2xCarbamidomethyl [C1; C5]		0.00436168	0	3	5	3	AT5G48760.2; AT3G07110.2; AT3G24830.1	AT5G48760.2 [43-54]; AT3G07110.2 [43-54]; AT3G24830.1 [43-54]	0	1392.66	High	0	0.00554	2.96	R.CEEICLSGGLVR.Q	[43-54]
		Checked	Confidence	Identifying Node	PSM Ambiguity	Annotated Sequence	Modifications	# Protein Groups	# Proteins	Master Protein Accessions	Protein Accessions	# Missed Cleavages	Charge	DeltaScore	DeltaCn	Rank	Search Engine Rank	m/z [Da]	MH+ [Da]	Theo. MH+ [Da]	DeltaM [ppm]	Deltam/z [Da]	Activation Type	MS Order	Isolation Interference [%]	Ion Inject Time [ms]	RT [min]	First Scan	Spectrum File	File ID	XCorr	Percolator q-Value	Percolator PEP
		FALSE	High	Sequest HT (A2)	Unambiguous	[R].cEEIcLSGGLVR.[Q]	C1(Carbamidomethyl); C5(Carbamidomethyl)	3	5	AT5G48760.2; AT3G07110.2; AT3G24830.1	AT3G07110.1; AT5G48760.2; AT4G13170.1; AT3G07110.2; AT3G24830.1	0	2	0.7466	0	1	1	696.834	1392.66	1392.66	0.13	9e-05	HCD (High Energy Collision Dissociation)	MS2	0	100	60.4307	16495	20210307_171_CK_total.raw	F4	2.96	0	0.00554
		FALSE	High	Sequest HT (A2)	Unambiguous	[R].cEEIcLSGGLVR.[Q]	C1(Carbamidomethyl); C5(Carbamidomethyl)	3	5	AT5G48760.2; AT3G07110.2; AT3G24830.1	AT3G07110.1; AT5G48760.2; AT4G13170.1; AT3G07110.2; AT3G24830.1	0	2	0.7156	0	1	1	696.833	1392.66	1392.66	-1.71	-0.00119	HCD (High Energy Collision Dissociation)	MS2	29.1288	100	62.0069	17145	20210307_171_CK_total.raw	F4	2.25	0	0.02834
		FALSE	High	Sequest HT (A2)	Unambiguous	[R].cEEIcLSGGLVR.[Q]	C1(Carbamidomethyl); C5(Carbamidomethyl)	3	5	AT5G48760.2; AT3G07110.2; AT3G24830.1	AT3G07110.1; AT5G48760.2; AT4G13170.1; AT3G07110.2; AT3G24830.1	0	2	0.7555	0	1	1	696.836	1392.66	1392.66	2.24	0.00156	HCD (High Energy Collision Dissociation)	MS2	0	100	60.2919	16438	20210307_171_CK_total.raw	F4	2.74	0	0.003656
FALSE	High	Master Protein	AT2G28000.1	chaperonin-60alpha	0	21.848	22	10	10	10	1	586	62	5.19	21.72	10		0
	Checked	Confidence	Annotated Sequence	Modifications	Modifications in Master Proteins	Qvality PEP	Qvality q-value	# Protein Groups	# Proteins	# PSMs	Master Protein Accessions	Positions in Master Proteins	# Missed Cleavages	Theo. MH+ [Da]	Confidence (by Search Engine): Sequest HT	Percolator q-Value (by Search Engine): Sequest HT	Percolator PEP (by Search Engine): Sequest HT	XCorr (by Search Engine): Sequest HT	Sequence in Protein	Positions in Protein	Peptide Group Modifications in Protein
	FALSE	High	[R].NVVLDEFGSPK.[V]			0.00659593	0	1	1	1	AT2G28000.1	AT2G28000.1 [82-92]	0	1204.62	High	0	0.005624	2.23	R.NVVLDEFGSPK.V	[82-92]
		Checked	Confidence	Identifying Node	PSM Ambiguity	Annotated Sequence	Modifications	# Protein Groups	# Proteins	Master Protein Accessions	Protein Accessions	# Missed Cleavages	Charge	DeltaScore	DeltaCn	Rank	Search Engine Rank	m/z [Da]	MH+ [Da]	Theo. MH+ [Da]	DeltaM [ppm]	Deltam/z [Da]	Activation Type	MS Order	Isolation Interference [%]	Ion Inject Time [ms]	RT [min]	First Scan	Spectrum File	File ID	XCorr	Percolator q-Value	Percolator PEP
		FALSE	High	Sequest HT (A2)	Unambiguous	[R].NVVLDEFGSPK.[V]		1	1	AT2G28000.1	AT2G28000.1	0	2	0.7444	0	1	1	602.814	1204.62	1204.62	-0.25	-0.00015	HCD (High Energy Collision Dissociation)	MS2	31.9057	100	58.9965	15916	20210307_171_CK_total.raw	F4	2.23	0	0.005624
	FALSE	High	[K].VGAATETELEDR.[K]			0.000225557	0	1	1	1	AT2G28000.1	AT2G28000.1 [425-436]	0	1290.62	High	0	0.000167	2.87	K.VGAATETELEDR.K	[425-436]
		Checked	Confidence	Identifying Node	PSM Ambiguity	Annotated Sequence	Modifications	# Protein Groups	# Proteins	Master Protein Accessions	Protein Accessions	# Missed Cleavages	Charge	DeltaScore	DeltaCn	Rank	Search Engine Rank	m/z [Da]	MH+ [Da]	Theo. MH+ [Da]	DeltaM [ppm]	Deltam/z [Da]	Activation Type	MS Order	Isolation Interference [%]	Ion Inject Time [ms]	RT [min]	First Scan	Spectrum File	File ID	XCorr	Percolator q-Value	Percolator PEP
		FALSE	High	Sequest HT (A2)	Unambiguous	[K].VGAATETELEDR.[K]		1	1	AT2G28000.1	AT2G28000.1	0	2	0.7561	0	1	1	645.814	1290.62	1290.62	2.01	0.0013	HCD (High Energy Collision Dissociation)	MS2	0	100	34.6291	6506	20210307_171_CK_total.raw	F4	2.87	0	0.000167
	FALSE	High	[K].TNDSAGDGTTTASILAR.[E]			0.0117785	0	1	1	1	AT2G28000.1	AT2G28000.1 [125-141]	0	1650.79	High	0	0.01028	1.72	K.TNDSAGDGTTTASILAR.E	[125-141]
		Checked	Confidence	Identifying Node	PSM Ambiguity	Annotated Sequence	Modifications	# Protein Groups	# Proteins	Master Protein Accessions	Protein Accessions	# Missed Cleavages	Charge	DeltaScore	DeltaCn	Rank	Search Engine Rank	m/z [Da]	MH+ [Da]	Theo. MH+ [Da]	DeltaM [ppm]	Deltam/z [Da]	Activation Type	MS Order	Isolation Interference [%]	Ion Inject Time [ms]	RT [min]	First Scan	Spectrum File	File ID	XCorr	Percolator q-Value	Percolator PEP
		FALSE	High	Sequest HT (A2)	Unambiguous	[K].TNDSAGDGTTTASILAR.[E]		1	1	AT2G28000.1	AT2G28000.1	0	2	0.7151	0	1	1	825.9	1650.79	1650.79	-0.02	-2e-05	HCD (High Energy Collision Dissociation)	MS2	100	100	44.4141	10028	20210307_171_CK_total.raw	F4	1.72	0	0.01028
	FALSE	High	[K].TVQGLIEELQK.[K]			0.00419156	0	1	1	1	AT2G28000.1	AT2G28000.1 [167-177]	0	1257.7	High	0	0.003503	2.11	K.TVQGLIEELQK.K	[167-177]
		Checked	Confidence	Identifying Node	PSM Ambiguity	Annotated Sequence	Modifications	# Protein Groups	# Proteins	Master Protein Accessions	Protein Accessions	# Missed Cleavages	Charge	DeltaScore	DeltaCn	Rank	Search Engine Rank	m/z [Da]	MH+ [Da]	Theo. MH+ [Da]	DeltaM [ppm]	Deltam/z [Da]	Activation Type	MS Order	Isolation Interference [%]	Ion Inject Time [ms]	RT [min]	First Scan	Spectrum File	File ID	XCorr	Percolator q-Value	Percolator PEP
		FALSE	High	Sequest HT (A2)	Unambiguous	[K].TVQGLIEELQK.[K]		1	1	AT2G28000.1	AT2G28000.1	0	2	0.564	0	1	1	629.357	1257.71	1257.7	1.45	0.00091	HCD (High Energy Collision Dissociation)	MS2	41.4822	100	74.5052	22077	20210307_171_CK_total.raw	F4	2.11	0	0.003503
	FALSE	High	[K].ELFETDSVYDSEK.[L]			0.0141353	0	1	1	1	AT2G28000.1	AT2G28000.1 [396-408]	0	1561.69	High	0	0.01243	1.73	K.ELFETDSVYDSEK.L	[396-408]
		Checked	Confidence	Identifying Node	PSM Ambiguity	Annotated Sequence	Modifications	# Protein Groups	# Proteins	Master Protein Accessions	Protein Accessions	# Missed Cleavages	Charge	DeltaScore	DeltaCn	Rank	Search Engine Rank	m/z [Da]	MH+ [Da]	Theo. MH+ [Da]	DeltaM [ppm]	Deltam/z [Da]	Activation Type	MS Order	Isolation Interference [%]	Ion Inject Time [ms]	RT [min]	First Scan	Spectrum File	File ID	XCorr	Percolator q-Value	Percolator PEP
		FALSE	High	Sequest HT (A2)	Unambiguous	[K].ELFETDSVYDSEK.[L]		1	1	AT2G28000.1	AT2G28000.1	0	2	0.5954	0	1	1	781.35	1561.69	1561.69	1.83	0.00143	HCD (High Energy Collision Dissociation)	MS2	24.0457	100	58.829	15843	20210307_171_CK_total.raw	F4	1.73	0	0.01243
	FALSE	High	[K].DSTTLIADAASKDELQAR.[I]			0.0190989	0	1	1	1	AT2G28000.1	AT2G28000.1 [372-389]	1	1904.96	High	0	0.01704	1.92	K.DSTTLIADAASKDELQAR.I	[372-389]
		Checked	Confidence	Identifying Node	PSM Ambiguity	Annotated Sequence	Modifications	# Protein Groups	# Proteins	Master Protein Accessions	Protein Accessions	# Missed Cleavages	Charge	DeltaScore	DeltaCn	Rank	Search Engine Rank	m/z [Da]	MH+ [Da]	Theo. MH+ [Da]	DeltaM [ppm]	Deltam/z [Da]	Activation Type	MS Order	Isolation Interference [%]	Ion Inject Time [ms]	RT [min]	First Scan	Spectrum File	File ID	XCorr	Percolator q-Value	Percolator PEP
		FALSE	High	Sequest HT (A2)	Unambiguous	[K].DSTTLIADAASKDELQAR.[I]		1	1	AT2G28000.1	AT2G28000.1	1	3	0.4844	0	1	1	635.657	1904.96	1904.96	0.8	0.00051	HCD (High Energy Collision Dissociation)	MS2	37.1328	100	60.6412	16582	20210307_171_CK_total.raw	F4	1.92	0	0.01704
	FALSE	High	[K].DIIPILEK.[T]			0.219426	0	1	1	1	AT2G28000.1	AT2G28000.1 [276-283]	0	940.571	High	0	0.2165	1.74	K.DIIPILEK.T	[276-283]
		Checked	Confidence	Identifying Node	PSM Ambiguity	Annotated Sequence	Modifications	# Protein Groups	# Proteins	Master Protein Accessions	Protein Accessions	# Missed Cleavages	Charge	DeltaScore	DeltaCn	Rank	Search Engine Rank	m/z [Da]	MH+ [Da]	Theo. MH+ [Da]	DeltaM [ppm]	Deltam/z [Da]	Activation Type	MS Order	Isolation Interference [%]	Ion Inject Time [ms]	RT [min]	First Scan	Spectrum File	File ID	XCorr	Percolator q-Value	Percolator PEP
		FALSE	High	Sequest HT (A2)	Unambiguous	[K].DIIPILEK.[T]		1	1	AT2G28000.1	AT2G28000.1	0	2	0.2471	0	1	1	470.79	940.572	940.571	0.49	0.00023	HCD (High Energy Collision Dissociation)	MS2	0	100	65.6159	18602	20210307_171_CK_total.raw	F4	1.74	0	0.2165
	FALSE	High	[R].GVLNVVAVK.[A]			0.0699218	0	1	1	1	AT2G28000.1	AT2G28000.1 [313-321]	0	898.572	High	0	0.06573	2.7	R.GVLNVVAVK.A	[313-321]
		Checked	Confidence	Identifying Node	PSM Ambiguity	Annotated Sequence	Modifications	# Protein Groups	# Proteins	Master Protein Accessions	Protein Accessions	# Missed Cleavages	Charge	DeltaScore	DeltaCn	Rank	Search Engine Rank	m/z [Da]	MH+ [Da]	Theo. MH+ [Da]	DeltaM [ppm]	Deltam/z [Da]	Activation Type	MS Order	Isolation Interference [%]	Ion Inject Time [ms]	RT [min]	First Scan	Spectrum File	File ID	XCorr	Percolator q-Value	Percolator PEP
		FALSE	High	Sequest HT (A2)	Unambiguous	[R].GVLNVVAVK.[A]		1	1	AT2G28000.1	AT2G28000.1	0	2	0.6407	0	1	1	449.789	898.571	898.572	-0.63	-0.00028	HCD (High Energy Collision Dissociation)	MS2	25.1186	100	51.1376	12635	20210307_171_CK_total.raw	F4	2.7	0	0.06573
	FALSE	High	[K].HGLLSVTSGANPVSLK.[R]			0.000704468	0	1	1	1	AT2G28000.1	AT2G28000.1 [146-161]	0	1579.88	High	0	0.000548	3.92	K.HGLLSVTSGANPVSLK.R	[146-161]
		Checked	Confidence	Identifying Node	PSM Ambiguity	Annotated Sequence	Modifications	# Protein Groups	# Proteins	Master Protein Accessions	Protein Accessions	# Missed Cleavages	Charge	DeltaScore	DeltaCn	Rank	Search Engine Rank	m/z [Da]	MH+ [Da]	Theo. MH+ [Da]	DeltaM [ppm]	Deltam/z [Da]	Activation Type	MS Order	Isolation Interference [%]	Ion Inject Time [ms]	RT [min]	First Scan	Spectrum File	File ID	XCorr	Percolator q-Value	Percolator PEP
		FALSE	High	Sequest HT (A2)	Unambiguous	[K].HGLLSVTSGANPVSLK.[R]		1	1	AT2G28000.1	AT2G28000.1	0	3	0.7602	0	1	1	527.299	1579.88	1579.88	0.5	0.00026	HCD (High Energy Collision Dissociation)	MS2	8.88331	100	56.8935	15011	20210307_171_CK_total.raw	F4	3.92	0	0.000548
	FALSE	High	[K].LADCVGLTLGPR.[G]	1xCarbamidomethyl [C4]		0.00307318	0	1	1	1	AT2G28000.1	AT2G28000.1 [68-79]	0	1271.68	High	0	0.002543	2.7	K.LADCVGLTLGPR.G	[68-79]
		Checked	Confidence	Identifying Node	PSM Ambiguity	Annotated Sequence	Modifications	# Protein Groups	# Proteins	Master Protein Accessions	Protein Accessions	# Missed Cleavages	Charge	DeltaScore	DeltaCn	Rank	Search Engine Rank	m/z [Da]	MH+ [Da]	Theo. MH+ [Da]	DeltaM [ppm]	Deltam/z [Da]	Activation Type	MS Order	Isolation Interference [%]	Ion Inject Time [ms]	RT [min]	First Scan	Spectrum File	File ID	XCorr	Percolator q-Value	Percolator PEP
		FALSE	High	Sequest HT (A2)	Unambiguous	[K].LADcVGLTLGPR.[G]	C4(Carbamidomethyl)	1	1	AT2G28000.1	AT2G28000.1	0	2	0.637	0	1	1	636.343	1271.68	1271.68	0.21	0.00014	HCD (High Energy Collision Dissociation)	MS2	0	100	59.3559	16064	20210307_171_CK_total.raw	F4	2.7	0	0.002543
FALSE	High	Master Protein	AT3G09630.1	Ribosomal protein L4/L1 family	0	20.797	19	6	8	2	1	406	44.7	10.35	22.03	6		0
	Checked	Confidence	Annotated Sequence	Modifications	Modifications in Master Proteins	Qvality PEP	Qvality q-value	# Protein Groups	# Proteins	# PSMs	Master Protein Accessions	Positions in Master Proteins	# Missed Cleavages	Theo. MH+ [Da]	Confidence (by Search Engine): Sequest HT	Percolator q-Value (by Search Engine): Sequest HT	Percolator PEP (by Search Engine): Sequest HT	XCorr (by Search Engine): Sequest HT	Sequence in Protein	Positions in Protein	Peptide Group Modifications in Protein
	FALSE	High	[R].MSLLAEAQR.[V]			0.0163022	0	1	2	1	AT3G09630.1	AT3G09630.1 [344-352]	0	1018.53	High	0	0.01441	2.5	R.MSLLAEAQR.V	[344-352]
		Checked	Confidence	Identifying Node	PSM Ambiguity	Annotated Sequence	Modifications	# Protein Groups	# Proteins	Master Protein Accessions	Protein Accessions	# Missed Cleavages	Charge	DeltaScore	DeltaCn	Rank	Search Engine Rank	m/z [Da]	MH+ [Da]	Theo. MH+ [Da]	DeltaM [ppm]	Deltam/z [Da]	Activation Type	MS Order	Isolation Interference [%]	Ion Inject Time [ms]	RT [min]	First Scan	Spectrum File	File ID	XCorr	Percolator q-Value	Percolator PEP
		FALSE	High	Sequest HT (A2)	Unambiguous	[R].MSLLAEAQR.[V]		1	2	AT3G09630.1	AT3G09630.2; AT3G09630.1	0	2	0.604	0	1	1	509.771	1018.54	1018.53	0.39	0.0002	HCD (High Energy Collision Dissociation)	MS2	26.8172	100	50.1492	12217	20210307_171_CK_total.raw	F4	2.5	0	0.01441
	FALSE	High	[R].NLPGVELCHVER.[L]	1xCarbamidomethyl [C8]		0.00161907	0	2	4	1	AT3G09630.1; AT5G02870.1	AT3G09630.1 [229-240]; AT5G02870.1 [230-241]	0	1422.72	High	0	0.001299	3.6	R.NLPGVELCHVER.L	[229-240]
		Checked	Confidence	Identifying Node	PSM Ambiguity	Annotated Sequence	Modifications	# Protein Groups	# Proteins	Master Protein Accessions	Protein Accessions	# Missed Cleavages	Charge	DeltaScore	DeltaCn	Rank	Search Engine Rank	m/z [Da]	MH+ [Da]	Theo. MH+ [Da]	DeltaM [ppm]	Deltam/z [Da]	Activation Type	MS Order	Isolation Interference [%]	Ion Inject Time [ms]	RT [min]	First Scan	Spectrum File	File ID	XCorr	Percolator q-Value	Percolator PEP
		FALSE	High	Sequest HT (A2)	Unambiguous	[R].NLPGVELcHVER.[L]	C8(Carbamidomethyl)	2	4	AT3G09630.1; AT5G02870.1	AT3G09630.2; AT3G09630.1; AT5G02870.2; AT5G02870.1	0	3	0.7333	0	1	1	474.91	1422.72	1422.72	0.27	0.00013	HCD (High Energy Collision Dissociation)	MS2	5.28681	100	49.9577	12135	20210307_171_CK_total.raw	F4	3.6	0	0.001299
	FALSE	High	[R].AGQAAFGNMCR.[G]	1xCarbamidomethyl [C10]		0.00788759	0	2	4	1	AT3G09630.1; AT5G02870.1	AT3G09630.1 [92-102]; AT5G02870.1 [93-103]	0	1182.51	High	0	0.006776	2.73	R.AGQAAFGNMCR.G	[92-102]
		Checked	Confidence	Identifying Node	PSM Ambiguity	Annotated Sequence	Modifications	# Protein Groups	# Proteins	Master Protein Accessions	Protein Accessions	# Missed Cleavages	Charge	DeltaScore	DeltaCn	Rank	Search Engine Rank	m/z [Da]	MH+ [Da]	Theo. MH+ [Da]	DeltaM [ppm]	Deltam/z [Da]	Activation Type	MS Order	Isolation Interference [%]	Ion Inject Time [ms]	RT [min]	First Scan	Spectrum File	File ID	XCorr	Percolator q-Value	Percolator PEP
[truncated: 2,708 more rows]
