# Supplementary material for: Initiation and amplification of SnRK2 activation in abscisic acid signaling
Source: Nat Commun. 2021 Apr 28;12:2456. doi: 10.1038/s41467-021-22812-x (PMC8080645; doi:10.1038/s41467-021-22812-x)
Supplement: Supplementary file 6 — Supplementary Dataset 3 [file 41467_2021_22812_MOESM6_ESM.xlsx]

## Sheet: FDR0.05_FC3_DEG
Supplementary Table S3. The DEGs in the OK100-oct mutant.
Gene	col.1	col.2	col.3	col.A1	col.A2	col.A3	oct.1	oct.2	oct.3	oct.A1	oct.A2	oct.A3	col-A_vs_col-	oct-_vs_col-	oct-A_vs_oct-	col-A_vs_col-_logFC	oct-_vs_col-_logFC	oct-A_vs_oct-_logFC	col-A_vs_col-_FDR	oct-_vs_col-_FDR	oct-A_vs_oct-_FDR	gene_model_type	short_description	detailed_description
AT1G01120	28.75	32.73	21.3	85.67	85.43	119.69	30.74	25.34	23.97	47.67	59.71	60.36	1	0	0	1.813	-0.048	1.067	5.835e-24	0.9279	5.986e-09	protein_coding	3-ketoacyl-CoA synthase 1	Encodes a condensing enzyme KCS1 (3-ketoacyl-CoA synthase 1) which is involved in the critical fatty acid elongation process in wax biosynthesis.
AT1G01240	6.52	7.28	9.4	60.45	55.21	60.75	6.31	7.91	7.68	23.34	19.56	21.87	1	0	0	2.924	-0.087	1.566	1.74e-95	0.8092	1.426e-28	protein_coding	.	.
AT1G01250	0.36	0.33	0.11	3.25	2.89	3.25	0.27	0.44	0.29	1.98	2.02	1.89	1	0	1	3.527	0.325	2.538	1.534e-22	0.8482	1.126e-12	protein_coding	Integrase-type DNA-binding superfamily protein	encodes a member of the DREB subfamily A-4 of ERF/AP2 transcription factor family. The protein contains one AP2 domain. There are 17 members in this subfamily including TINY.
AT1G01470	89.48	62.54	78.23	794.52	815.16	908.71	93.94	95.3	88.62	286.42	317.47	299.72	1	0	1	3.45	0.27	1.701	5.177e-128	0.2176	2.713e-35	protein_coding	Late embryogenesis abundant protein	Encodes late-embryogenesis abundant protein whose mRNA levels are induced in response to wounding and light stress. Might be involved in protection against dessication.
AT1G01480	0.83	0.36	1.16	10.78	8.18	11.06	0.4	0.98	0.56	2.56	3.27	2.09	1	0	1	3.648	-0.311	2.037	4.26e-32	0.6779	2.153e-10	protein_coding	1-amino-cyclopropane-1-carboxylate synthase 2	a member of the 1-aminocyclopropane-1-carboxylate (ACC) synthase (S-adenosyl-L-methionine methylthioadenosine-lyase, EC 4.4.1.14) gene family, isolated from a flower-specific cDNA library.
AT1G01520	1.4	0.84	0.89	28.56	22.91	16.46	0.87	1.48	0.99	7.16	7.96	8.2	1	0	1	4.432	0.088	2.801	6.522e-62	0.9487	5.899e-26	protein_coding	Homeodomain-like superfamily protein	.
AT1G01720	50.65	48.21	70.59	275.99	231.52	246.88	34.36	47.75	47.62	144.34	143.26	150.57	1	0	1	2.154	-0.386	1.756	1.851e-39	0.1136	1.395e-26	protein_coding	NAC (No Apical Meristem) domain transcriptional regulator superfamily protein	Belongs to a large family of putative transcriptional activators with NAC domain. Transcript level increases in response to wounding and abscisic acid. ATAF1 attentuates ABA signaling and sythesis. Mutants are hyposensitive to ABA.
AT1G01770	15.04	16.21	20.19	51.91	50.23	57.8	12.56	15.18	16.2	28.67	24.72	25.09	1	0	0	1.636	-0.228	0.837	5.182e-32	0.3444	5.88e-09	protein_coding	.	.
AT1G02205	10.44	9.75	4.9	86.2	87.12	127.8	9.98	8.16	9.34	24.61	23.09	29.17	1	0	0	3.586	0.133	1.484	4.607e-52	0.8019	1.012e-10	protein_coding	Fatty acid hydroxylase superfamily	Expression of the CER1 gene associated with production of stem epicuticular wax and pollen fertility. Biochemical studies showed that cer1 mutants are blocked in the conversion of stem wax C30 aldehydes to C29 alkanes, and they also lack the secondary alcohols and ketones. These suggested the CER1 protein is an aldehyde decarbonylase, but the exact molecular function of this protein remains to be…
AT1G02310	0.22	0.28	0.21	8.01	8.04	9	0.3	0.09	0.29	2.57	2.19	1.93	1	0	1	5.135	-0.024	3.258	5.965e-80	1	4.534e-27	protein_coding	Glycosyl hydrolase superfamily protein	.
AT1G02340	3.09	2.53	5.33	13.09	13.39	12.67	2.46	3.95	2.87	9.38	7.84	10.49	1	0	0	1.83	-0.247	1.58	1.224e-15	0.6182	2.038e-11	protein_coding	basic helix-loop-helix (bHLH) DNA-binding superfamily protein	Encodes a light-inducible, nuclear bHLH protein involved in phytochrome signaling. Mutants exhibit a long-hypocotyl phenotype only under far-red light but not under red light and are defective in other phytochrome A-related responses. Mutants also show blue light response defects. HFR1 interacts with COP1, co-localizes to the nuclear specks and is ubiquinated by COP1.
AT5G42630	5.05	3.36	4.05	1.3	1.59	1.24	4.68	4.85	4.68	3.72	3.15	3.09	-1	0	0	-1.585	0.187	-0.516	1.379e-13	0.6087	0.01062	protein_coding	Homeodomain-like superfamily protein	Encodes a member of the KANADI family of putative transcription factors. Involved in integument formation during ovule development and expressed at the boundary between the inner and outer integuments. It is essential for directing laminar growth of the inner integument.Along with KAN1 and KAN2, KAN4 is involved in proper localization of PIN1 in early embryogenesis.
AT4G31500	71.13	85.88	69.34	23.26	23.36	28.79	117.85	89.5	108.53	58.2	59.62	50.97	-1	0	0	-1.586	0.481	-0.904	8.075e-28	0.01115	7.753e-10	protein_coding	cytochrome P450, family 83, subfamily B, polypeptide 1	Encodes an oxime-metabolizing enzyme in the biosynthetic pathway of glucosinolates. Is required for phytochrome signal transduction in red light. Mutation confers auxin overproduction.
AT1G02390	0.31	0.37	0.24	7.94	7.66	9.01	0.25	0.3	0.53	1.67	1.76	2.34	1	0	1	4.733	0.224	2.429	5.664e-77	0.8449	4.497e-19	protein_coding	glycerol-3-phosphate acyltransferase 2	putative sn-glycerol-3-phosphate 2-O-acyltransferase
AT1G02400	4.28	3.74	4.2	17.78	14.25	16.17	4.41	4.62	4.13	9.45	10.05	8.48	1	0	0	1.976	0.105	1.086	1.143e-40	0.7904	8.517e-13	protein_coding	gibberellin 2-oxidase 6	Encodes a gibberellin 2-oxidase that acts on C19 gibberellins but not C20 gibberellins.
AT1G02470	0.64	0.51	0.55	3.98	4.53	5.11	0.26	0.43	0.38	1.48	1.78	1.08	1	0	1	2.977	-0.681	2.006	5.342e-23	0.453	1.984e-07	protein_coding	Polyketide cyclase/dehydrase and lipid transport superfamily protein	.
AT1G55390	0.83	0.56	0.49	0.23	0.17	0.22	0.64	0.49	0.53	0.2	0.27	0.26	-1	0	0	-1.587	-0.176	-1.184	1.992e-05	0.8355	0.001904	protein_coding	Cysteine/Histidine-rich C1 domain family protein	.
AT5G16860	0.77	1.11	0.87	0.32	0.34	0.23	0.99	0.69	0.85	0.28	0.46	0.49	-1	0	0	-1.587	-0.108	-1.032	1.872e-07	0.8731	0.0006298	protein_coding	Tetratricopeptide repeat (TPR)-like superfamily protein	.
AT1G02660	26.8	35.86	53.21	126.6	111.62	127.91	18.53	35.63	32.8	70.05	59.83	69.35	1	0	0	1.66	-0.414	1.196	1.466e-12	0.2775	7.163e-07	protein_coding	alpha/beta-Hydrolases superfamily protein	.
AT1G02670	1.21	1.34	1.46	9.77	9.7	9.45	1.33	1.32	1.77	3.72	3.16	3.8	1	0	0	2.847	0.135	1.277	2.118e-66	0.77	2.443e-13	protein_coding	P-loop containing nucleoside triphosphate hydrolases superfamily protein	.
AT1G02700	0.34	0.59	0.7	23.34	19.5	21.33	0.58	0.24	0.56	3.74	4.42	3.95	1	0	1	5.277	-0.232	3.107	8.468e-116	0.8199	4.897e-32	protein_coding	.	.
AT1G02816	11.8	8.44	17.14	66.66	61.63	64	9.13	12.02	9.53	31.93	32.01	35.18	1	0	1	2.358	-0.29	1.692	1.373e-37	0.3804	9.485e-20	protein_coding	Protein of unknown function, DUF538	.
AT5G45220	1.13	1.46	1.84	0.5	0.48	0.49	2.11	2.26	3.02	1.1	1.06	0.72	-1	0	0	-1.587	0.731	-1.363	3.349e-07	0.03603	4.291e-07	protein_coding	Disease resistance protein (TIR-NBS-LRR class) family	.
AT4G04220	0.82	0.8	0.91	0.34	0.26	0.24	0.94	0.75	0.77	0.39	0.42	0.35	-1	0	0	-1.589	-0.04	-1.091	5.692e-08	0.9714	0.000103	protein_coding	receptor like protein 46	.
AT1G03070	0.65	0.61	0.53	2.39	3.81	3.74	0.83	0.61	0.41	1.36	1.47	0.94	1	0	0	2.461	0.059	0.998	3.272e-14	0.9873	0.006498	protein_coding	Bax inhibitor-1 family protein	.
AT4G16835	1.4	1.89	0.95	0.53	0.36	0.52	1.72	1.32	1.37	0.46	1.03	0.7	-1	0	0	-1.589	0.063	-1.009	2.366e-06	0.9658	0.002195	protein_coding	Tetratricopeptide repeat (TPR)-like superfamily protein	.
AT1G03120	0.92	1.01	1.4	4.39	5.56	5.16	0.68	0.9	0.6	2.69	3	2.74	1	0	1	2.165	-0.613	1.936	1.17e-13	0.4242	9.595e-09	protein_coding	responsive to abscisic acid 28	Atrab28 plays a role in the ion cell balance during late embryogenesis and germination.
AT1G03220	126.04	106.28	159.61	437.26	388.57	414.39	112.86	145.2	126.16	279.72	271.44	274.32	1	0	0	1.662	-0.029	1.103	1.081e-28	0.954	3.913e-13	protein_coding	Eukaryotic aspartyl protease family protein	.
AT1G03700	0.31	0.17	0.38	2.63	3.73	2.51	0.29	0.32	0.51	1.64	1.29	0.89	1	0	1	3.305	0.347	1.728	2.637e-14	0.8348	0.0003686	protein_coding	Uncharacterised protein family (UPF0497)	.
AT1G03790	0.06	0.18	0.12	126.72	106.65	135.49	0.24	0.21	0.16	9.5	7.76	9.06	1	0	1	9.964	0.748	5.414	0	0.5571	6.438e-117	protein_coding	Zinc finger C-x8-C-x5-C-x3-H type family protein	Encodes SOMNUS (SOM), a nucleus-localized CCCH-type zinc finger protein. SOM negatively regulates light-dependent seed germination downstream of PIL5 (AT2G20180).
AT1G03800	0.2	0.38	0.52	2.28	2.21	2.25	0.31	0.28	0.5	2.39	1.12	1.21	1	0	1	2.578	-0.034	2.095	1.106e-09	1	1.441e-06	protein_coding	ERF domain protein 10	encodes a member of the ERF (ethylene response factor) subfamily B-1 of ERF/AP2 transcription factor family (ATERF-10). The protein contains one AP2 domain. There are 15 members in this subfamily including ATERF-3, ATERF-4, ATERF-7, and leafy petiole.
AT4G24570	4.55	4.76	3.47	1.07	2.28	0.81	11.1	15.27	12.57	3.83	4.14	5.67	-1	1	0	-1.589	1.608	-1.508	1.676e-08	1.079e-08	3.392e-09	protein_coding	dicarboxylate carrier 2	Encodes one of the mitochondrial dicarboxylate carriers (DIC): DIC1 (AT2G22500), DIC2 (AT4G24570), DIC3 (AT5G09470).
AT5G06730	0.76	0.44	0.24	0.07	0.18	0.23	1.19	0.8	1.09	0.44	0.56	0.47	-1	0	0	-1.589	1.097	-1.067	0.002151	0.03172	0.005265	protein_coding	Peroxidase superfamily protein	.
AT1G03940	0.5	0.62	0.06	1.29	1.91	1.34	0.87	0.3	0.65	1.51	1.95	1.53	1	0	0	1.956	0.645	1.443	6.507e-06	0.4751	0.0004019	protein_coding	HXXXD-type acyl-transferase family protein	.
AT1G03980	0.24	0.45	0.14	0.08	0.13	0.11	0.66	0.44	0.42	0.1	0.08	0.09	0	0	-1	-1.342	0.896	-2.463	0.01137	0.1422	1.749e-07	protein_coding	phytochelatin synthase 2	Encodes a protein with phytochelatin synthase activity which binds Cd2+ and Cd-glutathione complexes with high affinity. The protein has been postulated to be involved in Cd2+ tolerance. AtPCS2 expression appears to be less than that of AtPCS1, explaining the inability of endogenous AtPCS2 to substitute for AtPCS1 in the cad1-3 mutant (AtPCS1 null).
AT2G47880	5.72	4.31	3.34	1.29	1.46	1.69	3.09	2.81	2.14	0.6	1.15	1.35	-1	0	0	-1.59	-0.73	-1.353	3.251e-07	0.07644	0.0001134	protein_coding	Glutaredoxin family protein	.
AT1G04220	2.76	2.84	2.58	113.95	120.47	159.07	2.84	2.1	2.98	32.95	35.47	33.31	1	0	1	5.587	-0.042	3.678	5.848e-215	0.9443	2.256e-106	protein_coding	3-ketoacyl-CoA synthase 2	Encodes KCS2, a member of the 3-ketoacyl-CoA synthase family involved in the biosynthesis of VLCFA (very long chain fatty acids).
AT5G48540	6.61	4.94	6.58	1.8	2.45	1.73	5.58	6.81	5.94	3.23	5.87	3.57	-1	0	0	-1.59	0.013	-0.536	3.956e-10	0.998	0.03565	protein_coding	receptor-like protein kinase-related family protein	.
AT1G04560	0	0	0	20.14	18.11	20.88	0	0	0	0.61	1.53	1.09	1	0	1	11.436	0	7.45	1.358e-111	1	6.175e-16	protein_coding	AWPM-19-like family protein	.
AT1G04570	0.21	0.14	0.12	1.24	1.3	0.83	0.43	0.34	0.15	0.84	0.73	0.67	1	0	0	2.812	0.945	1.264	2.191e-13	0.2244	0.0004434	protein_coding	Major facilitator superfamily protein	.
AT1G72920	5.35	3.33	3.55	1.32	1.6	1.1	8.22	13.15	12.13	6.81	6.65	6.81	-1	0	0	-1.591	1.449	-0.723	9.654e-10	3.324e-09	0.001221	protein_coding	Toll-Interleukin-Resistance (TIR) domain family protein	.
AT3G18890	52.81	71.77	39.46	16.84	19.28	18.3	81.26	64.92	80.55	36.48	39.74	37.66	-1	0	0	-1.591	0.467	-0.994	1.889e-19	0.06057	3.2e-08	protein_coding	NAD(P)-binding Rossmann-fold superfamily protein	.
AT1G04990	12.44	11.54	14.16	39.76	39.34	42.61	14.34	16.61	15.63	24.86	27.92	24.18	1	0	0	1.672	0.287	0.724	7.557e-46	0.1171	2.331e-09	protein_coding	Zinc finger C-x8-C-x5-C-x3-H type family protein	.
AT1G05100	0.2	0.09	0.15	67.24	49.94	60.77	0.24	0.36	0.32	11.82	13.51	13.95	1	0	1	8.608	1.02	5.415	3.2e-256	0.2773	1.009e-121	protein_coding	mitogen-activated protein kinase kinase kinase 18	member of MEKK subfamily
AT5G66540	17.61	26.04	14.16	6.04	6.69	6.44	24.12	17.3	19.7	7.78	9.41	10.33	-1	0	0	-1.591	0.082	-1.15	4.824e-16	0.8673	5.784e-09	protein_coding	.	.
AT1G05340	13.85	7.83	20.74	313.58	297.39	339.74	9.36	16.19	12.55	89.03	73.41	89.37	1	0	1	4.481	-0.16	2.725	5.871e-64	0.7825	3.374e-27	protein_coding	.	.
AT1G05420	2.51	1.06	1.41	5.21	5.71	6.44	2.15	0.67	1.74	1.61	2.06	1.91	1	0	0	1.786	-0.125	0.282	8.965e-08	0.9259	0.5274	protein_coding	ovate family protein 12	.
AT1G05450	0.23	0.12	0.05	8.46	10.7	13.54	0.34	0.46	0.14	1.65	0.54	0.91	1	0	1	6.275	1.187	1.708	7.587e-44	0.3113	0.0003206	protein_coding	Bifunctional inhibitor/lipid-transfer protein/seed storage 2S albumin superfamily protein	Encodes a Protease inhibitor/seed storage/LTP family protein
AT1G05560	241.3	190.12	272.45	716.2	600.05	867.12	191.77	316.72	274.85	502.83	559.1	496.45	1	0	0	1.633	0.154	0.992	4.758e-18	0.6932	2.957e-07	protein_coding	UDP-glucosyltransferase 75B1	A UDP-glucose transferase localized in the phragmoplast. It has been co-purified with the callose synthase complex and may transfer UDP-glucose from sucrose synthase to the callose synthase and thus help form a substrate channel for the synthesis of callose at the forming cell plate. Induced by salicylic acid. Independent of NPR1 for their induction by salicylic acid. UGT1 encodes a protein with …
AT4G16630	17.42	25.19	12.78	5.81	6.23	6.3	24.32	18.06	19.5	7.42	9.32	9.35	-1	0	0	-1.593	0.161	-1.245	6.031e-16	0.6904	4.679e-10	protein_coding	DEA(D/H)-box RNA helicase family protein	.
AT5G23480	1.83	1.64	1.78	0.42	0.8	0.5	2.6	2.88	2.86	1.19	1.85	1.2	-1	0	0	-1.593	0.663	-0.98	2.878e-09	0.02919	2.434e-05	protein_coding	SWIB/MDM2 domain;Plus-3;GYF	.
AT1G07050	44.69	51.57	37.02	14.08	15.37	14.63	46.12	35.86	42.31	31.43	38.94	30.1	-1	0	0	-1.594	-0.099	-0.308	2.002e-25	0.7593	0.05637	protein_coding	CCT motif family protein	.
AT3G58120	32.58	33.81	28.19	10.88	10.21	10.22	37.15	31.41	30.18	19.63	16.73	20.06	-1	0	0	-1.594	0.063	-0.807	7.862e-36	0.836	2.92e-10	protein_coding	Basic-leucine zipper (bZIP) transcription factor family protein	Encodes a member of the BZIP family of transcription factors. Forms heterodimers with the related protein AtbZIP34. Binds to G-boxes in vitro and is localized to the nucleus in onion epidermal cells.
AT1G05680	79.32	22.66	45.31	218.43	198.07	262.02	59.23	69.67	61.83	135.67	198.8	127.58	1	0	0	2.203	0.372	1.276	5.553e-13	0.4957	4.293e-05	protein_coding	Uridine diphosphate glycosyltransferase 74E2	Encodes a UDP-glucosyltransferase, UGT74E2, that acts on IBA (indole-3-butyric acid) and affects auxin homeostasis. The transcript and protein levels of this enzyme are strongly induced by H2O2 and may allow integration of ROS (reactive oxygen species) and auxin signaling. This enzyme can also transfer glycosyl groups to several compounds related to the explosive TNT when this synthetic compound …
AT1G33140	43.31	70.69	30.1	14.72	17.47	15.46	41.82	26.08	32.32	19.67	26.22	25.17	-1	0	0	-1.595	-0.523	-0.496	5.954e-11	0.1534	0.05824	protein_coding	Ribosomal protein L6 family	Encodes ribosomal protein L9. Identified in a screen for enhancers of as1. as1/pgy double mutants show defects in leaf vascular patterning and adaxial cell fate. Double mutant analysis indicates pgy genes function in the same pathway as REV, KAN1 and KAN2.
AT2G17620	2.4	1.66	2.06	0.73	0.55	0.76	2.61	2.41	2.64	1.86	1.98	2.15	-1	0	0	-1.595	0.32	-0.352	1.115e-10	0.3475	0.1083	protein_coding	Cyclin B2;1	.
AT2G40550	7.3	8.88	3.81	1.43	2.49	2.68	9.12	6.28	7.66	4.03	5.1	5.09	-1	0	0	-1.595	0.209	-0.697	8.762e-09	0.7114	0.01407	protein_coding	E2F target gene 1	Encodes a nuclear localized target of E2Fa-DPa, transcription factors controlling cell cycle progression. Required for sister chromatid cohesion and DNA repair.
AT1G06570	171.84	163.73	345.88	754.12	678.53	784.06	129.07	231.09	200.09	592.15	465.03	576.91	1	0	0	1.702	-0.283	1.544	1.883e-11	0.5485	2.725e-09	protein_coding	phytoene desaturation 1	Mutation of the PDS1 locus disrupts the activity of p-hydroxyphenylpyruvate dioxygenase (HPPDase), the first committed step in the synthesis of both plastoquinone and tocopherols in plants.
AT3G26700	6.64	5.8	4.74	1.72	2.13	1.81	7.85	8.15	7.2	2.44	3.64	3.43	-1	0	0	-1.595	0.435	-1.283	1.362e-17	0.08038	5.564e-13	protein_coding	Protein kinase superfamily protein	.
AT5G45775	89.83	91.85	58.1	25.1	28.88	25.34	103.94	67.28	72.11	41.14	43.88	44.65	-1	0	0	-1.595	0.022	-0.908	1.502e-18	0.9767	1.009e-06	protein_coding	Ribosomal L5P family protein	.
AT1G07040	36.87	30.68	78.04	222.02	216.5	226.96	20.79	40.97	30.94	132.36	104.75	121.53	1	0	1	2.192	-0.652	1.952	1.046e-14	0.1156	1.368e-11	protein_coding	.	.
AT5G60930	8.38	10.28	5.64	2.61	3.03	2.38	11.71	9.52	11.27	6.05	6.38	6.29	-1	0	0	-1.595	0.421	-0.796	1.125e-18	0.1028	1.092e-05	protein_coding	P-loop containing nucleoside triphosphate hydrolases superfamily protein	.
AT4G00400	19.03	20.9	13.96	6.24	5.86	5.68	23.57	20.28	23.2	10.09	11.38	12.52	-1	0	0	-1.597	0.317	-0.979	1.853e-25	0.1595	7.76e-11	protein_coding	glycerol-3-phosphate acyltransferase 8	bifunctional sn-glycerol-3-phosphate 2-O-acyltransferase/phosphatase. Involved in cutin assembly and is functionally redundant with GPAT4.
AT4G15640	9.14	13.44	6.87	2.62	3.63	3.47	12.54	10.13	11.19	4.69	4.55	5.01	-1	0	0	-1.597	0.205	-1.247	1.368e-13	0.6141	5.815e-09	protein_coding	.	.
AT1G07150	11.29	9.27	15.97	58.22	49.19	52.72	6.98	11.4	10.81	31.71	26.72	29.24	1	0	1	2.13	-0.326	1.587	3.034e-29	0.3124	1.667e-16	protein_coding	mitogen-activated protein kinase kinase kinase 13	member of MEKK subfamily
AT1G33170	14.85	16	10.83	4.63	5.32	3.75	17.5	15.93	18.25	12.75	12.99	13.08	-1	0	0	-1.598	0.312	-0.413	1.297e-24	0.1786	0.009307	protein_coding	S-adenosyl-L-methionine-dependent methyltransferases superfamily protein	.
AT4G39630	3.22	4.3	2.1	1.02	1.23	0.87	3.97	3.98	3.95	2.76	1.82	1.94	-1	0	0	-1.598	0.317	-0.87	6.612e-08	0.5138	0.001739	protein_coding	.	.
AT1G07430	0.03	0.09	0.03	62.6	58.77	70.05	0	0.05	0	11.24	13.27	11.65	1	0	1	10.31	-1.497	9.424	0	0.6074	5.392e-196	protein_coding	highly ABA-induced PP2C gene 2	Encodes a member of the group A protein phosphatase 2C (PP2C) family that is responsible for negatively regulating seed dormancy.
AT1G07720	14.86	15.62	11.13	160.76	158.31	206.65	16.8	14.59	16.06	58.68	74.04	70.5	1	0	1	3.66	0.191	2.098	1.422e-109	0.528	2.363e-40	protein_coding	3-ketoacyl-CoA synthase 3	Encodes KCS3, a member of the 3-ketoacyl-CoA synthase family involved in the biosynthesis of VLCFA (very long chain fatty acids).
AT1G07870	3.43	2.23	2.12	9.5	8.82	9.5	2.55	2.92	2.37	5.45	4.83	4.93	1	0	0	1.836	0.01	0.956	6.439e-28	0.9994	4.52e-08	protein_coding	Protein kinase superfamily protein	.
AT1G07900	0.17	0.29	0.33	3	4.29	5.1	0.2	0.14	0	0.83	1.26	0.99	1	0	1	3.897	-1.143	3.053	1.094e-18	0.5045	1.332e-06	protein_coding	LOB domain-containing protein 1	.
AT1G07985	2.01	3.33	4.03	269.47	236.59	258.66	1.25	2.64	2.29	71.55	71.69	64.5	1	0	1	6.345	-0.613	5.078	1.593e-257	0.07635	3.38e-165	protein_coding	Expressed protein	.
AT1G23830	1.69	1.28	2.51	0.36	0.74	0.71	2.86	2.23	2.54	1.18	1.03	0.76	-1	0	0	-1.6	0.468	-1.37	2.332e-06	0.3249	1.08e-05	protein_coding	.	.
AT1G08500	1.97	1.59	1.68	11.88	13.46	12.05	2.15	2.14	1.82	7	5.07	7.37	1	0	1	2.831	0.221	1.671	1.257e-43	0.6859	6.422e-16	protein_coding	early nodulin-like protein 18	.
AT1G08630	127.08	145.8	331.38	617.61	558.93	627.88	57.53	168.52	106.13	564.76	403.21	510.45	0	0	1	1.578	-0.863	2.154	3.719e-06	0.07662	1.165e-09	protein_coding	threonine aldolase 1	Encodes a threonine aldolase, involved in threonine degradation to glycine. Primarily expressed in seeds and seedlings.
AT1G33811	30.11	30.39	27.82	9.2	9.95	9.94	32.14	29.94	30.79	18.76	21	25.02	-1	0	0	-1.602	0.073	-0.518	3.233e-37	0.7931	3.4e-05	protein_coding	GDSL-like Lipase/Acylhydrolase superfamily protein	.
AT1G08890	7.14	6.61	7.03	54.89	60.46	60	7.92	6.06	5.33	26.97	25.06	26.66	1	0	1	3.076	-0.104	2.024	6.953e-114	0.7424	1.352e-51	protein_coding	Major facilitator superfamily protein	.
AT1G08920	6.89	6.34	7.35	63.39	62.68	61.53	6.26	6.58	7.4	24.35	22.23	23.02	1	0	1	3.186	-0.027	1.783	3.961e-162	0.9534	2.798e-55	protein_coding	ERD (early response to dehydration) six-like 1	Encodes ESL1, a transporter for monosaccharides.
AT2G20950	15.78	17.5	11.36	4.37	4.81	5.53	15.77	12.96	15.32	5.41	6.07	5.59	-1	0	0	-1.602	-0.017	-1.368	2.188e-23	0.9781	1.264e-17	protein_coding	Arabidopsis phospholipase-like protein (PEARLI 4) family	.
AT1G08990	2.29	2.31	2.87	8.15	8.23	8.1	2.27	1.99	1.78	4.32	4.01	4.35	1	0	0	1.708	-0.307	1.068	5.225e-30	0.2922	5.227e-11	protein_coding	plant glycogenin-like starch initiation protein 5	.
AT4G08850	28.22	27.7	32.89	9.56	9.43	10.27	26.43	34.15	27.01	21.44	27.57	20.8	-1	0	0	-1.602	-0.02	-0.327	4.202e-28	0.9702	0.03562	protein_coding	Leucine-rich repeat receptor-like protein kinase family protein	.
AT1G09180	0.55	0.15	0.07	3.39	3.41	2.39	0.2	0.11	0.22	0.77	0.92	0.77	1	0	1	3.557	-0.48	2.143	1.938e-17	0.8792	0.000127	protein_coding	secretion-associated RAS super family 1	A member of ARF-like GTPase family. A thaliana has 21 members, in two subfamilies, ARF and ARF-like (ARL) GTPases.
AT3G58660	40.92	55.44	28.22	10.95	13.87	16.2	53.54	34.5	42.17	17.43	20.21	19.88	-1	0	0	-1.603	0.065	-1.179	7.857e-14	0.9153	7.368e-08	protein_coding	Ribosomal protein L1p/L10e family	.
AT1G80340	4.04	4.42	2.13	0.97	1.04	1.48	4.79	4	3.97	1.89	1.97	1.8	-1	0	0	-1.604	0.277	-1.173	4.652e-08	0.593	2.367e-05	protein_coding	gibberellin 3-oxidase 2	Encodes a protein with gibberellin 3 &#946;-hydroxylase activity. The protein was heterologously expressed in E. coli and shown to catalyze the hydroxylation of both GA9 and GA20.
AT1G09490	24.27	20.57	32.7	90.49	88.1	106.52	23.22	33.53	26.22	61.88	58.84	58.46	1	0	0	1.877	0.096	1.111	8.852e-29	0.8089	1.008e-10	protein_coding	NAD(P)-binding Rossmann-fold superfamily protein	similar to Eucalyptus gunnii alcohol dehydrogenase of unknown physiological function (GI:1143445), Vigna unguiculata (gi:1854445), NOT a cinnamyl-alcohol dehydrogenase; Location of EST gb:H37170, gb:H77227 and gb:AA605565
AT1G09500	5.21	3.1	10.24	136.07	122.25	144.81	2.9	7.15	5.85	39.49	46.2	35.49	1	0	1	4.439	-0.225	2.93	5.704e-36	0.7574	7.467e-18	protein_coding	NAD(P)-binding Rossmann-fold superfamily protein	similar to Eucalyptus gunnii alcohol dehydrogenase of unknown physiological function (GI:1143445), Vigna unguiculata (gi:1854445), NOT a cinnamyl-alcohol dehydrogenase
AT1G09530	8.27	6.57	10.1	32.47	31.06	32.76	6.97	8.33	5.6	22.46	23.93	20.4	1	0	1	1.946	-0.257	1.676	3.774e-36	0.3549	1.239e-26	protein_coding	phytochrome interacting factor 3	Transcription factor interacting with photoreceptors phyA and phyB. Forms a ternary complex in vitro with G-box element of the promoters of LHY, CCA1. Acts as a negative regulator of phyB signalling. It degrades rapidly after irradiation of dark grown seedlings in a process controlled by phytochromes. Does not play a significant role in controlling light input and function of the circadian clockw…
AT1G09950	0.73	0.43	0.47	2.66	2.53	2.34	0.29	0.28	0.36	0.6	1.13	0.67	1	0	0	2.187	-0.806	1.344	6.266e-12	0.3016	0.001912	protein_coding	RESPONSE TO ABA AND SALT 1	.
AT1G10070	181.12	209.83	439.35	575.26	517.72	562.7	75.78	202.8	162.3	584.61	373.43	522.77	0	0	1	0.996	-0.913	1.748	0.002219	0.04168	1.866e-07	protein_coding	branched-chain amino acid transaminase 2	Encodes a chloroplast branched-chain amino acid aminotransferase. Complements the yeast leu/iso-leu/val auxotrophy mutant.
AT1G10140	32.08	25.63	62.24	142.06	132.43	130.31	19.32	35.35	25.59	101.82	75.44	82.34	1	0	1	1.753	-0.581	1.694	1.655e-11	0.141	2.511e-10	protein_coding	Uncharacterised conserved protein UCP031279	.
AT1G10220	0.25	0	0.67	1.8	1.74	1.96	0.3	0.29	0.41	0.99	1.06	1.05	1	0	1	2.502	0.049	1.632	9.742e-11	1	0.0001222	protein_coding	.	.
AT1G10370	29.66	28	26.11	111.11	87.87	123.63	30.13	36.37	34.97	58.68	93.21	67.19	1	0	0	1.945	0.276	1.11	1.126e-30	0.3378	9.571e-11	protein_coding	Glutathione S-transferase family protein	Encodes GSTU17 (Glutathione S-Transferase U17). Functions as a negative component of stress-mediated signal transduction pathways in drought and salt stress responses.
AT3G59480	2.76	2.1	2.99	0.74	0.75	1.09	1.35	3.04	2.65	2.22	1.15	3.13	-1	0	0	-1.604	-0.16	-0.104	3.116e-05	0.8645	0.8199	protein_coding	pfkB-like carbohydrate kinase family protein	.
AT1G10480	2.06	2.97	3.03	12.25	10.68	12.95	2.03	1.24	1.63	3.87	3.37	4.24	1	0	0	2.151	-0.713	1.227	1.991e-30	0.01297	5.88e-09	protein_coding	zinc finger protein 5	Encodes a zinc finger protein containing only a single zinc finger that acts downstream of ZFP6 in regulating trichome development by integrating GA and cytokinin signaling.
AT4G12740	0.88	1.5	0.84	0.38	0.44	0.2	1.59	0.94	1.45	0.73	0.46	0.69	-1	0	0	-1.604	0.318	-1.076	8.257e-06	0.6092	0.001638	protein_coding	HhH-GPD base excision DNA repair family protein	.
AT3G23390	103.81	123.64	74.85	30.91	32.02	36.46	146.46	121.58	126.57	63.61	60.5	67.42	-1	0	0	-1.605	0.386	-1.043	5.704e-24	0.0915	6.229e-11	protein_coding	Zinc-binding ribosomal protein family protein	.
AT1G10560	0.72	0.61	0.42	3.2	3.46	3.49	0.63	0.42	0.77	1.76	2.09	2.56	1	0	1	2.54	0.065	1.816	3.396e-26	0.9639	8.694e-14	protein_coding	plant U-box 18	Encodes a protein containing a UND, a U-box, and an ARM domain. This protein has E3 ubiquitin ligase activity based on in vitro assays.
AT1G10740	18.59	19.98	20.8	75.11	62.48	64.72	17.58	19.24	17.94	39.81	39.07	42.43	1	0	0	1.769	-0.117	1.148	4.463e-50	0.6343	1.585e-21	protein_coding	alpha/beta-Hydrolases superfamily protein	.
AT3G16530	57.08	37.69	52.25	20.31	12.58	15.44	79.3	78.6	76.7	23.1	28.77	28.17	-1	0	0	-1.606	0.674	-1.551	1.692e-20	0.001403	2.388e-19	protein_coding	Legume lectin family protein	Lectin like protein whose expression is induced upon treatment with chitin oligomers.
AT1G10810	0.36	0.67	0.5	0.11	0.43	0.3	1.11	0.89	0.95	0.23	0.15	0.19	0	0	-1	-0.822	0.958	-2.327	0.0974	0.07566	8.117e-08	protein_coding	NAD(P)-linked oxidoreductase superfamily protein	.
AT4G39830	0.63	0.59	0.58	0.2	0.12	0.28	0.94	0.95	0.77	0.3	0.56	0.41	-1	0	0	-1.606	0.567	-1.069	2.939e-05	0.2126	0.0004936	protein_coding	Cupredoxin superfamily protein	.
AT1G11170	2.71	2.69	2.95	26.83	26.73	32.4	3.03	2.54	2.55	9	10.63	7.54	1	0	1	3.359	-0.042	1.738	3.362e-103	0.9429	4.665e-29	protein_coding	Protein of unknown function (DUF707)	.
AT5G08600	1.83	2.85	1.56	0.66	0.68	0.7	4.39	2.69	3.47	1.49	1.34	1.57	-1	0	0	-1.606	0.762	-1.26	5.874e-10	0.01383	1.891e-07	protein_coding	U3 ribonucleoprotein (Utp) family protein	.
AT1G11190	1.93	2.23	1.62	46.12	43.13	53.5	2.01	2.01	1.7	5.08	4.75	4.28	1	0	0	4.629	-0.007	1.298	1.197e-170	0.9991	1.666e-12	protein_coding	bifunctional nuclease i	Encodes a bifunctional nuclease that acts on both RNA and DNA involved in nucleic acid degradation to facilitate nucleotide and phosphate recovery during senescence. It has mismatch-specific endonuclease activity with wide recognition of single base mismatches as well as the ability to cleave indel types of mismatches (heteroduplexes with loops).
AT1G11210	13.71	16.24	12.43	47.66	49.95	60.02	12.02	14.83	13.63	32.96	36.2	30.44	1	0	0	1.896	-0.065	1.299	3.445e-43	0.859	1.286e-20	protein_coding	Protein of unknown function (DUF761)	.
AT3G22450	1.72	2.26	1.69	0.68	0.49	0.69	1.41	1.41	1.36	1.42	1.34	1.26	-1	0	0	-1.607	-0.433	-0.053	3.844e-07	0.3531	0.9336	protein_coding	Ribosomal L18p/L5e family protein	.
AT2G15080	5.75	5.62	7.04	2.18	1.85	2.02	10.76	11.87	9.78	10.17	8.74	8.43	-1	0	0	-1.608	0.814	-0.247	1.255e-27	6.54e-08	0.08865	protein_coding	receptor like protein 19	.
AT5G38930	5.46	4.97	4.79	1.69	1.68	1.59	3.41	4.3	3.78	3.05	4.18	2.36	-1	0	0	-1.608	-0.407	-0.27	7.193e-10	0.2888	0.3515	protein_coding	RmlC-like cupins superfamily protein	.
AT1G20720	1.52	2.52	0.87	0.31	0.69	0.61	2.4	2.09	2.61	1.16	1.51	1.28	-1	0	0	-1.609	0.535	-0.846	1.18e-06	0.2949	0.01007	protein_coding	RAD3-like DNA-binding helicase protein	.
AT1G33240	53.41	53.97	47.56	15.9	17.43	17.44	54.51	54.77	52.38	34.05	33.78	33.93	-1	0	0	-1.61	0.061	-0.668	3.548e-46	0.8176	5.845e-09	protein_coding	GT-2-like 1	Encodes a plant transcriptional activator that contains two separate, but similar, trihelix DNA-binding domains, similar to GT-2. Gene is expressed in all aerial parts of the plant, with higher level of expression in siliques. At-GTL2 was thought to be a duplicated copy of this gene but is likely to be a cloning artefact, the result of a chimeric clone. Regulates ploidy-dependent cell growth in t…
AT2G34190	6.71	5.16	3.02	1.36	2.16	1.32	9.47	7.49	8.82	4.76	4.24	4.36	-1	0	0	-1.61	0.793	-0.948	2.13e-10	0.01054	0.0001143	protein_coding	Xanthine/uracil permease family protein	.
AT1G33040	51.88	77.8	36.95	17.51	18.57	18.4	58.76	48.08	56.65	31.66	38.66	34.99	-1	0	0	-1.611	-0.026	-0.635	4.406e-16	0.9712	0.00208	protein_coding	nascent polypeptide-associated complex subunit alpha-like protein 5	.
AT1G12130	0.07	0	0.17	1.25	1.51	0.87	0	0.03	0.09	0.24	0.14	0.23	1	0	1	3.795	-1.08	2.317	8.062e-15	0.7062	0.007769	protein_coding	Flavin-binding monooxygenase family protein	.
AT1G12240	116.63	113.17	228.55	413.13	390.54	383.79	89.63	135.65	121.12	413.09	299.47	374.58	0	0	1	1.373	-0.404	1.65	3.032e-09	0.2853	3.801e-12	protein_coding	Glycosyl hydrolases family 32 protein	Encodes a vacuolar invertase betaFruct4. betaFruct4 is transported from the endoplasmic reticulum through the intermediate compartments as a membrane protein. The N-terminal cytoplasmic domain contains multiple sequence motifs that are involved at various stages in the trafficking of betaFruct4 from the ER to the central vacuole.
AT1G12640	19.2	12.87	23.36	57.22	57.56	56.94	17.44	21.68	17.06	37.65	32.18	35.1	1	0	0	1.63	0.018	0.902	4.002e-22	0.9815	2.136e-07	protein_coding	MBOAT (membrane bound O-acyl transferase) family protein	Encodes a lysophosphatidylcholine acyltransferase (LPCAT). Participates in the Lands cycle in developing seeds.
AT1G13080	9.14	7.58	13.46	50.05	49.43	55.16	8.08	10.71	8.8	31.16	28.4	31.83	1	0	1	2.354	-0.133	1.728	2.373e-44	0.7266	1.869e-24	protein_coding	cytochrome P450, family 71, subfamily B, polypeptide 2	cytochrome P450 monooxygenase
AT1G13130	0.42	0.28	0.03	0.92	0.84	0.96	0.38	0.21	0.53	0.37	0.54	0.25	1	0	0	1.898	0.623	0.049	2.931e-05	0.5317	0.9632	protein_coding	Cellulase (glycosyl hydrolase family 5) protein	.
AT3G49740	1.37	1.33	0.5	0.35	0.25	0.44	1.08	0.8	0.82	0.52	0.63	0.46	-1	0	0	-1.611	-0.237	-0.754	1.755e-05	0.7502	0.04794	protein_coding	Tetratricopeptide repeat (TPR)-like superfamily protein	.
AT3G03770	7.3	8.79	4.41	1.77	2.28	2.66	10.83	7.93	9.18	5.12	6.03	6.25	-1	0	0	-1.612	0.449	-0.683	3.057e-13	0.1668	0.002132	protein_coding	Leucine-rich repeat protein kinase family protein	.
AT1G14260	0.95	0.79	0.55	0.28	0.4	0.04	0.81	0.92	0.41	0.61	0.75	0.44	-1	0	0	-1.613	-0.088	-0.263	0.0003408	0.95	0.6296	protein_coding	RING/FYVE/PHD zinc finger superfamily protein	.
AT3G20150	5.16	6.78	3.56	1.55	1.96	1.54	7.95	5.64	8.2	4.7	4.03	4.15	-1	0	0	-1.613	0.493	-0.76	2.643e-14	0.09863	0.0003397	protein_coding	Kinesin motor family protein	.
AT1G13590	8.81	8.31	12.75	8.94	10.11	8.99	5.88	6.84	3.98	14.66	19.62	18.62	0	0	1	-0.093	-0.841	1.661	0.7416	0.00747	6.198e-13	protein_coding	phytosulfokine 1 precursor	Encodes a phytosulfokine-alpha (PSK) precursor, a unique plant peptide growth factor first described in Asparagus.
AT5G42700	5.69	4.66	3.43	1.23	1.91	1.32	8.38	5.59	6.3	3.4	3.4	1.8	-1	0	0	-1.613	0.559	-1.246	2.252e-07	0.1952	2.37e-05	protein_coding	AP2/B3-like transcriptional factor family protein	.
AT3G19440	5.61	5.23	4.16	1.53	1.58	1.79	7.96	5.97	5.45	2.56	2.99	2.36	-1	0	0	-1.614	0.372	-1.298	1.454e-14	0.2144	7.954e-11	protein_coding	Pseudouridine synthase family protein	.
AT1G13740	8.97	11.54	9.66	41.9	31.75	41.73	9.57	7.73	10.65	15.91	16.71	16.66	1	0	0	1.936	-0.108	0.818	2.784e-39	0.7493	1.264e-07	protein_coding	ABI five binding protein 2	Encodes a member of a small plant-specific gene family whose members interact with ABI5 and appear to be involved in mediating stress responses. AFP2 mutants affect a number of ABA mediated processes such as germination and response to osmotic and sugar stress. AFP2 nuclear localization is stress dependent.
AT1G13990	54.03	43.51	90.58	221.45	230.08	243.8	41.95	67.28	53.62	131.83	123.29	128.13	1	0	0	1.885	-0.209	1.235	3.217e-18	0.6229	2.383e-08	protein_coding	.	.
AT2G15050	34.84	31.19	24.17	8.72	10.58	10.12	35.81	33.91	29.67	19.74	19.41	21.54	-1	0	0	-1.615	0.141	-0.711	1.846e-25	0.6292	3.019e-06	protein_coding	lipid transfer protein	Predicted to encode a PR (pathogenesis-related) protein. Belongs to the lipid transfer protein (PR-14) family with the following members: At2g38540/LTP1, At2g38530/LTP2, At5g59320/LTP3, At5g59310/LTP4, At3g51600/LTP5, At3g08770/LTP6, At2g15050/LTP7, At2g18370/LTP8, At2g15325/LTP9, At5g01870/LTP10, At4g33355/LTP11, At3g51590/LTP12, At5g44265/LTP13, At5g62065/LTP14, At4g08530/LTP15.
AT3G27060	29.61	26.54	12.99	5.11	9.67	7.77	40.53	29.95	34.04	16.42	22.01	19.23	-1	0	0	-1.615	0.597	-0.858	5.822e-10	0.1137	0.001308	protein_coding	Ferritin/ribonucleotide reductase-like family protein	Encodes one of the 3 ribonucleotide reductase (RNR) small subunit genes. TSO2 transcription occurs predominantly at the S-phase of the cell cycle and its expression pattern is consistent with its role in dNDP biosynthesis during DNA replication in actively dividing cells. Critical for cell cycle progression, DNA damage repair and plant development.
AT5G43590	0.71	1.06	1.31	0.26	0.42	0.31	0.94	0.92	0.54	0.47	0.16	0.27	-1	0	0	-1.615	-0.358	-1.403	9.161e-05	0.6271	0.001612	protein_coding	Acyl transferase/acyl hydrolase/lysophospholipase superfamily protein	.
AT3G06460	4.19	3.11	3.37	1.08	1.23	1.16	3.88	2.77	2.71	1.44	1.28	0.58	-1	0	0	-1.616	-0.185	-1.523	1.66e-08	0.7478	3.789e-07	protein_coding	GNS1/SUR4 membrane protein family	.
AT3G07050	40.61	58.97	28.25	12.26	14.71	14.7	52.29	35.96	41.93	16.04	18.39	18.09	-1	0	0	-1.616	0.027	-1.31	6.085e-15	0.9729	5.629e-10	protein_coding	GTP-binding family protein	Arabidopsis NSN1 encodes a nucleolar GTP- binding protein and is required for maintenance of inflorescence meristem identity and floral organ development.
AT3G03780	72.22	87.52	44.02	18.35	25.38	22.68	127.99	81.06	124.11	48.56	64.53	65.73	-1	0	0	-1.617	0.71	-0.898	2.107e-12	0.02091	0.0001602	protein_coding	methionine synthase 2	Encodes a cytosolic methionine synthase, involved in methionine regeneration via the activated methyl cycle (or SAM cycle)
AT1G14520	5.98	5.73	6.77	79.46	80.32	82.67	4.77	6.45	5.94	23.11	31.38	27.16	1	0	1	3.71	-0.112	2.252	2.84e-140	0.7527	4.434e-55	protein_coding	myo-inositol oxygenase 1	Encodes MIOX1. Belongs to myo-inositol oxygenase gene family.
AT1G14530	2.43	2.72	3.05	10.17	10.99	11.28	2.49	2.65	2.11	4.3	4.65	5.3	1	0	0	1.98	-0.181	0.978	4.783e-36	0.6321	1.217e-08	protein_coding	Protein of unknown function (DUF1084)	.
AT1G14730	4.8	3.26	6	65.31	58.87	63.1	4.33	5.03	4.19	33.57	37.55	32.84	1	0	1	3.724	-0.064	2.939	4.897e-122	0.9134	4.104e-79	protein_coding	Cytochrome b561/ferric reductase transmembrane protein family	.
AT3G04840	343.22	412.24	234	95.46	109.99	117.06	454.52	338.74	388.34	164.68	190.06	181.35	-1	0	0	-1.617	0.256	-1.14	3.188e-19	0.4136	5.786e-10	protein_coding	Ribosomal protein S3Ae	.
AT1G15040	70.59	85.75	159.06	182.9	191.58	201.65	43.34	117.47	78.65	286.01	222.3	269.47	0	0	1	0.869	-0.398	1.7	0.003879	0.4519	3.642e-08	protein_coding	Class I glutamine amidotransferase-like superfamily protein	Encodes a nitrogen regulated putative glutamine amidotransferase that represses shoot branching.
AT1G15050	0.9	0.6	2.07	2.52	3	2.78	0.27	0.81	0.66	1.79	2.52	2.12	0	0	1	1.188	-1.063	1.881	0.001544	0.1487	1.432e-05	protein_coding	indole-3-acetic acid inducible 34	Belongs to auxin inducible gene family.
AT4G25870	19.99	22.44	14.92	5.35	7.33	5.94	21.49	17.86	19.42	10.35	10.18	9.74	-1	0	0	-1.619	0.037	-0.958	1.721e-23	0.9409	2.719e-09	protein_coding	Core-2/I-branching beta-1,6-N-acetylglucosaminyltransferase family protein	.
AT1G02970	1.65	2.16	0.85	0.54	0.63	0.32	3.16	1.42	1.85	1.28	0.94	1.18	-1	0	0	-1.62	0.472	-0.918	3.355e-05	0.4698	0.0168	protein_coding	WEE1 kinase homolog	Protein kinase that negatively regulates the entry into mitosis.
AT2G38120	34.35	29.51	30.53	9.28	10.51	10.94	34.84	34.81	36.14	18.77	17.37	19.31	-1	0	0	-1.62	0.164	-0.931	2.658e-46	0.3935	1.232e-16	protein_coding	Transmembrane amino acid transporter family protein	Encodes an auxin influx transporter. AUX1 resides at the apical plasma membrane of protophloem cells and at highly dynamic subpopulations of Golgi apparatus and endosomes in all cell types. AUX1 action in the lateral root cap and/or epidermal cells influences lateral root initiation and positioning. Shoot supplied ammonium targets AUX1 and inhibits lateral root emergence.
AT1G15310	3.8	4.41	2.51	18.2	19.17	20	3.4	3.19	2.86	6.11	7.01	7.85	1	0	0	2.426	-0.174	1.151	2.153e-46	0.6329	9.252e-11	protein_coding	signal recognition particle 54 kDa subunit	54 kDa protein subunit of SRP that interacts with the signal peptide of secreted proteins
AT1G15330	5.69	7.19	17.32	57.65	47.92	47.13	1.84	4.95	4.81	21.99	17.01	20.87	1	0	1	2.336	-1.384	2.369	2.568e-11	0.001773	8.809e-11	protein_coding	Cystathionine beta-synthase (CBS) protein	.
AT1G15380	117.64	111.07	192.48	518.35	474.95	493.86	74.45	109.81	94.6	249.64	225.92	276.9	1	0	0	1.82	-0.595	1.432	3.563e-21	0.02182	2.643e-13	protein_coding	Lactoylglutathione lyase / glyoxalase I family protein	.
AT1G15460	0.21	0.19	0.12	0.43	0.78	0.68	0.3	0.16	0.35	0.53	0.6	0.64	1	0	0	1.841	0.63	1.116	3.619e-06	0.4483	0.002233	protein_coding	HCO3- transporter family	Encodes a efflux-type boron transporter. Over-expression improved plant growth under B toxic conditions.
AT1G26540	1.85	2.51	1.03	0.51	0.69	0.53	2.59	2.13	2.5	1.22	1.46	1.29	-1	0	0	-1.621	0.432	-0.863	2.619e-08	0.3242	0.001925	protein_coding	Agenet domain-containing protein	.
AT1G15825	1.05	1.31	1.51	7.4	5.93	4.49	1.28	0.65	0.97	2.75	3.18	3.63	1	0	1	2.19	-0.406	1.701	1.589e-10	0.655	9.374e-06	protein_coding	hydroxyproline-rich glycoprotein family protein	.
AT5G45000	1.14	0.78	0.97	0.4	0.22	0.32	0.63	0.61	0.85	0.48	0.36	0.68	-1	0	0	-1.621	-0.475	-0.437	1.17e-05	0.3937	0.2827	protein_coding	Disease resistance protein (TIR-NBS-LRR class) family	.
AT1G16120	0.32	0.51	0.57	3.96	3.51	3.31	0.46	0.45	0.41	0.98	0.86	1.3	1	0	0	2.941	-0.076	1.248	4.045e-34	0.9474	7.33e-06	protein_coding	wall associated kinase-like 1	wall-associated kinase like
AT1G16130	1.38	1.79	2.91	5.92	6.42	5.94	1.16	2.54	1.99	3.97	3.52	3.62	1	0	0	1.585	-0.103	0.969	5.476e-10	0.8922	0.0003039	protein_coding	wall associated kinase-like 2	wall-associated kinase like
AT1G16140	0.41	0.11	0.48	1.02	1.32	1.02	0.09	0.12	0.06	0.23	0.58	0.35	1	-1	1	1.725	-1.895	2.079	6.6e-06	0.007396	0.0001283	pseudogene	.	pseudogene similar to wall-associated kinase protein family
AT1G16150	0.45	0.45	0.43	1.34	1.68	1.8	0.5	0.55	0.3	0.67	0.91	0.73	1	0	0	1.847	0.012	0.776	5.658e-12	1	0.01009	protein_coding	wall associated kinase-like 4	Encodes a cell-wall associated kinase like protein of the receptor-like kinase (RLK) superfamily. Likely involved in Arabidopsis root mineral responses to Zn2+, Cu2+, K+, Na+ and Ni+.
AT1G16310	2.41	2.11	1.55	10.52	9.18	9.13	2.28	1.74	2.22	3.78	4.26	3.7	1	0	0	2.253	0.051	0.903	1.241e-34	0.945	4.803e-06	protein_coding	Cation efflux family protein	.
AT4G31700	368.15	532.91	264.23	116.85	119.53	142.1	491.66	363.6	417.24	203.34	216.86	238.51	-1	0	0	-1.622	0.127	-0.95	7.047e-16	0.7748	4.379e-06	protein_coding	ribosomal protein S6	Encodes a putative ribosomal protein S6 (rps6a). RPS6A and RPS6B are fully redundant and essential during gametogenesis.
AT4G27720	17.16	19.59	13.25	4.62	5.71	5.89	21.3	18.33	19.59	9.18	11.2	9.93	-1	0	0	-1.624	0.246	-0.967	3.59e-25	0.3295	3.41e-10	protein_coding	Major facilitator superfamily protein	.
AT2G44040	15.56	20.45	12.06	5.16	5.67	4.7	18.79	15.83	20.29	9.76	11.41	10.64	-1	0	0	-1.625	0.194	-0.788	2.57e-19	0.554	1.162e-05	protein_coding	Dihydrodipicolinate reductase, bacterial/plant	.
AT1G16515	1.33	0.42	0.18	8.92	11.84	6.86	0.57	0.16	0.15	2.69	2.38	4.15	1	0	1	3.802	-1.048	3.288	8.095e-17	0.5479	2.69e-08	protein_coding	.	.
AT2G46890	4.41	5.03	4.72	0.87	1.78	1.95	8.69	6.35	7.57	2.32	2.36	2.65	-1	0	-1	-1.625	0.677	-1.623	6.772e-12	0.01224	8.026e-14	protein_coding	Protein of unknown function (DUF1295)	.
AT1G16850	1.08	2.09	0.77	130.01	126.99	167.59	1.16	1.05	1.21	24.02	26.64	26.59	1	0	1	6.775	-0.173	4.492	1.901e-236	0.8181	1.422e-105	protein_coding	.	.
AT1G17020	0.9	1.23	1.95	51.84	46.3	65.13	1.05	1.41	1.93	10.46	12.34	9.88	1	0	1	5.309	0.091	2.898	1.498e-122	0.8999	5.607e-41	protein_coding	senescence-related gene 1	Encodes a novel member of the Fe(II)/ascorbate oxidase gene family; senescence-related gene.
AT1G17030	0.64	0.4	0.32	1.75	1.34	1.97	0.73	0.35	0.74	0.52	0.7	0.49	1	0	0	1.883	0.422	-0.099	1.54e-08	0.5672	0.8535	protein_coding	.	.
AT1G17300	2.1	1.36	3.87	0.65	0.9	1	4.38	4.33	4.12	0.96	1.95	1.35	0	0	-1	-1.529	0.794	-1.591	0.00011	0.09369	5.892e-06	protein_coding	.	.
AT1G17310	0.08	0.34	0.15	6.6	4.67	4.74	0.17	0.13	0.06	0.51	0.81	0.81	1	0	1	4.801	-0.553	2.476	2.956e-29	0.8321	0.00014	protein_coding	MADS-box transcription factor family protein	.
AT5G25880	0.72	0.38	0.64	0.12	0.31	0.11	0.98	0.68	1.09	0.25	0.44	0.39	-1	0	0	-1.625	0.644	-1.339	0.0001585	0.2226	0.0002587	protein_coding	NADP-malic enzyme 3	The malic enzyme (EC 1.1.1.40) encoded by the ATNADP-ME3 is presumably cytosolic and restricted in its expression by both developmental and cell-specific signals.
AT1G17550	9.36	9.16	8.25	47.92	47.5	50.3	10.3	9.79	11.15	23.89	22.83	24.8	1	0	0	2.445	0.223	1.195	1.807e-108	0.2365	3.625e-27	protein_coding	homology to ABI2	Protein Phosphatase 2C
AT1G52930	22.19	28.07	17.16	6.65	7.21	7.97	33.67	23.85	27	11.62	12.73	13.12	-1	0	0	-1.626	0.329	-1.173	2.581e-19	0.2369	4.143e-11	protein_coding	Ribosomal RNA processing Brix domain protein	.
AT1G17744	0	0	0.09	1.42	1.68	1.88	0	0	0.08	0.47	0.47	0.16	1	0	1	5.405	-0.3	3.538	8.877e-20	1	5.259e-05	protein_coding	.	.
AT1G17745	6.98	7.53	5.44	46.3	45.2	61.15	8.21	5.95	7.85	13.89	22.29	13.46	1	0	0	2.936	0.143	1.172	2.521e-47	0.7492	8.253e-09	protein_coding	D-3-phosphoglycerate dehydrogenase	encodes a 3-Phosphoglycerate dehydrogenase
AT1G17810	3.3	2.89	10.48	17.55	14.56	11.94	0.9	1.76	1.29	7.26	4.62	9.27	0	-1	1	1.398	-2.081	2.422	0.0003716	2.062e-05	1.258e-08	protein_coding	beta-tonoplast intrinsic protein	beta-tonoplast intrinsic protein (beta-TIP) mRNA, complete
AT1G17830	1.01	0.88	0.97	7.69	7.06	6.93	0.95	1.17	0.88	2.31	2.13	3.05	1	0	0	2.918	0.062	1.331	4.835e-46	0.9633	2.384e-09	protein_coding	Protein of unknown function (DUF789)	.
AT1G17870	3.6	3.27	2.46	12.12	14.02	14.86	2.45	2.85	2.34	3.74	4.02	4.47	1	0	0	2.137	-0.287	0.683	8.805e-40	0.3549	0.0001778	protein_coding	ethylene-dependent gravitropism-deficient and yellow-green-like 3	S2P-like putative metalloprotease, also contain transmembrane helices near their C-termini and many of them, five of seven, contain a conserved zinc-binding motif HEXXH. Homolog of EGY1. Each of the EGY1 and EGY-like proteins share two additional highly conserved motifs, the previously reported NPDG motif (aa 442‚Äì454 in EGY1, Rudner et al., 1999) and a newly defined GNLR motif (aa 171‚Äì179 in …
AT1G17940	8.08	8.76	8.64	69.53	68.49	82.59	9.28	8.45	8.69	22.97	27.75	23.62	1	0	0	3.113	0.052	1.492	3.307e-135	0.888	1.3e-32	protein_coding	Endosomal targeting BRO1-like domain-containing protein	.
AT1G17950	0.58	0.45	1.15	2.67	3.65	3.52	0.47	0.62	0.47	1.36	1.21	1.12	1	0	0	2.143	-0.499	1.227	5.037e-13	0.5369	0.0006443	protein_coding	myb domain protein 52	putative transcription factor: R2R3-MYB transcription family
AT1G18100	0.14	0.35	0.2	16.47	13	14.97	0.16	0.26	0.09	2.13	3.08	3.81	1	0	1	6.004	-0.431	4.145	5.148e-88	0.739	5.426e-35	protein_coding	PEBP (phosphatidylethanolamine-binding protein) family protein	Encodes a member of the FT and TFL1 family of phosphatidylethanolamine-binding proteins. It is expressed in seeds and up-regulated in response to ABA. Loss of function mutants show decreased rate of germination in the presence of ABA. ABA dependent regulation is mediated by both ABI3 and ABI5. ABI5 promotes MFT expression, primarily in the radicle-hypocotyl transition zone and ABI3 suppresses it …
AT5G67060	1.61	0.64	0.68	0.24	0.45	0.24	0.84	0.88	0.73	1.53	0.99	1.12	-1	0	0	-1.626	-0.267	0.568	0.0002654	0.7755	0.155	protein_coding	basic helix-loop-helix (bHLH) DNA-binding superfamily protein	.
AT1G10490	8.05	9.76	5.49	2.48	2.5	2.55	11.49	7.76	9.39	4.11	4.96	4.62	-1	0	0	-1.627	0.3	-1.065	1.623e-17	0.3338	2.143e-08	protein_coding	Domain of unknown function (DUF1726) ;Putative ATPase (DUF699)	.
AT1G18280	1.57	1.45	3.93	6.49	7.66	9.51	0.73	1.34	0.9	4.33	3.58	4.81	1	0	1	1.752	-1.234	2.097	6.873e-08	0.01467	1.046e-08	protein_coding	Bifunctional inhibitor/lipid-transfer protein/seed storage 2S albumin superfamily protein	.
AT2G45510	10.24	11.22	12.83	3.51	3.58	4.04	10.46	10.51	9.71	7.62	8.07	6.33	-1	0	0	-1.627	-0.161	-0.481	8.696e-29	0.5291	0.0009868	protein_coding	cytochrome P450, family 704, subfamily A, polypeptide 2	member of CYP704A
AT5G19190	174.35	100.87	223.68	49.94	54.14	57.54	154.8	209.22	155.99	104.97	88.63	101	-1	0	0	-1.627	0.059	-0.82	3.823e-14	0.9232	0.0002289	protein_coding	.	.
AT1G29030	7	8.04	4.06	1.81	2.36	1.97	7.42	6.18	6.3	3.11	3.46	3.35	-1	0	0	-1.629	0.062	-1.004	2.051e-13	0.9222	5.706e-06	protein_coding	Apoptosis inhibitory protein 5 (API5)	.
AT1G18710	0.54	0.75	0.17	8.41	6.92	5.16	0.2	0.52	0.4	2.93	2.03	2.66	1	0	1	3.83	-0.36	2.767	2.214e-29	0.7423	6.002e-14	protein_coding	myb domain protein 47	Member of the R2R3 factor gene family.
AT1G18810	12.53	10.66	12.59	66.73	55.73	61.69	12.63	11.96	12.95	34.39	33.23	36.11	1	0	0	2.361	0.067	1.467	7.363e-90	0.8236	1.518e-35	protein_coding	phytochrome kinase substrate-related	.
AT1G18830	0.26	0.19	0.31	1.78	1.7	1.45	0.35	0.48	0.48	0.61	1.15	1.01	1	0	0	2.671	0.756	1.08	7.071e-20	0.1426	0.000241	protein_coding	Transducin/WD40 repeat-like superfamily protein	.
AT1G18980	6.85	4.08	5.94	8.43	9.67	8.98	4.7	3.39	3.31	16.41	13.14	16.6	0	0	1	0.677	-0.567	2.013	0.00111	0.07546	3.005e-23	protein_coding	RmlC-like cupins superfamily protein	.
AT1G52430	0.34	0.62	0.13	0.13	0.07	0.14	0.44	0.23	0.42	0.15	0.23	0.1	-1	0	0	-1.629	0.024	-1.206	0.001992	1	0.02083	protein_coding	Ubiquitin carboxyl-terminal hydrolase-related protein	.
AT1G19180	26.45	23.43	27.84	95.74	71	86.08	30.77	34.8	31.09	60.28	56.34	53.5	1	0	0	1.701	0.314	0.815	3.931e-37	0.1231	2.52e-09	protein_coding	jasmonate-zim-domain protein 1	JAZ1 is a nuclear-localized protein involved in jasmonate signaling. JAZ1 transcript levels rise in response to a jasmonate stimulus. JAZ1 can interact with the COI1 F-box subunit of an SCF E3 ubiquitin ligase in a yeast-two-hybrid assay only in the presence of jasmonate-isoleucine (JA-ILE) or coronatine. Application of jasmonate methyl ester to Arabidopsis roots reduces the levels of a JAZ1:GUS …
AT1G19200	2.13	1.22	1.38	18.81	17.44	20.15	1.95	1.01	1.17	3.9	4.96	4.67	1	0	1	3.564	-0.182	1.692	1.899e-56	0.82	2.495e-11	protein_coding	Protein of unknown function (DUF581)	.
AT1G19230	1.24	2	1.53	6.25	6.29	7.94	1.97	1.52	1.92	3.59	3.39	2.85	1	0	0	2.105	0.193	0.855	3.704e-30	0.6324	7.921e-06	protein_coding	Riboflavin synthase-like superfamily protein	.
AT1G53140	5.09	5.35	3.29	1.48	1.6	1.33	6.16	5.15	6.92	3.98	3.77	3.23	-1	0	0	-1.629	0.412	-0.732	4.31e-16	0.1457	0.0001598	protein_coding	Dynamin related protein 5A	Encodes DRP5A, a dynamin protein involved in cytokinesis in Arabidopsis.
AT1G19490	1.27	1.44	1.08	7.91	5.16	5.76	1.19	1.33	1.46	2.03	2.18	2.67	1	0	0	2.312	0.073	0.793	3.697e-25	0.9407	0.001312	protein_coding	Basic-leucine zipper (bZIP) transcription factor family protein	.
AT1G19660	99.02	80.71	152.03	366.77	326.99	367.07	71.06	109.3	102.43	278.25	226.06	252.81	1	0	0	1.677	-0.231	1.421	2.545e-16	0.5467	9.831e-12	protein_coding	Wound-responsive family protein	.
AT2G26760	6.84	6.85	5.17	1.84	2.81	1.36	8.72	7.36	8.45	5.68	4.58	5.54	-1	0	0	-1.63	0.381	-0.634	1.07e-14	0.2186	0.002008	protein_coding	Cyclin B1;4	.
AT2G28080	11.26	10.69	9.06	2.67	3.51	3.86	12.38	12.18	11.72	4.4	4.9	4.19	-1	0	0	-1.63	0.228	-1.428	1.735e-26	0.3375	3.135e-22	protein_coding	UDP-Glycosyltransferase superfamily protein	.
AT5G25230	0.26	0.46	0.12	0.08	0.01	0.18	0.28	0.35	0.41	0.16	0.12	0.18	-1	0	0	-1.63	0.345	-1.159	0.003836	0.7371	0.02021	protein_coding	Ribosomal protein S5/Elongation factor G/III/V family protein	.
AT1G19970	3.13	1.93	2.59	21.75	19.91	25.28	3.3	3.28	2.92	8.97	9.79	8.94	1	0	0	3.117	0.306	1.54	2.056e-72	0.3771	7.389e-19	protein_coding	ER lumen protein retaining receptor family protein	.
AT1G20180	0	0	0.03	8.32	6.95	6.97	0	0.08	0.08	0.42	0.26	0.3	1	0	1	8.893	1.916	2.522	3.266e-87	0.406	0.0001078	protein_coding	Protein of unknown function (DUF677)	.
AT1G20440	554.79	730.61	596.78	6941.78	6538.93	7396.61	516.03	603.67	543.2	2427.3	2429.25	2781.32	1	0	1	3.471	-0.179	2.199	3.943e-130	0.4631	8.123e-58	protein_coding	cold-regulated 47	Belongs to the dehydrin protein family, which contains highly conserved stretches of 7-17 residues that are repetitively scattered in their sequences, the K-, S-, Y- and lysine rich segments. Cold regulated gene, amino acid sequence homology with Group II LEA (late embryogenesis abundant) proteins. Also responds to osmotic stress, ABA, dehydration and inhibits e.coli growth while overexpressed. C…
AT1G20450	58.41	57.48	44.28	1723.92	1598.52	1998.69	76.02	71.18	75.04	504.46	514.56	551.65	1	0	1	5.054	0.473	2.821	7.496e-234	0.009151	5.132e-89	protein_coding	Dehydrin family protein	Encodes a gene induced by low temperature and dehydration. Inhibits e.coli growth while overexpressed. Belongs to the dehydrin protein family, which contains highly conserved stretches of 7-17 residues that are repetitively scattered in their sequences, the K-, S-, Y- and lysine rich segments. LTI29 and LTI30 double overexpressors confer cold tolerance. Localized to membranes and cytoplasm.
AT1G20630	53.66	52.13	75.1	267.33	268.35	320.22	50.22	69.47	68.26	136.67	125.6	124.77	1	0	0	2.242	0.055	1.042	2.101e-41	0.9031	5.538e-10	protein_coding	catalase 1	Catalyzes the reduction of hydrogen peroxide using heme group as cofactor. Protects cells from toxicity by H2O2.
AT1G59540	3.97	5.39	2.74	1.21	1.44	1.23	5.98	4.57	4.89	2.66	2.8	2.56	-1	0	0	-1.631	0.357	-0.946	1.281e-13	0.294	1.044e-05	protein_coding	P-loop containing nucleoside triphosphate hydrolases superfamily protein	Encodes a kinesin-like protein.
AT1G21000	39.68	33.56	57.05	135.64	129.5	142.68	27.61	42.79	38.76	78.42	81.56	87.61	1	0	0	1.645	-0.256	1.182	2.314e-19	0.431	2.765e-10	protein_coding	PLATZ transcription factor family protein	.
AT1G74590	3.11	1.31	2.03	0.71	0.86	0.47	0.92	1.09	0.96	1.31	1.85	1.8	-1	0	0	-1.631	-1.117	0.736	2.835e-06	0.009439	0.04595	protein_coding	glutathione S-transferase TAU 10	Encodes glutathione transferase belonging to the tau class of GSTs. Naming convention according to Wagner et al. (2002).
AT5G23510	13.58	10.36	13.97	3.73	3.86	4.7	11.95	11.58	11.06	6.45	6.99	5.19	-1	0	0	-1.631	-0.134	-0.897	1.665e-22	0.6828	6.393e-08	protein_coding	.	.
AT1G77131	0.67	0.6	0.88	0.21	0.19	0.3	1.13	1.08	1.38	0.56	0.72	0.42	-1	0	0	-1.632	0.729	-1.094	1.16e-05	0.0637	0.0001883	pseudogene	.	pseudogene of PGSIP, glycogenin glucosyltransferase
AT2G20110	1.33	2.35	1.68	0.41	0.66	0.64	2.47	1.98	2.28	1.23	1.72	1.25	-1	0	0	-1.632	0.335	-0.683	7.376e-09	0.4483	0.009381	protein_coding	Tesmin/TSO1-like CXC domain-containing protein	.
AT4G26780	9.79	13.74	7.23	2.75	3.83	3.31	15.25	10.85	13.15	4.55	5.41	5.7	-1	0	0	-1.632	0.356	-1.324	2.136e-13	0.31	1.644e-09	protein_coding	Co-chaperone GrpE family protein	unknown function
AT2G01950	10.55	10.21	9.89	3.2	3.45	3.23	9.5	9.63	10.21	6.09	6.26	5.9	-1	0	0	-1.633	-0.064	-0.685	1.077e-48	0.7929	3.01e-10	protein_coding	BRI1-like 2	Encodes a leucine rich repeat receptor kinase and associated with provascular/procambial cells. Similar to BRI, brassinosteroid receptor protein.
AT2G26267	6.55	2.96	1.16	1.1	1.01	1.29	4.54	4.19	5.93	4.37	3.51	3.74	-1	0	0	-1.633	0.458	-0.334	0.002519	0.5981	0.5408	protein_coding	.	.
AT2G04030	112.58	132.85	74.58	29.61	35.12	38.38	159.72	118.81	128.15	54.79	64.49	52.38	-1	0	0	-1.634	0.346	-1.244	6.905e-18	0.2549	1.174e-10	protein_coding	Chaperone protein htpG family protein	Encodes a chloroplast-targeted 90-kDa heat shock protein located in the stroma involved in red-light mediated deetiolation response and crucial for protein import into the chloroplast stroma. Mutants are resistant to chlorate, have elongated hypocotyls in light, and affect the expression of NR2, CAB, and RBCS but NOT NR1 and NiR.
AT1G21400	127.34	144.49	293.58	468.99	441.47	445.35	68.14	137.3	115.59	426.14	297.16	403.3	0	0	1	1.262	-0.817	1.811	5.994e-06	0.03258	3.059e-10	protein_coding	Thiamin diphosphate-binding fold (THDP-binding) superfamily protein	.
AT1G21410	7.31	6.84	10.3	62.81	58.64	61.65	5.93	10.78	8.28	28.77	30.67	34.17	1	0	1	2.901	0.027	1.907	3.846e-55	0.9701	2.306e-25	protein_coding	F-box/RNI-like superfamily protein	AtSKP2;1 is a homolog of human SKP2, the human F-box protein that recruits E2F1. Contains an F-box motif at the N-terminal region and a C-terminal Leu-rich repeat domain. Forms part of an E3-ubiquitin-ligase SCF (Skp1, cullin, F-box) complex and recruits phosphorylated AtE2Fc, a transcriptional factor that might play a role in cell division and during the transition from skotomorphogenesis to pho…
AT1G21790	5.38	4.43	6.67	40.32	40.73	44.69	5.43	6.03	5.48	14.95	13.68	13.84	1	0	0	2.924	0.033	1.326	1.459e-97	0.9429	1.279e-20	protein_coding	TRAM, LAG1 and CLN8 (TLC) lipid-sensing domain containing protein	.
AT2G31020	6.22	6.43	6.92	2.16	2	2.14	5.6	6.12	5.36	3.05	3.2	3.29	-1	0	0	-1.636	-0.198	-0.838	9.602e-32	0.3628	6.848e-10	protein_coding	OSBP(oxysterol binding protein)-related protein 1A	.
AT1G22110	0.24	0.43	0.33	1.72	1.69	1.85	0.71	0.58	0.62	1.48	1.11	0.81	1	0	0	2.387	0.937	0.815	8.663e-16	0.04898	0.004568	protein_coding	structural constituent of ribosome	.
AT3G23290	7.27	4.55	6.04	2.1	2.13	1.46	8.29	6.27	6.89	3.22	2.99	3.86	-1	0	0	-1.636	0.262	-1.087	2.171e-11	0.5106	2.461e-06	protein_coding	Protein of unknown function (DUF640)	.
AT1G22370	2.65	2.17	2.83	47.53	45.76	53.3	3.62	3.15	4.15	12.99	15.85	14.77	1	0	1	4.253	0.508	1.997	1.063e-176	0.02589	6.617e-45	protein_coding	UDP-glucosyl transferase 85A5	.
AT1G22380	1.16	0.42	1.2	7.97	7.91	9.74	1.01	2.01	1.43	4.55	3.66	4.65	1	0	0	3.183	0.656	1.535	1.374e-31	0.1474	8.644e-09	protein_coding	UDP-glucosyl transferase 85A3	Encodes a putative UDP-glucosyl transferase. At1g22380 was initially identified as encoding the protein AAF87154, which has been classified as a bHLH protein (AtbHLH152). Subsequently it has been found that the AAF87154 protein appears to be encoded by the AT1G23970 genomic locus.
AT1G22470	2.43	2.28	4.11	20.56	20.34	25.68	1.82	4.23	3.05	13.03	17.49	13.8	1	0	1	2.898	0.025	2.288	4.317e-29	0.9857	1.048e-18	protein_coding	.	.
AT1G22490	4.26	4.12	6.84	14.89	16.64	14.74	2.41	3.02	2.86	11.28	12.35	9.11	1	0	1	1.598	-0.881	1.979	2.814e-17	0.0006266	4.044e-23	protein_coding	basic helix-loop-helix (bHLH) DNA-binding superfamily protein	.
AT1G22640	14.88	10.39	14.99	54.77	49.23	51.62	12.32	13.56	12.58	33.28	32.41	36.21	1	0	0	1.947	-0.07	1.406	9.869e-48	0.849	9.846e-26	protein_coding	myb domain protein 3	MYB-type transcription factor (MYB3) that represses phenylpropanoid biosynthesis gene expression
AT1G78460	147.25	152.7	186.59	57.72	51.05	47.63	143.56	181.77	171.48	91.56	78.27	85.58	-1	0	0	-1.637	0.03	-0.96	9.133e-32	0.9452	1.204e-11	protein_coding	SOUL heme-binding family protein	.
AT5G39865	0.59	0.65	0.48	0.08	0.27	0.19	0.57	0.31	0.36	0.31	0.23	0.26	-1	0	0	-1.638	-0.444	-0.651	0.0002593	0.5376	0.1739	protein_coding	Glutaredoxin family protein	.
AT2G46160	5.51	4.37	4.91	1.3	1.82	1.6	5.24	4.73	3.72	2.96	2.35	2.28	-1	0	0	-1.639	-0.11	-0.854	2.587e-11	0.8303	0.0003513	protein_coding	RING/U-box superfamily protein	.
AT1G22930	46.34	49.94	71.62	174.43	159.6	181.94	36.94	58.1	54.47	125.48	104.03	120.52	1	0	0	1.619	-0.168	1.227	1.553e-18	0.6514	6.895e-11	protein_coding	T-complex protein 11	.
AT1G22990	0.75	0.41	0.93	19.68	19.99	19.73	0.56	0.49	0.55	4.6	4.25	7.21	1	0	1	4.788	-0.402	3.318	2.143e-66	0.7457	1.754e-26	protein_coding	Heavy metal transport/detoxification superfamily protein	.
AT1G23040	10.67	8.68	16.15	102.55	84.2	100.17	12.31	13.6	9.83	45.38	40.38	45.03	1	0	1	3.009	0.005	1.871	2.3e-60	1	5.209e-25	protein_coding	hydroxyproline-rich glycoprotein family protein	.
AT1G23050	2.56	1.48	2.62	7.05	8.12	7.58	1.05	1.7	1.39	3.12	3.35	4.14	1	0	0	1.758	-0.703	1.366	4.458e-14	0.105	3.671e-07	protein_coding	hydroxyproline-rich glycoprotein family protein	.
AT1G23060	0.35	0.52	0.84	2.02	1.73	1.9	0.99	0.62	0.51	1.93	1.45	2.16	1	0	0	1.708	0.308	1.382	6.251e-08	0.6999	5.796e-06	protein_coding	.	.
AT1G23070	0	0	0.03	9.89	6.33	6.7	0.03	0	0	0.2	0.33	0.22	1	0	1	8.917	-0.261	4.309	2.945e-65	1	1.678e-05	protein_coding	Protein of unknown function (DUF300)	.
AT3G02330	0.89	1.4	0.62	0.23	0.39	0.3	0.91	0.82	0.92	0.44	0.39	0.39	-1	0	0	-1.639	-0.117	-1.119	3.45e-07	0.8769	0.0005067	protein_coding	Pentatricopeptide repeat (PPR) superfamily protein	.
AT1G23190	32.89	37.1	32.41	98.53	97.03	112.27	38.85	35.26	41.96	57.74	63.96	62.66	1	0	0	1.588	0.181	0.667	3.209e-38	0.4063	1.442e-07	protein_coding	Phosphoglucomutase/phosphomannomutase family protein	Encodes a cytosolic phosphoglucomutase (PGM). Two Arabidopsis PGM proteins (AT1G70730/PGM2 and AT1G23190/PGM3) have high sequence similarities and redundant functions. Mature plants possessing a single cPGM allele had a major reduction in cPGM activity. Whereas pgm2 and pgm3 single mutants are undistinguishable from the wild type, loss of both PGM2 and PGM3 severely impairs male and female gameto…
AT1G23200	0.69	0.91	0.81	3.58	3.91	5.22	0.85	0.82	0.71	2.37	2.92	2.52	1	0	1	2.4	-0.005	1.709	4.22e-26	1	1.514e-13	protein_coding	Plant invertase/pectin methylesterase inhibitor superfamily	.
AT1G23800	6.16	6.89	7.41	50.46	45.75	51.62	5.52	6.7	6.05	18.58	20.49	17.35	1	0	1	2.852	-0.165	1.627	9.144e-112	0.5216	2.219e-37	protein_coding	aldehyde dehydrogenase 2B7	Encodes a mitochondrial aldehyde dehydrogenase; nuclear gene for mitochondrial product.
AT3G48540	2.95	3.5	1.31	0.26	1.62	0.54	4.95	3.48	3.57	1.43	3.32	2.1	-1	0	0	-1.64	0.636	-0.81	0.0007569	0.4089	0.09491	protein_coding	Cytidine/deoxycytidylate deaminase family protein	.
AT4G03100	11.88	15.3	8.1	3.28	4.75	3.22	15.25	12.49	14.52	8.81	10.08	7.99	-1	0	0	-1.64	0.263	-0.654	8.457e-15	0.4761	0.002212	protein_coding	Rho GTPase activating protein with PAK-box/P21-Rho-binding domain	.
AT1G24030	1.39	1.22	0.65	3.6	3.75	4.23	1.06	1.43	0.82	2.21	1.68	1.78	1	0	0	1.831	0.032	0.772	2.224e-12	0.9987	0.006511	protein_coding	Protein kinase superfamily protein	.
AT1G24130	0.89	0.54	0.77	3.31	2.55	2.74	0.72	0.79	0.39	2.56	2.6	2.84	1	0	1	1.956	-0.204	2.057	2.23e-13	0.82	1.633e-14	protein_coding	Transducin/WD40 repeat-like superfamily protein	.
AT4G24175	6.37	7.95	4.03	1.79	1.68	2.43	6.24	4.97	4.75	2.42	2.85	2.73	-1	0	0	-1.64	-0.195	-0.997	1.917e-10	0.6875	0.0001184	protein_coding	.	.
AT5G01420	1.53	1.41	0.71	0.32	0.33	0.53	2.04	0.93	1.36	0.97	0.79	0.78	-1	0	0	-1.641	0.258	-0.777	6.834e-05	0.7419	0.04366	protein_coding	Glutaredoxin family protein	.
AT1G24330	1.43	1.11	1.67	4.64	4.12	4.22	1.71	1.86	1.67	2.87	2.63	2.7	1	0	0	1.613	0.305	0.646	2.279e-22	0.3158	0.0001821	protein_coding	ARM repeat superfamily protein	.
AT1G24440	11.01	12.72	14.67	49.26	46.05	46.86	13.17	16.42	13.37	38.48	37.27	37.84	1	0	0	1.887	0.16	1.403	1.796e-51	0.5159	3.114e-29	protein_coding	RING/U-box superfamily protein	.
AT1G24575	6.83	5.76	4.19	25.44	23.09	25.48	8.92	8.03	5.06	12.36	14.34	13.79	1	0	0	2.142	0.398	0.875	1.489e-24	0.3054	4.233e-05	protein_coding	.	.
AT1G24580	0.86	0.43	0.3	57.99	44.12	41.52	1.11	0.64	0.89	4.5	5.4	6.88	1	0	1	6.477	0.733	2.657	4.929e-115	0.3595	2.059e-20	protein_coding	RING/U-box superfamily protein	.
AT1G24600	0.36	0.54	0.47	52.16	47.22	43.49	0.18	0.1	0.2	4.26	5.16	6.21	1	0	1	6.668	-1.423	4.919	2.263e-119	0.3204	4.146e-29	protein_coding	.	.
AT1G72910	1.91	1.49	1.76	0.74	0.68	0.19	6.06	9.18	5.82	4.16	4.74	4.16	-1	1	0	-1.642	2.024	-0.69	1.373e-07	2.32e-14	0.004514	protein_coding	Toll-Interleukin-Resistance (TIR) domain-containing protein	.
AT5G67520	3.25	3.25	3.93	1.17	1.01	1.17	3.28	4.76	4.24	2.15	1.24	1.65	-1	0	0	-1.643	0.231	-1.279	7.777e-11	0.5854	7.25e-08	protein_coding	adenosine-5'-phosphosulfate (APS) kinase 4	Provides activated sulfate for the sulfation of secondary metabolites, including the glucosinolates. Redundant with APK3.
AT1G26390	0.23	0.03	0	1.83	2.23	0.64	0.11	0.07	0.19	0.3	0.38	0.65	1	0	1	4.127	0.46	1.86	2.002e-11	0.8455	0.004304	protein_coding	FAD-binding Berberine family protein	.
AT1G26450	15.2	9.59	12.21	47.48	42.39	51.91	15.61	14.02	14.94	36.6	33.09	34.11	1	0	0	1.934	0.266	1.219	3.434e-40	0.2847	3.914e-17	protein_coding	Carbohydrate-binding X8 domain superfamily protein	.
AT1G29320	10.69	18.21	10.07	3.44	4.22	4.81	15.46	10.89	12.1	6.22	6.92	6.4	-1	0	0	-1.644	-0.016	-0.977	4.284e-14	0.9884	8.864e-06	protein_coding	Transducin/WD40 repeat-like superfamily protein	.
AT1G26800	7.78	5.95	8.15	33.88	29.59	33.35	7.39	9.46	8.28	18.87	17.69	17.63	1	0	0	2.14	0.194	1.11	5.342e-53	0.472	4.185e-15	protein_coding	RING/U-box superfamily protein	.
AT1G26920	39.81	29.17	34.01	111.33	113.37	106.3	35.3	26.05	26.35	48.4	48.03	47.22	1	0	0	1.683	-0.232	0.711	4.189e-35	0.3259	6.511e-07	protein_coding	.	.
AT2G36570	7.14	7.31	3.81	1.93	2.1	1.78	9.45	6.11	7.02	3.11	3.78	3.46	-1	0	0	-1.644	0.31	-1.126	2.093e-12	0.4316	1.253e-06	protein_coding	Leucine-rich repeat protein kinase family protein	.
AT1G27200	4.86	5.48	4.76	22.08	23.93	25.68	4.95	4.93	4.72	11.17	11.76	13.03	1	0	0	2.248	-0.046	1.301	4.176e-75	0.8991	1.279e-25	protein_coding	Domain of unknown function (DUF23)	.
AT3G12965	6.72	6.7	5.65	2.07	2.35	1.57	6.83	4.41	4.38	1.78	2.72	2.5	-1	0	0	-1.644	-0.278	-1.156	5.755e-08	0.5893	0.0002123	other_rna	other RNA	other RNA
AT1G27300	36.4	42.15	50.63	132.53	124.03	139.24	30.54	40.48	32.69	75.93	72.62	73.52	1	0	0	1.615	-0.318	1.099	2.921e-31	0.1418	1.072e-14	protein_coding	.	.
AT1G27461	0	0	0	11.33	10.53	11.68	0	0	0	0.3	0.53	0.16	1	0	1	11.186	0	6.29	6.214e-106	1	9.586e-08	protein_coding	.	.
AT1G27730	25.04	16.82	35.06	87.38	75.08	74.37	33.32	51.66	46.63	42.95	50.49	50.74	1	0	0	1.62	0.773	0.132	5.771e-15	0.003545	0.5955	protein_coding	salt tolerance zinc finger	Related to Cys2/His2-type zinc-finger proteins found in higher plants. Compensated for a subset of calcineurin deficiency in yeast. Salt tolerance produced by ZAT10 appeared to be partially dependent on ENA1/PMR2, a P-type ATPase required for Li+ and Na+ efflux in yeast. The protein is localized to the nucleus, acts as a transcriptional repressor and is responsive to chitin oligomers. Also involv…
AT1G28230	1.49	1.78	1.04	5.38	5.39	5.47	1.29	1.12	1.67	2.55	2.52	2.8	1	0	0	1.924	-0.064	0.947	1.025e-19	0.9509	4.98e-05	protein_coding	purine permease 1	Encodes a transporter that transports purines,cytokinins and other adenine derivatives. Expressed in the leaf hydathodes where it may be involved in re-uptake of cytokinins during guttation.
AT1G28260	8.46	9.03	14.56	48.1	44.7	48.58	5.41	8.88	8.86	29.63	26.79	28.52	1	0	1	2.14	-0.471	1.876	1.407e-26	0.1171	2.314e-20	protein_coding	Telomerase activating protein Est1	.
AT3G26770	5.22	5.63	5.83	1.75	1.92	1.62	5.35	6.37	6.24	3.85	2.71	3.29	-1	0	0	-1.644	0.107	-0.863	2.44e-16	0.7908	3.274e-06	protein_coding	NAD(P)-binding Rossmann-fold superfamily protein	.
AT5G48290	8.03	9.89	6.89	2.8	2.23	2.91	9.53	8.51	7.57	4	3.84	2.85	-1	0	0	-1.644	0.05	-1.267	3.096e-14	0.9429	1.905e-09	protein_coding	Heavy metal transport/detoxification superfamily protein	.
AT1G78430	8.27	9.24	4.1	2.12	2.85	1.89	8.49	7.18	8.81	5.36	5.04	4.53	-1	0	0	-1.645	0.183	-0.715	8.825e-11	0.7245	0.005399	protein_coding	ROP interactive partner 2	Encodes RIP4 (ROP interactive partner 4), a putative Rho protein effector, interacting specifically with the active form of ROPs (Rho proteins of plants).
AT3G15390	3.26	3.62	2.5	0.87	0.96	1.17	3.97	3.39	3.08	2.23	2.49	2.07	-1	0	0	-1.647	0.161	-0.624	3.931e-14	0.6947	0.00231	protein_coding	silencing defective 5	Encodes a novel protein that is similar to PRL1 interacting factor and is involved in virus induced silencing.
AT1G28815	0.51	1.35	0.39	3.96	2.72	2.82	0.91	0.5	0.25	2.41	0.69	0.99	1	0	0	2.09	-0.38	1.255	2.585e-05	0.7975	0.02688	protein_coding	.	.
AT1G28960	11.52	10.99	15.17	52.25	54.13	53.49	10.08	12.83	11.89	25.65	23.81	23.18	1	0	0	2.083	-0.118	1.062	8.295e-56	0.6904	6.226e-15	protein_coding	nudix hydrolase homolog 15	Encodes a ppGpp pyrophosphohydrolase.
AT1G29000	0.87	0.9	0.89	3.21	4.17	5.2	0.57	0.29	0.14	0.88	1.23	1.18	1	0	1	2.224	-1.38	1.688	7.454e-13	0.0258	0.0001148	protein_coding	Heavy metal transport/detoxification superfamily protein	.
AT2G34510	29.15	35.85	24.21	8.19	11.07	9.13	34.65	26.39	31.21	15.54	15.35	14.21	-1	0	0	-1.648	0.05	-1.033	5.579e-25	0.9117	1.017e-10	protein_coding	Protein of unknown function, DUF642	.
AT3G14900	14.23	18.12	8.95	3.88	4.1	5.18	19.06	13.52	13.7	5.16	6.77	5.84	-1	0	0	-1.651	0.166	-1.381	1.51e-13	0.7194	8.802e-10	protein_coding	.	.
AT5G40850	62.41	70.33	54.72	17.44	20.53	21.73	83.35	73.36	76.46	33.86	40.52	35.23	-1	0	0	-1.651	0.315	-1.089	5.488e-34	0.1156	1.331e-15	protein_coding	urophorphyrin methylase 1	Encodes a urophorphyrin III methylase that catalyzes S-adenosyl-L-methionine-dependent transmethylation in a multistep process involving the formation of a covalently linked complex with S-adenosyl-L-methionine.
AT1G29195	1.98	0.45	1.84	19.85	15.99	22.1	1.57	2.68	1.95	7.46	7.14	7.42	1	0	1	3.729	0.508	1.83	9.901e-43	0.3175	8.513e-12	protein_coding	.	.
AT2G14660	17.45	24.02	10.04	5.59	5.15	5.59	20.41	13.15	13.6	8.75	10.04	10.91	-1	0	0	-1.653	-0.123	-0.666	1.333e-09	0.8461	0.01736	protein_coding	.	.
AT1G29330	11.94	8.54	12.68	50.77	42.52	47.64	10.65	12.52	11.6	25.44	26.04	25.09	1	0	0	2.083	0.064	1.139	4.988e-50	0.865	7.043e-16	protein_coding	ER lumen protein retaining receptor family protein	Encodes a protein similar in sequence to animal and yeast endoplasmic reticulum retention signal receptor. This protein can functionally complement the yeast homologue. Transcript is detected in flower buds, stems, root, and leaves.
AT1G29390	16.53	16.35	16.77	52.2	52.73	48.85	15.34	17.17	15.1	30.16	29.19	32.62	1	0	0	1.631	-0.061	0.951	3.401e-51	0.8326	1.856e-17	protein_coding	cold regulated 314 thylakoid membrane 2	Integral membrane protein in the inner envelope of chloroplasts. Provide freezing tolerance.
AT1G29395	29.99	33.4	46.39	244.65	254.81	287.99	25.42	34.17	25.42	146.93	136.88	139.6	1	0	1	2.841	-0.37	2.316	2.485e-65	0.1426	1.557e-44	protein_coding	COLD REGULATED 314 INNER MEMBRANE 1	Integral membrane protein in the inner envelope of chloroplasts. Provide freezing tolerance. Expression is induced by short-term cold-treatment, water deprivation, and abscisic acid treatment.
AT2G17820	12.1	13.02	11.66	3.45	3.81	4.45	12.15	11.98	13.19	6.8	7.59	7.78	-1	0	0	-1.653	0.022	-0.751	8.205e-43	0.9583	4.592e-10	protein_coding	histidine kinase 1	Encodes a member of the histidine kinase family.
AT2G37080	26.65	35.4	19.01	7.86	9.46	8.43	32.32	25.9	31.06	17.28	18.51	17.52	-1	0	0	-1.653	0.14	-0.744	1.181e-20	0.7032	4.298e-05	protein_coding	ROP interactive partner 3	Encodes RIP2 (ROP interactive partner 2), a putative Rho protein effector, interacting specifically with the active form of ROPs (Rho proteins of plants).
AT4G02290	9.02	7.89	7.01	2.32	2.78	2.48	13.96	11.28	11.15	5.5	4.99	4.98	-1	0	0	-1.653	0.606	-1.235	2.857e-25	0.0005748	5.584e-17	protein_coding	glycosyl hydrolase 9B13	.
AT4G18340	28.79	23.61	42.29	9.46	9.91	10.76	26.21	31.57	28.69	17.73	16.51	16.98	-1	0	0	-1.653	-0.132	-0.755	1.481e-21	0.7138	1.843e-05	protein_coding	Glycosyl hydrolase superfamily protein	.
AT5G48470	15.96	17.87	11.15	4.59	4.95	4.72	19.99	15.12	16.37	8.25	10.07	7.76	-1	0	0	-1.654	0.197	-0.983	8.452e-20	0.5465	4.065e-08	protein_coding	.	.
AT1G29640	3.41	2.71	4.37	58.03	52.52	60.51	2.51	4.6	3.41	23.55	21.17	18.21	1	0	1	4.014	-0.012	2.583	7.567e-100	1	3.446e-43	protein_coding	Protein of unknown function, DUF584	.
AT5G49160	11.28	14.39	6.77	3.28	3.79	3.21	15.7	12.24	14.23	8.64	8.82	7.79	-1	0	0	-1.655	0.379	-0.74	1.543e-16	0.2271	0.0003347	protein_coding	methyltransferase 1	Encodes a cytosine methyltransferase MET1. Required for silencing of FWA paternal allele in endosperm. Two lines with RNAi constructs directed against DMT1 have reduced agrobacterium-mediated tumor formation.
AT5G05240	3.09	4.47	1.38	0.79	0.87	1.18	3.6	2.23	2.85	1.83	2.53	1.3	-1	0	0	-1.656	-0.038	-0.621	6.306e-06	0.9825	0.1075	protein_coding	Uncharacterised conserved protein (UCP030365)	.
AT1G29740	0.19	0.17	0.49	0.11	0.08	0.1	0.67	0.43	0.47	0.07	0.09	0.08	0	0	-1	-1.559	0.875	-2.704	0.001802	0.1227	4.608e-09	protein_coding	Leucine-rich repeat transmembrane protein kinase	.
AT1G29760	13.74	12.02	21.85	55.64	47.37	54.12	11.12	15.28	14.58	33.98	27.99	32.68	1	0	0	1.72	-0.219	1.208	1.869e-20	0.5386	2.165e-10	protein_coding	Putative adipose-regulatory protein (Seipin)	.
AT3G57200	0.9	0.85	0.93	0.24	0.44	0.14	1.18	0.63	0.79	0.4	0.41	0.34	-1	0	0	-1.657	-0.033	-1.189	5.421e-06	0.9872	0.0009444	protein_coding	.	.
AT1G30220	0.45	0.41	0.68	6.9	7.27	7.52	0.24	0.41	0.34	2.39	2.38	1.77	1	0	1	3.801	-0.651	2.719	4.615e-66	0.2341	4.958e-26	protein_coding	inositol transporter 2	Inositol transporter presenting conserved extracellular loop domains homologs of plexins/semaphorin/integrin (PSI) domains from animal type I receptors.
AT1G30260	4.37	3.94	4.39	15.95	13.89	14.98	2.66	3.1	2.84	5.69	9.57	8.16	1	0	0	1.814	-0.565	1.445	2.142e-19	0.1072	6.562e-11	protein_coding	.	.
AT1G30500	4.09	3.16	5.05	17.62	16.61	14.82	3.45	3.15	2.28	7.31	6.59	6.63	1	0	0	1.988	-0.474	1.205	1.349e-27	0.1389	1.799e-09	protein_coding	nuclear factor Y, subunit A7	.
AT1G30640	5.93	7.01	6.3	19.81	20.51	22.78	5.42	6.12	5.52	11.94	10.81	11.71	1	0	0	1.714	-0.173	1.016	6.562e-45	0.4765	9.618e-16	protein_coding	Protein kinase family protein	.
AT1G30700	15.39	16.2	21.36	165.04	157.91	152.34	7.36	12.43	9.12	53.67	53.33	59.86	1	0	1	3.165	-0.875	2.53	2.747e-74	1.516e-05	1.118e-48	protein_coding	FAD-binding Berberine family protein	.
AT5G16350	4.09	3.46	2.43	1.15	1.11	0.87	5.89	5.75	5.75	1.95	2.28	2.46	-1	0	0	-1.657	0.804	-1.376	1.583e-13	0.0006567	4.79e-12	protein_coding	O-acyltransferase (WSD1-like) family protein	.
AT3G59750	0.67	0.56	0.2	0.05	0.2	0.2	0.7	0.29	0.61	0.33	0.31	0.3	-1	0	0	-1.658	0.166	-0.762	0.001587	0.9075	0.1299	protein_coding	Concanavalin A-like lectin protein kinase family protein	.
AT4G23800	76.37	101.31	53.11	22.67	29.18	21.2	107.29	76.76	93.84	59.24	56.1	57.18	-1	0	0	-1.658	0.268	-0.688	6.478e-17	0.4414	0.0008448	protein_coding	HMG (high mobility group) box protein	Encodes a protein containing three copies of the HMG (high mobility group)-box domain. The two Arabidopsis 3xHMG-box proteins are: AT4G11080 (3xHMG-box1) and AT4G23800 (3xHMG-box2). Interacts with mitotic and meiotic chromosomes.
AT1G31040	2.75	3.37	5.65	21.78	20.65	13.54	1.83	2.94	2.38	9.85	7.94	9.05	1	0	1	2.243	-0.725	1.908	9.65e-19	0.07386	1.444e-12	protein_coding	PLATZ transcription factor family protein	.
AT5G23860	29.32	36.15	26.39	8.71	11.02	9.32	32.21	30.49	33.94	19.24	20.55	18.93	-1	0	0	-1.658	0.074	-0.719	1.039e-34	0.814	1.344e-07	protein_coding	tubulin beta 8	beta-tubulin, preferentially expressed in endodermal and phloem cells of primary roots and in the vascular tissues of leaves, stems, and flowers.
AT1G70880	5.79	6.04	7.86	1.64	2.86	1.65	2.27	2.88	2.25	3.45	2.73	3.22	-1	0	0	-1.659	-1.415	0.347	3.601e-11	3.48e-07	0.2494	protein_coding	Polyketide cyclase/dehydrase and lipid transport superfamily protein	.
AT1G15250	19.37	23.62	16.22	6.79	6.95	4.83	20.11	13.4	12.31	8.34	9.83	9.69	-1	0	0	-1.661	-0.365	-0.719	1.915e-13	0.3012	0.001935	protein_coding	Zinc-binding ribosomal protein family protein	.
AT1G31750	0.62	0.61	0.53	23	21.58	20.29	0.67	1.19	0.79	6.94	6.53	7.39	1	0	1	5.187	0.577	2.977	5.225e-107	0.4383	1.494e-36	protein_coding	proline-rich family protein	.
AT3G06840	8.78	6.55	7.5	2.65	2.1	2.49	8.63	7.07	5.44	5.33	4.74	4.36	-1	0	0	-1.661	-0.111	-0.555	1.718e-13	0.8158	0.01266	protein_coding	.	.
AT1G31820	0.96	1.16	0.97	9.52	9.25	10.36	1.15	1.46	1.04	3.14	4.54	3.84	1	0	1	3.236	0.243	1.656	4.063e-60	0.616	1.614e-16	protein_coding	Amino acid permease family protein	Encodes POLYAMINE UPTAKE TRANSPORTER 1, an amino acid permease family protein.
AT1G31935	1.8	2.63	3.45	11.08	7.28	7.88	2.13	2.5	0.85	7.29	5.95	5.85	1	0	1	1.727	-0.523	1.791	1.727e-08	0.4046	3.199e-08	other_rna	other RNA	other RNA
AT1G32170	20.37	20.64	35.59	104.63	96.4	103.73	15.82	25.45	20.48	66.6	66.33	66.57	1	0	1	1.991	-0.312	1.692	3.34e-24	0.3528	1.666e-17	protein_coding	xyloglucan endotransglucosylase/hydrolase 30	xyloglucan endotransglycosylase-related protein (XTR4)
AT5G63540	0.62	0.88	0.2	0.12	0.27	0.14	0.69	0.56	0.73	0.67	0.52	0.29	-1	0	0	-1.661	0.233	-0.432	0.0006378	0.8301	0.3862	protein_coding	Domain of unknown function (DUF1767)	Encodes RMI1. Suppresses somatic crossovers. Essential for resolution of meiotic recombination intermediates.
AT1G32560	0.07	0	0.35	12.47	9.32	11.52	0.05	0.06	0.24	1.23	1.18	1.52	1	0	1	6.16	-0.333	3.44	4.613e-59	1	1.215e-10	protein_coding	Late embryogenesis abundant protein, group 1 protein	Encodes LEA4-1, a member of the Late Embryogenesis Abundant (LEA) proteins which typically accumulate in response to low water availability conditions imposed during development or by the environment.
AT1G32870	11.51	6.15	8.03	37.09	26.45	39.59	8.77	9.82	8.11	16.61	17.48	18.11	1	0	0	2.002	0.054	0.968	4.606e-26	0.925	7.557e-07	protein_coding	NAC domain protein 13	.
AT1G32950	0.3	0.18	0.29	0.64	1.11	0.69	0.21	0.4	0.4	0.44	0.53	0.39	1	0	0	1.649	0.357	0.436	3.62e-06	0.6828	0.2841	protein_coding	Subtilase family protein	.
AT3G42658	1.01	0.62	0.7	0.3	0.23	0.18	2.1	0.83	1.1	0.8	0.54	1.05	-1	0	0	-1.662	0.79	-0.747	0.002816	0.2367	0.09857	transposable_element_gene	transposable element gene	transposable element gene
AT1G33102	3.13	2.76	3.08	10.42	8.14	12.65	2.28	3.41	3.23	8.73	5.33	7.84	1	0	0	1.786	-0.017	1.302	1.229e-11	1	1.775e-06	protein_coding	.	.
AT1G33110	45.32	34	54.77	154.11	133.37	151.23	36.09	51.47	45.15	106.82	110.14	108.98	1	0	0	1.709	-0.016	1.296	9.729e-25	0.986	1.651e-14	protein_coding	MATE efflux family protein	.
AT5G05330	2.62	2.64	1.34	0.63	0.86	0.55	2.34	2.07	1.83	1.6	1.67	1.29	-1	0	0	-1.662	-0.07	-0.464	2.29e-07	0.9379	0.1548	protein_coding	HMG-box (high mobility group) DNA-binding family protein	Encodes a protein with a putative HMG-box domain. The high-mobility group (HMG) proteins are chromatin-associated proteins that act as architectural factors in various nucleoprotein structures, which regulate DNA-dependent processes such as transcription and recombination. Expression of this gene was not detected according to Grasser et al. (J. Mol. Biol. 2006:358, 654-664).
AT2G32220	9.63	11.87	7.46	2.78	3.39	2.92	13.73	8.05	9.07	2.83	3.44	4.78	-1	0	0	-1.663	0.096	-1.473	1.902e-09	0.8944	7.704e-08	protein_coding	Ribosomal L27e protein family	.
AT3G02850	2.69	2.53	2.57	0.79	0.77	0.91	2.64	2.7	2.73	0.77	0.93	1.38	-1	0	0	-1.663	0.049	-1.371	6.001e-16	0.9353	2.692e-12	protein_coding	STELAR K+ outward rectifier	Encodes SKOR, a member of Shaker family potassium ion (K+) channel. This family includes five groups based on phylogenetic analysis (FEBS Letters (2007) 581: 2357): I (inward rectifying channel): AKT1 (AT2G26650), AKT5 (AT4G32500) and SPIK (also known as AKT6, AT2G25600); II (inward rectifying channel): KAT1 (AT5G46240) and KAT2 (AT4G18290); III (weakly inward rectifying channel): AKT2 (AT4G22200…
AT1G33480	5.79	5.03	5.01	32.37	29.76	33.24	6.55	5.67	5.55	14.09	14.56	12.32	1	0	0	2.588	0.168	1.2	2.731e-78	0.595	1.379e-17	protein_coding	RING/U-box superfamily protein	.
AT1G60060	3.4	4.3	4.4	1.18	1.34	1.28	2.85	3.58	3.05	1.46	1.49	1.97	-1	0	0	-1.664	-0.352	-0.932	1.005e-14	0.2659	1.446e-05	protein_coding	Serine/threonine-protein kinase WNK (With No Lysine)-related	.
AT2G47990	19.18	24.39	15.64	5.54	5.91	7.23	27.26	18.56	21.46	7.43	8.47	8.99	-1	0	0	-1.665	0.186	-1.434	3.736e-20	0.5826	1.468e-15	protein_coding	transducin family protein / WD-40 repeat family protein	Encodes a transducin family nucleolar protein with six WD40 repeats that is most likely involved in 18S rRNA biogenesis. The slow progression of the gametophytic division cycles in swa1 suggested that the SWA1 protein is required for the normal progression of mitotic division cycles through the regulation of cell metabolism. Ubiquitously expressed throughout the plant.
AT5G63310	98.59	101.08	66.54	26.77	30.82	26.18	104.7	82.04	90.9	53.99	59.32	47.31	-1	0	0	-1.666	0.061	-0.79	6.275e-25	0.8851	1.775e-06	protein_coding	nucleoside diphosphate kinase 2	Maintains intracellular dNTP levels except ATP. Plays a role in response to oxidative stress and UV. Involved in phytochrome-mediated light signaling. Participates in auxin-regulated processes, partly through the modulation of auxin transport. H-bonding with His-197 inside the nucleotide-binding pocket is critical for NDPK2 functioning.
AT3G42670	4.45	5.37	4.43	1.31	1.75	1.41	3.91	4.21	4.86	2.34	2.21	2.4	-1	0	0	-1.667	-0.134	-0.898	7.383e-27	0.6475	4.712e-09	protein_coding	chromatin remodeling 38	Encodes a nuclear localized SNF domain containing protein involved in RNA silencing. Mutants were identified in a screen for defects in the spread of RNA silencing. CLSY1 may affect production of dsRNA from the locus to be silenced.
AT1G22900	4.03	3.29	3.97	1.18	1.43	0.88	2.88	1.85	2.61	1.01	1.66	1.3	-1	0	0	-1.669	-0.618	-0.892	1.753e-09	0.09201	0.002702	protein_coding	Disease resistance-responsive (dirigent-like protein) family protein	.
AT3G11120	30.51	36.79	19.02	7.47	11.94	7.53	23.71	13.43	11.13	10.7	14.62	12.98	-1	0	0	-1.669	-0.833	-0.336	8.204e-08	0.04843	0.3465	protein_coding	Ribosomal protein L41 family	.
AT4G31020	1.55	1.24	1.35	0.31	0.57	0.4	1.27	0.87	1.43	0.93	0.61	0.63	-1	0	0	-1.669	-0.213	-0.727	1.17e-07	0.7187	0.01913	protein_coding	alpha/beta-Hydrolases superfamily protein	.
AT3G29776	0.71	0.82	0.71	0.25	0.28	0.16	0.67	0.49	0.7	0.15	0.38	0.35	-1	0	0	-1.67	-0.258	-1.087	3.547e-08	0.6313	0.0004473	transposable_element_gene	transposable element gene	transposable element gene
AT1G35910	0.97	1.03	0.17	3.27	2.15	2.52	1.42	0.82	0.85	2.17	1.9	1.57	1	0	0	1.88	0.529	0.858	1.554e-06	0.4946	0.03289	protein_coding	Haloacid dehalogenase-like hydrolase (HAD) superfamily protein	.
AT1G36380	16.85	12.36	19.32	52.71	48.34	53.54	14.3	15.25	12.77	25.72	27.89	25.47	1	0	0	1.666	-0.202	0.901	1.269e-29	0.4908	5.845e-09	protein_coding	.	.
AT1G43160	40.35	37.85	80.07	443.87	339.14	464.28	39.12	74.68	54.92	202.3	202.39	187.24	1	0	1	2.977	0.091	1.811	4.938e-29	0.8948	6.516e-12	protein_coding	related to AP2 6	encodes a member of the ERF (ethylene response factor) subfamily B-4 of ERF/AP2 transcription factor family (RAP2.6). The protein contains one AP2 domain. There are 7 members in this subfamily.
AT5G02050	24.48	28.58	18.58	6.33	7.67	8.52	42.36	26.39	29.64	12.08	13.31	14.78	-1	0	0	-1.67	0.46	-1.292	2.383e-17	0.09823	2.796e-11	protein_coding	Mitochondrial glycoprotein family protein	.
AT4G05410	13.28	20.31	9.84	3.46	4.71	5.46	17.07	11.23	13.85	4.81	6.51	6.88	-1	0	0	-1.671	-0.041	-1.21	9.652e-12	0.9597	1.259e-06	protein_coding	Transducin/WD40 repeat-like superfamily protein	Encodes a nucleolar protein with seven WD40-repeats that plays a role in embryo sac development and is critical for the correct positioning of the division plane of zygote and the apical cell lineage in Arabidopsis. YAO may act by modulating nucleolar function, such as rRNA biogenesis, during early embryogenesis and gametogenesis.
AT5G46050	3.01	2.92	4.88	0.59	0.99	1.85	3.05	4.75	3.89	2.91	3.53	2.7	-1	0	0	-1.671	0.109	-0.354	1.605e-07	0.8886	0.2973	protein_coding	peptide transporter 3	Encodes a di- and tri-peptide transporter involved in responses to wounding, virulent bacterial pathogens, and high NaCl concentrations. The protein is predicted to have 12 transmembrane helicies.
AT1G44608	9.12	7.41	10.46	96.53	82.87	117.74	8.93	11.3	8.24	37.08	41.46	26.85	1	0	1	3.455	0.072	1.887	1.66e-69	0.8977	9.924e-23	protein_coding	.	.
AT1G44800	23.55	20.71	26.37	75.24	66	78.41	21.34	15.52	15.73	32.64	37.51	31.69	1	0	0	1.636	-0.425	0.952	3.346e-30	0.0375	1.342e-10	protein_coding	nodulin MtN21 /EamA-like transporter family protein	Encodes Siliques Are Red 1 (SIAR1). Functions as a bidirectional amino acid transporter that is crucial for the amino acid homeostasis of siliques. Member of nodulin MtN21-like transporter family.
AT1G70600	147.97	151.92	105.19	37.06	46.5	43.52	187.02	127.76	134.23	66.58	83.04	85.77	-1	0	0	-1.672	0.149	-0.932	7.032e-21	0.6828	3.094e-07	protein_coding	Ribosomal protein L18e/L15 superfamily protein	.
AT3G50350	12.49	12.52	12.67	4.17	3.76	3.89	13.32	12.56	15.86	4.23	3.02	3.73	-1	0	-1	-1.672	0.148	-1.923	7.92e-25	0.6104	6.697e-33	protein_coding	Protein of unknown function (DUF1685)	.
AT1G09200	95.17	131.38	38.85	21.94	32.26	28.97	129.42	88.98	108.09	51.67	63.97	55.06	-1	0	0	-1.673	0.3	-0.936	1.63e-08	0.5962	0.002337	protein_coding	Histone superfamily protein	.
AT1G45145	25.48	34.22	34.64	92.28	83.41	83.69	11.18	18.25	16.63	47.66	44.88	47.03	0	0	1	1.459	-1.036	1.601	4.512e-21	1.204e-08	4.696e-23	protein_coding	thioredoxin H-type 5	encodes a cytosolic thioredoxin that reduces disulfide bridges of target proteins by the reversible formation of a disulfide bridge between two neighboring Cys residues present in the active site. Thioredoxins have been found to regulate a variety of biological reactions in prokaryotic and eukaryotic cells.
AT1G45249	11.69	15.88	12.6	73.34	64.06	71.42	11.57	10.72	11.51	30.48	30.21	31.92	1	0	0	2.379	-0.247	1.453	7.769e-79	0.2445	3.742e-30	protein_coding	abscisic acid responsive elements-binding factor 2	Leucine zipper transcription factor that binds to the abscisic acid (ABA)‚Äìresponsive element (ABRE) motif in the promoter region of ABA-inducible genes. Enhances drought tolerance in vegetative tissues. Required for normal glucose response. Localized in the nucleus. Expressed constitutively in roots, leaf vascular tissues, and hydathodes or in all tissues under stress conditions. It's phosphory…
AT1G46554	2.8	2.86	5.8	15.47	13.27	13.76	2.09	3.25	2.15	6.9	7.37	6.07	1	0	0	1.881	-0.622	1.44	8.553e-15	0.1238	3.873e-08	other_rna	other RNA	other RNA
AT1G46768	9.31	5.99	10.8	35.17	32.34	35.68	6.7	9.67	8.91	16.62	19.17	18.65	1	0	0	1.975	-0.054	1.108	2.797e-28	0.9316	2.324e-09	protein_coding	related to AP2 1	encodes a member of the DREB subfamily A-5 of ERF/AP2 transcription factor family (RAP2.1). The protein contains one AP2 domain. There are 16 members in this subfamily including RAP2.9 and RAP2.10.
AT1G45110	3.21	3	1.86	0.93	0.7	0.89	2.57	2.38	2.52	1.56	2.35	2.17	-1	0	0	-1.673	-0.106	-0.297	1.757e-09	0.8673	0.2966	protein_coding	Tetrapyrrole (Corrin/Porphyrin) Methylases	.
AT1G47510	0.43	0.07	0.22	5.88	4.59	5.62	0.2	0.67	0.19	2.42	2.62	3.32	1	0	1	4.437	0.512	2.99	1.345e-34	0.5995	8.019e-18	protein_coding	inositol polyphosphate 5-phosphatase 11	Encodes a phosphatidylinositol polyphosphate 5-phosphatase. It can dephosphorylate PI(4,5)P2, PI(3,5)P2, and PI(3,4,5)P3, but, it is not active against PI(5)P or the water soluble inositol(1,4,5)P3 or inositol(1,3,4,5)P4. The transcript levels for this gene rise in response to auxin, ABA, and JA.
AT5G07322	11.4	7	8.31	2.86	3.48	1.92	5.07	4.36	3.13	4.39	4.03	3.29	-1	0	0	-1.673	-1.087	-0.11	4.742e-09	0.001149	0.805	other_rna	other RNA	other RNA
AT1G47960	3.12	2.62	2.61	42.23	44.83	47.58	3.22	3.13	2.25	14.8	18.09	15	1	0	1	4.007	0.044	2.472	2.394e-150	0.9515	9.075e-61	protein_coding	cell wall / vacuolar inhibitor of fructosidase 1	Plant cell wall (CWI) and vacuolar invertases (VI) play important roles in carbohydrate metabolism, stress responses and sugar signaling. This protein may inhibit their activity.
AT1G48000	0.72	0.86	1.17	9.34	7.21	13.11	0.42	0.82	0.86	5.52	5.14	3.69	1	0	1	3.412	-0.406	2.772	1.091e-27	0.6494	4.927e-17	protein_coding	myb domain protein 112	Encodes a putative transcription factor (MYB112).
AT1G48100	1.45	0.71	0.96	9.97	7.81	14.75	1.17	1.4	1.05	6.16	9.79	7.05	1	0	1	3.369	0.203	2.667	2.833e-33	0.7727	2.346e-22	protein_coding	Pectin lyase-like superfamily protein	.
AT1G48260	3.38	3.22	3.95	14.94	13.65	11.42	2.9	3.91	3.11	7.05	4.88	7.4	1	0	0	1.921	-0.093	0.967	3.024e-25	0.8593	7.378e-07	protein_coding	CBL-interacting protein kinase 17	Encodes a member of the SNF1-related kinase (SnRK) gene family (SnRK3.21), which has also been reported as a member of the CBL-interacting protein kinases (CIPK17).
AT1G28620	1.82	1.5	1.15	0.28	0.64	0.46	1.85	1.88	1.36	1.2	0.89	0.78	-1	0	0	-1.675	0.186	-0.832	2.495e-07	0.769	0.005922	pseudogene	.	.
AT1G44900	8.78	11.41	3.97	1.82	3.04	2.7	11.42	8.13	9.54	5.11	6.15	5.68	-1	0	0	-1.675	0.269	-0.779	2.961e-09	0.6182	0.007521	protein_coding	minichromosome maintenance (MCM2/3/5) family protein	Encodes MCM2 (MINICHROMOSOME MAINTENANCE 2), a protein essential to embryo development. Overexpression results in altered root meristem function.
AT1G49490	0.95	0.94	0.96	0.38	0.33	0.17	1.49	1.02	1.19	0.62	0.78	1.02	-1	0	0	-1.675	0.38	-0.606	4.698e-08	0.4019	0.02849	protein_coding	Leucine-rich repeat (LRR) family protein	.
AT5G62920	10.99	11.83	9.42	3.41	3.27	3.4	11.04	7.16	8.53	4.89	3.88	4.1	-1	0	0	-1.675	-0.266	-1.058	1.821e-17	0.4035	1.019e-07	protein_coding	response regulator 6	Encodes a Type-A response regulator that is responsive to cytokinin treatment. Its C-ter domain is very short in comparison to other Arabidopsis ARRs (17 total). Arr6 protein is stabilized by cytokinin.
AT1G48745	2.73	1.36	2.35	8.15	5.91	6.17	2.35	2.35	1.28	2.97	4.74	3.04	1	0	0	1.639	-0.112	0.836	3.804e-08	0.9127	0.009977	protein_coding	.	.
AT1G48840	8.37	9.18	13.4	30.6	31.25	32.94	7.9	9.94	9.58	18.32	15.02	16.46	1	0	0	1.613	-0.176	0.861	1.086e-24	0.5711	1.413e-07	protein_coding	Plant protein of unknown function (DUF639)	.
AT5G47950	1.99	1.69	3.45	0.96	0.63	0.63	2.43	2.34	2.32	1.32	0.99	1.05	-1	0	0	-1.676	-0.014	-1.079	3.371e-08	1	0.0002775	protein_coding	HXXXD-type acyl-transferase family protein	.
AT5G59930	0.76	0.56	1.07	0.3	0.28	0.16	0.78	0.82	1	0.36	0.71	0.7	-1	0	0	-1.677	0.1	-0.537	9.634e-06	0.9157	0.1357	protein_coding	Cysteine/Histidine-rich C1 domain family protein	.
AT1G49450	0.77	0.88	0.43	86	82.34	103.78	1.3	0.78	0.93	20.03	16.49	17.68	1	0	1	7.038	0.555	4.157	1.256e-266	0.1565	1.049e-115	protein_coding	Transducin/WD40 repeat-like superfamily protein	.
AT1G31010	4.36	5.25	3.15	0.72	1.39	1.89	3.86	3.64	3.98	1.65	2.48	2.27	-1	0	0	-1.678	-0.148	-0.839	3.613e-09	0.8145	0.003051	protein_coding	organellar single-stranded DNA binding protein 4	.
AT5G45700	8.12	5.91	2.95	1.18	2.32	1.76	8.55	6.13	8.3	3.14	4.45	3.79	-1	0	0	-1.678	0.44	-1.013	5.941e-07	0.4176	0.001948	protein_coding	Haloacid dehalogenase-like hydrolase (HAD) superfamily protein	.
AT1G05575	2.73	2.91	4.54	0.73	1.35	1.08	4.31	6.48	3.79	1.24	1.36	2.21	-1	0	0	-1.679	0.508	-1.571	1.422e-05	0.3378	5.399e-06	protein_coding	.	.
AT4G03330	0.56	0.89	0.84	0.29	0.2	0.21	1.2	1.02	0.98	0.42	0.43	0.72	-1	0	0	-1.679	0.486	-1.014	0.0001282	0.4035	0.004065	protein_coding	syntaxin of plants 123	member of SYP12 Gene Family
AT1G65190	30.05	27.25	23.46	7.77	9.81	7.55	31.32	30.85	30.27	18.78	20.52	22.56	-1	0	0	-1.68	0.195	-0.579	1.525e-35	0.3846	1.748e-05	protein_coding	Protein kinase superfamily protein	.
AT1G03820	10.75	7.44	6.14	0.79	2.19	4.66	11.89	7.96	6.43	3.76	5.52	4.59	-1	0	0	-1.681	0.112	-0.922	4.835e-05	0.9241	0.03056	protein_coding	.	.
AT1G49900	0.24	0.08	0.16	1.03	0.75	1.05	0.15	0.17	0.11	0.5	0.36	0.32	1	0	0	2.531	-0.16	1.428	8.435e-14	0.9443	0.0002277	protein_coding	C2H2 type zinc finger transcription factor family	.
AT5G37000	2.08	2.54	1.87	0.58	0.71	0.72	2.42	2.21	1.89	1.04	1.12	1.02	-1	0	0	-1.682	0.016	-1.04	1.173e-11	1	7.997e-06	protein_coding	Exostosin family protein	.
AT5G67510	82.23	75.68	49.09	19.42	23.05	22	109.18	64.7	71.61	37.61	40.69	43.44	-1	0	0	-1.682	0.247	-1.012	1.13e-16	0.4962	7.756e-07	protein_coding	Translation protein SH3-like family protein	.
AT3G26932	14.96	13.28	10.89	3.53	4.69	3.92	13.86	11.69	11.94	6.79	6.85	7.38	-1	0	0	-1.683	-0.06	-0.835	6.829e-27	0.8752	6.826e-08	protein_coding	dsRNA-binding protein 3	.
AT1G50260	10.14	9.62	13.67	55.88	50.63	59.4	7.9	11.93	10.55	25.72	26.53	27.59	1	0	0	2.309	-0.14	1.395	1.706e-48	0.6749	1.74e-18	protein_coding	N-terminal-transmembrane-C2 domain type 5.1	.
AT5G22580	18.61	11.65	10.62	2.33	2.76	7.75	17.28	12.57	9.23	4.6	7.23	6.44	-1	0	0	-1.683	-0.064	-1.097	8.023e-06	0.9597	0.004347	protein_coding	Stress responsive A/B Barrel Domain	.
AT5G63780	27.21	33.14	20.96	7.98	9.21	8.09	32.56	27.13	33.26	16.24	17.44	19.28	-1	0	0	-1.683	0.194	-0.811	2.264e-26	0.4918	3.072e-07	protein_coding	RING/FYVE/PHD zinc finger superfamily protein	Encodes SHA1 (shoot apical meristem arrest), a putative E3 ligase (a RING finger protein) required for post-embryonic SAM maintenance. The mutant sha1-1 shows a primary SAM-deficient phenotype at the adult stage.
AT1G50630	3.97	3.32	4.38	19.62	17.64	19.68	3.53	3.55	3.61	9.88	9.38	10.11	1	0	0	2.279	-0.131	1.457	1.653e-66	0.6828	1.007e-26	protein_coding	Protein of unknown function (DUF3537)	.
AT1G51090	16.11	14.22	13.21	50.84	69.78	90.88	16.07	14.15	16.38	68.32	72.84	59.01	1	0	1	2.278	0.098	2.102	1.348e-36	0.828	1.07e-31	protein_coding	Heavy metal transport/detoxification superfamily protein	.
AT1G51140	3.68	3.7	3.78	93.86	89.36	92.01	3.45	3.78	3.43	37.72	31.97	35.7	1	0	1	4.622	-0.068	3.306	2.457e-268	0.8724	7.202e-147	protein_coding	basic helix-loop-helix (bHLH) DNA-binding superfamily protein	Encodes a basic helix?loop?helix-type transcription factor involved in photoperiodism flowering.
AT3G54710	5.16	5.49	2.84	1.03	1.85	1.28	5.68	4.56	6.14	2.65	2.84	3.33	-1	0	0	-1.684	0.283	-0.892	1.984e-10	0.5437	0.0005713	protein_coding	homolog of yeast CDT1 B homolog of yeast CDT1 B	Encodes a cyclin-dependent protein kinase. Involved in nuclear DNA replication and plastid division.
AT2G37100	4	4.21	2.87	0.77	1.71	0.91	4.31	3	2.89	2.37	2.99	2.11	-1	0	0	-1.685	-0.114	-0.456	2.327e-08	0.8753	0.1436	protein_coding	protamine P1 family protein	.
AT5G23980	6.99	6.86	6.2	1.61	2.45	2.16	9.66	7.41	8.45	4.81	6.03	6.69	-1	0	0	-1.686	0.35	-0.54	2.037e-21	0.1642	0.00165	protein_coding	ferric reduction oxidase 4	Encodes a ferric chelate reductase that is expressed at low levels in roots,shoots and cotyledons, but not flowers. Its transcription is regulated by FIT1.
AT3G05480	1.49	2.52	0.81	0.47	0.73	0.26	2.14	1.22	1.78	0.66	1.26	0.74	-1	0	0	-1.687	0.1	-0.955	8.3e-05	0.9429	0.02787	protein_coding	cell cycle checkpoint control protein family	Involved in the regulation of DNA damage repair and homologous recombination.
AT1G14410	17.75	19.17	13.01	4.77	6.08	4.55	17.93	14.69	16.56	9.13	10.03	7.74	-1	0	0	-1.688	-0.019	-0.873	1.989e-21	0.978	7.948e-07	protein_coding	ssDNA-binding transcriptional regulator	Encodes a homolog of the potato p24 protein. Binds single strand telomeric repeats. Negatively regulates telomerase activity and telomere length.
AT1G63480	11.3	13.9	8.4	3.46	3.43	3.52	13.23	10.64	12.88	6.29	5.83	6.39	-1	0	0	-1.688	0.132	-0.989	4.508e-22	0.7094	8.988e-09	protein_coding	AT hook motif DNA-binding family protein	.
AT1G52000	3.12	3.22	2.68	13.55	7.8	7.26	3.7	4.06	5.11	10.51	9.68	9.28	1	0	0	1.666	0.512	1.196	3.83e-15	0.1115	1.696e-08	protein_coding	Mannose-binding lectin superfamily protein	.
AT1G67630	5.39	6.68	3.79	1.22	1.68	2.02	6.82	6.07	6.42	3.71	3.96	3.37	-1	0	0	-1.688	0.287	-0.808	2.495e-15	0.4064	9.055e-05	protein_coding	DNA polymerase alpha 2	.
AT5G10290	12.87	15.64	12.82	4.47	4.34	3.97	14.14	13.62	14.08	6.17	7.26	5.85	-1	0	0	-1.688	0.019	-1.119	6.012e-37	0.9699	4.517e-18	protein_coding	leucine-rich repeat transmembrane protein kinase family protein	.
AT2G24645	3.16	2.55	1.69	0.8	0.69	0.8	2.59	2.55	2.84	1.94	1.68	1.39	-1	0	0	-1.689	0.112	-0.674	1.153e-10	0.8555	0.007048	protein_coding	Transcriptional factor B3 family protein	.
AT1G52080	3.1	2.52	3.38	14.93	14.4	17.79	2.92	3.06	2.51	7.2	8.18	7.76	1	0	0	2.383	-0.088	1.447	3.365e-59	0.8292	4.34e-22	protein_coding	actin binding protein family	unknown function
AT3G12170	4.3	3.54	1.55	0.43	1.4	1.06	5.13	4.65	3.88	2.13	2.02	1.95	-1	0	0	-1.689	0.545	-1.162	7.068e-06	0.3364	0.00125	protein_coding	Chaperone DnaJ-domain superfamily protein	.
AT1G24020	46.53	45.34	20.83	8.9	16.21	9.73	63.66	39.87	44.94	24.15	30.48	32.69	-1	0	0	-1.69	0.398	-0.766	1.489e-09	0.4008	0.008263	protein_coding	MLP-like protein 423	.
AT1G52342	20.97	14.59	26.58	112.51	97.83	83.35	25.55	24.76	17.64	76.98	70.88	77.54	1	0	1	2.237	0.125	1.729	9.146e-33	0.7652	2.57e-20	protein_coding	.	.
AT1G24280	8.91	11.88	4.69	2.46	2.68	2.74	15.46	10.26	12.8	3.51	4.9	4.28	-1	0	-1	-1.69	0.598	-1.603	7.771e-11	0.1039	6.891e-10	protein_coding	glucose-6-phosphate dehydrogenase 3	Encodes a plastidic glucose-6-phosphate dehydrogenase that is sensitive to reduction by DTT and whose mRNA is most highly expressed in root.
AT1G52565	0.88	0.38	0.65	4.11	4.18	2.89	1.22	0.33	0.55	2.44	2.16	2.48	1	0	1	2.529	0.148	1.718	1.634e-12	0.9165	2.278e-06	protein_coding	.	.
AT1G52680	0	0	0	2.67	1.9	2.51	0.06	0	0	1.05	0.36	0.18	1	0	1	8.048	1.753	4.262	7.054e-19	1	2.931e-05	protein_coding	late embryogenesis abundant protein-related / LEA protein-related	.
AT1G52690	0.57	1.45	1.31	3851.15	3502.17	3632.37	0.13	0.37	0.19	250.05	265.77	262.71	1	-1	1	11.69	-2.254	10.128	0	2.259e-06	0	protein_coding	Late embryogenesis abundant protein (LEA) family protein	.
AT1G52827	2.43	1.01	4.21	12.91	12.14	13.08	1.25	1.12	0.87	5.18	7.9	5.04	1	0	1	2.283	-1.249	2.457	1.078e-12	0.03964	1.26e-10	protein_coding	cadmium tolerance 1	Cysteine-rich protein that confers cadmium tolerance to yeast. Homologs are also found in rice, Brassica rapa and pine.
AT1G52855	0.27	0.3	0.43	5.51	5.9	3.77	0.27	0.37	0.59	1.98	3.94	2.43	1	0	1	3.866	0.266	2.732	2.213e-19	0.9017	2.339e-10	protein_coding	.	.
AT1G52890	0.75	0.57	1.69	85.39	69.54	85.86	0.79	1.39	0.38	18.78	24.89	19.88	1	0	1	6.299	-0.25	4.628	7.658e-115	0.7521	3.544e-67	protein_coding	NAC domain containing protein 19	encodes a NAC transcription factor whose expression is induced by drought, high salt, and abscisic acid. This gene binds to ERD1 promoter in vitro.
AT1G74270	79.11	112.66	63.68	24.5	30.6	23.94	92.44	63.84	60	39.84	42.5	44.28	-1	0	0	-1.69	-0.239	-0.772	1.665e-17	0.5071	0.0001679	protein_coding	Ribosomal protein L35Ae family protein	.
AT1G52990	0.16	0	0.25	2.56	2	1.76	0.08	0.22	0.09	1.21	1.54	0.86	1	0	1	3.814	-0.174	3.178	4.358e-17	1	1.836e-10	protein_coding	thioredoxin family protein	.
AT1G53100	0.52	0.33	0.41	4.36	5.25	5.27	0.29	0.35	0.21	1.15	2.34	1.75	1	0	1	3.542	-0.554	2.595	5.128e-32	0.5313	1.558e-14	protein_coding	Core-2/I-branching beta-1,6-N-acetylglucosaminyltransferase family protein	.
AT3G52430	6.14	6.83	5.54	1.95	1.69	2.1	8.37	10.79	7.12	5.07	6.39	4.82	-1	0	0	-1.69	0.506	-0.691	3.733e-18	0.03947	0.0001771	protein_coding	alpha/beta-Hydrolases superfamily protein	Encodes a lipase-like gene that is important for salicylic acid signaling and function in resistance (R) gene-mediated and basal plant disease resistance. PAD4 can interact directly with EDS1, another disease resistance signaling protein. Expressed at elevated level in response to green peach aphid (GPA) feeding, and modulates the GPA feeding-induced leaf senescence through a mechanism that doesn…
AT1G53270	0.57	0.28	0.35	1.97	2.76	2.8	0.45	0.26	0.18	1.34	1.09	1.19	1	0	1	2.63	-0.428	2.008	1.488e-18	0.6147	1.494e-09	protein_coding	ABC-2 type transporter family protein	.
AT1G53470	1.9	2.17	1.76	16.39	15.2	18.08	2.47	1.73	2.21	5.95	7.32	5.62	1	0	0	3.093	0.145	1.553	6.77e-82	0.7157	4.635e-22	protein_coding	mechanosensitive channel of small conductance-like 4	.
AT1G53480	0	0.04	0	0.15	0	0	16.69	14.85	15.72	12.57	12.51	11.46	0	1	0	1.556	9.765	-0.373	0.4355	1.701e-162	0.01188	protein_coding	mto 1 responding down 1	Encodes MRD1 (mto 1 responding down). Down-regulated in mto1-1 mutant that over-accumulates soluble methionine.
AT1G53490	1.49	1.21	1.37	1.51	1.41	0.9	4.21	4.45	4.76	6.13	5.4	5.6	0	1	0	-0.077	1.716	0.352	0.7403	9.91e-20	0.03808	protein_coding	RING/U-box superfamily protein	Encodes HEI10, a RING finger-containing protein. HEI10 belongs to a group of proteins well conserved among species known as ZMM. Required for class I crossover formation.
AT1G53560	17.52	13.25	24.64	103.88	87.61	93.44	13.51	19.4	14.84	50.59	57.64	51.65	1	0	1	2.358	-0.22	1.744	2.694e-38	0.5399	2.289e-21	protein_coding	Ribosomal protein L18ae family	.
AT1G53580	49.06	44.57	90.45	497.3	455.28	460.32	35.41	57.09	50.03	257.76	227.64	246.13	1	0	1	2.94	-0.37	2.36	2.24e-37	0.3171	5.461e-25	protein_coding	glyoxalase II 3	Mononuclear Fe(II)-containing member of the b-lactamase fold superfamily. ETHE1 is homodimeric in solution, exhibits low-level esterase activity, and specifically binds a single Fe(II) atom in the active site.
AT1G53625	0.88	1.3	0.65	3.8	7.98	2.91	0.22	0.56	0.08	1.67	3.3	2.38	1	0	1	2.385	-1.677	3.055	2.283e-07	0.05401	7.255e-08	protein_coding	.	.
AT4G22080	0.65	0.49	0.72	0.06	0.2	0.33	1.25	1.03	0.94	1.39	1.02	0.88	-1	0	0	-1.691	0.79	0.017	0.000159	0.09201	0.9776	protein_coding	root hair specific 14	.
AT1G09190	2.86	3.83	1.77	0.68	0.86	1.07	2.87	1.68	2.41	1.28	1.57	0.94	-1	0	0	-1.692	-0.276	-0.88	2.504e-07	0.6539	0.009065	protein_coding	Tetratricopeptide repeat (TPR)-like superfamily protein	.
AT1G14980	65.52	99.44	45.81	18.31	22.86	24.02	94.84	67.04	82.28	37.87	43.29	38.52	-1	0	0	-1.692	0.213	-1.029	5.753e-15	0.6092	3.236e-06	protein_coding	chaperonin 10	Encodes mitochondrial-localized chaperonin 10 that complements the E.coli groES mutant. Its mRNA is upregulated in response to heat shock treatment and is expressed uniformly in various organs.
AT3G18730	1.42	1.53	0.65	0.28	0.38	0.45	1.82	1.81	1.69	1.01	0.94	0.86	-1	0	0	-1.692	0.569	-0.922	2.824e-09	0.1406	0.0006064	protein_coding	tetratricopeptide repeat (TPR)-containing protein	Encodes a protein with an important role in cell division control and plant morphogenesis and may also play a role in genome maintenance. May be involved in mitosis through interaction with TSA1. In cells synchronized for cell division, TSA1 and TSK relocalize to ends of spindle microtubules that are ahead of separating chromatids during metaphase and anaphase of mitosis.
AT1G54095	0.97	1.54	1.39	10.18	9.78	9.72	0.82	0.6	0.54	1.72	1.87	1.77	1	0	0	2.928	-0.974	1.435	4.495e-41	0.03698	4.702e-06	protein_coding	Protein of unknown function (DUF1677)	.
AT1G54100	135.59	125.22	282.61	1182.69	1126.05	1223.94	85.15	170.25	145.4	609.62	545.32	577.97	1	0	1	2.701	-0.439	2.112	1.408e-22	0.3217	2.314e-14	protein_coding	aldehyde dehydrogenase 7B4	Aldehyde dehydrogenase
AT1G54120	1.35	0.53	1.2	10.73	9.56	7.39	1.37	1.35	1.65	2.83	2.79	1.72	1	0	0	3.136	0.476	0.733	6.045e-24	0.5129	0.04174	protein_coding	.	.
AT1G54130	25.81	26	32.75	97.48	88.76	100.09	23.9	29.85	27.23	39.71	39.79	41.73	1	0	0	1.759	-0.063	0.582	9.522e-41	0.8488	2.266e-05	protein_coding	RELA/SPOT homolog 3	.
AT1G54160	0.72	0.65	0.33	2.8	3.49	2.45	0.54	0.42	0.39	1.53	2.12	1.59	1	0	1	2.373	-0.305	1.932	5.165e-16	0.7362	5.786e-10	protein_coding	nuclear factor Y, subunit A5	Encodes a member of the CCAAT-binding transcription factor (CBF-B/NF-YA) family. Expression is upregulated in response to ABA and drought. This regulation appears to be mediated by MIR169A which is downregulated in response to drought. NFYA5 is a target of MIR169A. Loss of function mutations are hypersensitive to drought.
AT1G54540	0.7	0.97	0.89	9.43	12.46	14.68	0.57	0.62	0.95	6.56	4.54	5.05	1	0	1	3.829	-0.258	2.913	5.055e-43	0.794	1.943e-23	protein_coding	Late embryogenesis abundant (LEA) hydroxyproline-rich glycoprotein family	.
AT1G54575	16.13	9.32	17.56	105.06	90.06	92.62	16.05	20.47	16.91	52.27	66.26	54.9	1	0	1	2.736	0.307	1.698	7.165e-51	0.3207	3.184e-21	protein_coding	.	.
AT1G15890	1.43	1.82	1.93	0.66	0.43	0.51	1.25	1.7	1.32	0.92	1.22	1.09	-1	0	0	-1.693	-0.278	-0.406	1.344e-12	0.4816	0.09295	protein_coding	Disease resistance protein (CC-NBS-LRR class) family	.
AT1G54710	11.42	12.21	16.07	49.17	43.06	50.07	12.17	13.71	13.5	26.32	23.36	23.01	1	0	0	1.84	-0.013	0.884	1.154e-39	0.9877	6.88e-10	protein_coding	homolog of yeast autophagy 18 (ATG18) H	.
AT1G54860	0	0.06	0	34.15	31.4	26.64	0.04	0.05	0	4.65	3.49	4.43	1	0	1	10.227	0.506	6.893	2.356e-156	1	6.664e-52	protein_coding	Glycoprotein membrane precursor GPI-anchored	.
AT1G54870	0.16	0.13	0.23	45.81	42.08	40.08	0.09	0.27	0.2	6.97	7.05	7.92	1	0	1	7.865	0.029	5.3	2.674e-255	1	1.262e-97	protein_coding	NAD(P)-binding Rossmann-fold superfamily protein	ChlADR is an aldehyde reductase that catalyzes the reduction of the aldehyde carbonyl groups on saturated and alpha,beta-unsaturated aldehydes with more than 5 carbons in vitro. The N-terminal region of this protein directs GFP to the chloroplast where where ChlADR likely helps to maintain the photosynthetic process by detoxifying reactive carbonyls formed during lipid peroxidation. In addition, …
AT3G17170	83.32	95.82	56.23	21.94	24.77	26.09	96.03	74.02	73.13	38.25	44.63	33.76	-1	0	0	-1.693	0.048	-1.061	7.613e-21	0.9282	8.037e-09	protein_coding	Translation elongation factor EF1B/ribosomal protein S6 family protein	.
AT1G55240	1.12	0.22	0.92	17.64	19.31	15.93	0.9	1.25	0.62	4.06	3.59	5.38	1	0	1	4.515	0.264	2.235	1.03e-58	0.7019	9.73e-16	protein_coding	Family of unknown function (DUF716)	.
AT1G55265	7.32	3.61	5.27	23.54	20.47	26.07	7.27	6.55	6.56	12.43	13.27	11.75	1	0	0	2.102	0.324	0.876	1.773e-27	0.3687	1.165e-05	protein_coding	Protein of unknown function, DUF538	.
AT1G55280	3.39	3.04	5.86	13.9	13.9	15.63	2.69	4.13	3.28	7.9	7.66	7.66	1	0	0	1.813	-0.291	1.202	1.093e-18	0.476	2.43e-08	protein_coding	Lipase/lipooxygenase, PLAT/LH2 family protein	.
AT1G55380	1.21	1.09	1.23	0.39	0.48	0.4	2.37	1.6	2.37	0.41	0.54	0.68	0	0	-1	-1.46	0.838	-1.951	8.242e-07	0.007381	1.334e-13	protein_coding	Cysteine/Histidine-rich C1 domain family protein	.
AT5G20550	2.91	3.81	3.17	1.13	0.77	1.16	4.42	3.46	4.32	1.42	1.56	2.1	-1	0	0	-1.693	0.306	-1.254	1.814e-11	0.4168	5.357e-08	protein_coding	2-oxoglutarate (2OG) and Fe(II)-dependent oxygenase superfamily protein	.
AT1G64400	2.88	4.37	2.4	1.08	1.02	0.86	4.8	3.89	3.39	1.05	1.79	1.96	-1	0	0	-1.694	0.328	-1.326	3.486e-10	0.4733	5.035e-07	protein_coding	AMP-dependent synthetase and ligase family protein	.
AT1G55920	85.68	62.92	111.1	264.66	249.47	313.3	58.27	90.24	66.04	162.4	165.38	150.23	1	0	0	1.671	-0.276	1.156	5.013e-18	0.4132	4.971e-09	protein_coding	serine acetyltransferase 2;1	Encodes a chloroplast/cytosol localized serine O-acetyltransferase involved in sulfur assimilation and cysteine biosynthesis. Expressed in the vascular system.
AT2G33210	18.23	28.04	12.2	5.12	6.11	6.84	29.08	20.85	22.92	10.81	11.83	11.44	-1	0	0	-1.694	0.318	-1.096	6.534e-14	0.4068	1.637e-06	protein_coding	heat shock protein 60-2	.
AT2G40750	1.01	0.75	1.08	0.31	0.22	0.36	3.71	3.06	1.96	0.36	0.83	0.46	-1	1	-1	-1.694	1.61	-2.41	8.331e-05	1.956e-05	4.278e-12	protein_coding	WRKY DNA-binding protein 54	member of WRKY Transcription Factor; Group III
AT1G56170	3.82	3.52	2.67	13.36	9.58	10.57	4.03	2.93	2.39	8.62	8.91	8.48	1	0	0	1.745	-0.089	1.469	3.327e-17	0.8857	2.367e-12	protein_coding	nuclear factor Y, subunit C2	Encodes a protein with similarity to a subunit of the CCAAT promoter motif binding complex of yeast.One of two members of this class (HAP5B) and expressed in vegetative and reproductive tissues
AT1G56320	2.65	1.75	3.36	7	10.92	10.68	2.09	0.88	1.11	3.19	2.97	2.44	1	0	0	1.87	-0.919	1.055	3.063e-10	0.06187	0.00272	protein_coding	.	.
AT5G20160	38.11	52.52	32.33	12.59	13.09	12.26	50.32	33.09	34.55	13.13	18.29	18.63	-1	0	0	-1.694	-0.058	-1.236	1.827e-17	0.9154	7.586e-10	protein_coding	Ribosomal protein L7Ae/L30e/S12e/Gadd45 family protein	.
AT1G56550	6.21	5.99	7.98	43.68	46.07	46.51	4.72	4.47	4.23	20.15	17.94	18.49	1	0	1	2.751	-0.591	2.074	1.709e-104	0.0007484	1.564e-56	protein_coding	RhamnoGalacturonan speci&#64257;c Xylosyltransferase 1	Encodes a rhamnogalacturonan II specific xylosyltransferase.
AT1G56600	0.04	0.24	0.1	3.06	4.92	4.02	0.19	0.24	0.15	2.9	2.81	2.68	1	0	1	4.984	0.621	3.849	1.515e-41	0.6936	1.384e-30	protein_coding	galactinol synthase 2	GolS2 is a galactinol synthase that catalyzes the formation of galactinol from UDP-galactose and myo-inositol. GolS2 transcript levels rise in response to methyl viologen, an oxidative damage-inducing agent. Plants over-expressing GolS2 have increased tolerance to salt, chilling, and high-light stress.
AT1G56650	0.38	0.79	0.26	4.03	5.45	5.61	1.19	0.77	1.57	4.63	3.81	4.72	1	0	1	3.404	1.317	1.896	3.226e-25	0.01407	1.612e-11	protein_coding	production of anthocyanin pigment 1	Encodes a putative MYB domain containing transcription factor involved in anthocyanin metabolism and radical scavenging. Essential for the sucrose-mediated expression of the dihydroflavonol reductase gene. Auxin and ethylene responsiveness of PAP1 transcription is lost in myb12 mutants.
AT5G44460	2.12	1.76	2.6	1.02	0.77	0.14	0.64	1.2	0.97	1.26	0.57	1.24	-1	0	0	-1.696	-1.209	0.139	4.26e-05	0.02106	0.839	protein_coding	calmodulin like 43	.
AT3G07110	114.19	146.01	90.58	33.28	40.35	34.42	169.17	125.13	140.62	63.26	67.07	69.38	-1	0	0	-1.698	0.311	-1.123	2.706e-24	0.2409	2.909e-11	protein_coding	Ribosomal protein L13 family protein	.
AT1G57590	2.46	2.54	1.68	7.66	9.13	14.4	4.75	3.82	5.88	3.55	7.48	6.07	1	0	0	2.222	1.115	0.242	2.214e-14	0.002625	0.4572	protein_coding	Pectinacetylesterase family protein	.
AT1G57730	0	0	0.09	5.28	6.85	8.35	0.07	0	0	1	0.46	0.54	1	0	1	7.275	-0.261	4.249	2.074e-33	1	2.871e-05	protein_coding	RING/U-box superfamily protein	.
AT1G58180	70.55	66.76	113.02	278.88	269.16	248.64	43.89	75.39	58.91	192.04	154.71	188.92	1	0	1	1.67	-0.491	1.588	4.519e-16	0.1057	3.445e-14	protein_coding	beta carbonic anhydrase 6	.
AT1G58270	50.9	48.92	53.07	380.66	360.76	372.53	56.6	62.98	60.4	250.85	238.23	235.37	1	0	1	2.865	0.235	2.009	6.92e-134	0.1921	7.363e-70	protein_coding	TRAF-like family protein	ZW9 mRNA, complete cds
AT1G58360	30.4	27.76	43.31	239.71	208.2	243.49	23.81	31.66	28.27	106.19	109.38	103.84	1	0	1	2.767	-0.278	1.932	8.546e-63	0.304	3.541e-32	protein_coding	amino acid permease 1	Encodes AAP1 (amino acid permease 1), a neutral amino acid transporter expressed in seeds. Functions in amino acid uptake into embryos.
AT4G37800	63.01	65.06	31.46	7.2	24.02	17.93	95.56	70.47	82.18	48.81	68.96	62.31	-1	0	0	-1.698	0.638	-0.463	1.676e-07	0.2011	0.1892	protein_coding	xyloglucan endotransglucosylase/hydrolase 7	.
AT4G10450	31.98	33.06	20.7	8.95	8.56	8.84	50.68	33.41	33.31	16.62	14.59	17.41	-1	0	0	-1.7	0.455	-1.271	4.735e-18	0.1009	4.973e-11	protein_coding	Ribosomal protein L6 family	.
AT3G16780	110.3	143.09	73.21	31.5	35.18	33.69	172.9	112.87	129.35	55.55	58.41	58	-1	0	0	-1.701	0.347	-1.271	2.021e-17	0.2862	4.202e-10	protein_coding	Ribosomal protein L19e family protein	.
AT5G36925	3.91	2.73	3.74	0.65	1.93	0.46	2.17	3.33	1.53	3.15	4.46	2.58	-1	0	0	-1.702	-0.566	0.528	0.0001451	0.4376	0.2183	protein_coding	.	.
AT3G48610	33.77	27.48	27.28	8.84	8.86	9.5	28.56	32.73	31.64	23.4	25.99	23.19	-1	0	0	-1.703	0.069	-0.357	2.533e-43	0.804	0.005125	protein_coding	non-specific phospholipase C6	.
AT1G03100	1.01	1.95	0.65	0.44	0.42	0.23	1.54	1.07	1.2	0.64	0.67	0.45	-1	0	0	-1.704	0.085	-1.108	6.995e-06	0.9443	0.003745	protein_coding	Pentatricopeptide repeat (PPR) superfamily protein	.
AT1G59990	22.2	23.65	16.9	6.2	6.36	6.69	28.74	20.91	19.85	10.92	13.33	9.78	-1	0	0	-1.704	0.148	-1.032	2.152e-23	0.6604	1.561e-09	protein_coding	DEA(D/H)-box RNA helicase family protein	.
AT5G19100	1.37	0.62	1.35	0.54	0.32	0.14	2.68	2.25	3.69	1.17	1.07	0.59	-1	0	-1	-1.705	1.357	-1.613	0.0001186	0.001801	9.88e-06	protein_coding	Eukaryotic aspartyl protease family protein	.
AT1G78480	2.8	4.29	2.84	1.04	0.55	1.49	3.15	3.05	2.29	1.17	2.39	2.01	-1	0	0	-1.706	-0.219	-0.606	2.838e-06	0.7528	0.09124	protein_coding	Prenyltransferase family protein	.
AT4G12390	24.82	24.52	18.71	6.92	7.69	6.15	23.47	18.9	22.99	9.63	14.13	11.08	-1	0	0	-1.706	-0.057	-0.909	2.178e-22	0.8999	1.828e-07	protein_coding	pectin methylesterase inhibitor 1	.
AT1G60190	0.09	0.27	0.21	66.63	55.08	56.2	0.18	0.31	0.14	11.73	12.76	13.47	1	0	1	8.286	0.165	5.896	0	0.9405	4.847e-180	protein_coding	ARM repeat superfamily protein	Encodes PUB19, a plant U-box armadillo repeat protein. Involved in salt inhibition of germination together with PUB18.
AT5G03720	9.19	6.52	9.18	2.89	2.67	2.03	7.48	9	6.89	7.04	5.53	7.21	-1	0	0	-1.706	-0.093	-0.239	9.814e-18	0.838	0.2525	protein_coding	heat shock transcription factor A3	Member of Heat Stress Transcription Factor (Hsf) family. Expression is regulated by DREB2A and in turn HSFA3 regulates the expression of hsps Hsp18.1-CI and Hsp26.5-MII35S. Involved in establishing thermotolerence.
AT1G60430	6.74	4.91	9.49	22.39	21.96	21.13	6.91	8.27	6.13	14.22	15.93	15.34	1	0	0	1.624	0.005	1.094	3.564e-19	1	4.142e-09	protein_coding	actin-related protein C3	.
AT1G60440	13.97	12.85	15.57	48.3	40.83	48.15	12.44	15.27	14.15	25.77	24.85	23.86	1	0	0	1.693	-0.021	0.832	1.592e-43	0.9693	6.229e-11	protein_coding	pantothenate kinase 1	The gene AT1G60440 encodes pantothenate kinase 1. Its molecular function was shown to phosphorylate pantothenate to form 4‚Äô-phosphopantothenate.
AT1G60470	0.15	0.17	0.07	5.38	5.3	5.77	0.84	0.8	1.28	13.93	13.66	11.43	1	1	1	5.381	2.894	3.737	1.093e-66	6.091e-10	9.889e-80	protein_coding	galactinol synthase 4	Predicted to encode a galactinol synthase.
AT1G60610	6.29	5.46	7.07	26.85	26.45	29.8	5.13	6.15	5.36	16.55	14.86	18.33	1	0	0	2.137	-0.183	1.582	3.887e-57	0.5045	2.763e-31	protein_coding	SBP (S-ribonuclease binding protein) family protein	.
AT2G34490	5.59	4.58	2.69	1.04	2.06	0.78	6.96	5.65	7.78	3.73	4.22	4.12	-1	0	0	-1.707	0.667	-0.756	8.351e-09	0.1015	0.0101	protein_coding	cytochrome P450, family 710, subfamily A, polypeptide 2	Encodes a protein with C22-sterol desaturase activity. The enzyme was shown to catalyze the conversion of both 24-<i>epi</i>-campesterol and &beta;-sitosterol to brassicasterol and stigmasterol, respectively, in the presence of NADPH.
AT4G18840	2.24	3.67	1.99	0.67	0.72	1.04	2.29	2.12	1.77	1.51	1.39	1.42	-1	0	0	-1.707	-0.345	-0.519	1.344e-09	0.4492	0.07287	protein_coding	Pentatricopeptide repeat (PPR-like) superfamily protein	.
AT4G33260	11.13	13.95	7.26	3.08	3.68	3.11	17.88	15.98	18.58	9.61	7.91	8.41	-1	0	0	-1.707	0.7	-1.016	3.964e-18	0.00284	9.302e-08	protein_coding	Transducin family protein / WD-40 repeat family protein	Encodes a CDC20 protein that interacts with APC subunits, components of the mitochondrial checkpoint complex and mitotic cyclin substrates and is indispensable for normal plant development and fertility.
AT1G80830	31.89	29.58	33.61	10.48	9.52	9.07	23.15	25.37	22.29	18.33	18.1	19.51	-1	0	0	-1.708	-0.426	-0.339	3.077e-51	0.002399	0.004458	protein_coding	natural resistance-associated macrophage protein 1	Thought to be involved in iron homeostasis. Induced in leaves in response to iron deficiency. Transgenic plants accumulate toxic levels of iron. Gene complements yeast iron uptake mutants.
AT1G61800	1.22	0.78	1.26	35.13	28.16	37.92	1.87	1.68	1.88	2.49	4.35	2.59	1	0	0	4.944	0.728	0.79	8.988e-106	0.03623	0.000635	protein_coding	glucose-6-phosphate/phosphate translocator 2	glucose6-Phosphate/phosphate transporter 2. Expression is upregulated in the shoot of cax1/cax3 mutant.
AT1G61810	1.08	0.65	0.83	4.85	5.59	6.49	0.25	0.48	0.29	2.91	2.27	2.08	1	0	1	2.711	-1.329	2.82	4.365e-31	0.0006515	1.202e-24	protein_coding	beta-glucosidase 45	.
AT1G61820	12.45	13.91	13.05	44.87	40.94	41.18	12.06	16.66	14.6	27.91	24.5	25.54	1	0	0	1.688	0.136	0.848	9.773e-41	0.5913	6.142e-11	protein_coding	beta glucosidase 46	.
AT3G44940	5.62	6.19	4.63	1.38	2.07	1.51	5.86	5.03	5.19	2.76	2.64	2.45	-1	0	0	-1.709	-0.028	-1.035	5.661e-18	0.9639	5.856e-08	protein_coding	Protein of unknown function (DUF1635)	.
AT1G61890	21.37	21.76	41.53	201.28	164.41	200.29	17.58	31.98	27.43	121.32	112.33	121.45	1	0	1	2.74	-0.138	2.206	1.715e-29	0.8016	9.89e-20	protein_coding	MATE efflux family protein	.
AT2G36230	11.22	16.87	8.22	3.3	3.97	3.79	13.73	11.08	12.23	6.88	7.9	6.68	-1	0	0	-1.71	0.033	-0.789	1.879e-14	0.9702	0.0004313	protein_coding	Aldolase-type TIM barrel family protein	Encodes a BBMII isomerase involved in histidine biosynthesis.
AT1G62045	3.15	2.36	3.78	15.33	15.13	13.5	2.73	3.08	1.32	6.06	8.12	5.92	1	0	0	2.23	-0.385	1.482	2.556e-19	0.4963	5.646e-08	protein_coding	.	.
AT2G37310	2	2.29	1.24	0.54	0.64	0.49	2.24	1.47	1.9	0.94	0.85	0.7	-1	0	0	-1.71	0.025	-1.18	2.756e-09	0.995	2.891e-05	protein_coding	Pentatricopeptide repeat (PPR) superfamily protein	.
AT1G62300	13.48	11.69	19.82	59.51	55.58	71.64	12.88	16.32	12.92	45.47	48.03	39.74	1	0	1	2.051	-0.097	1.661	8.151e-31	0.8235	1.733e-20	protein_coding	WRKY family transcription factor	Encodes a transcription factor WRKY6. Regulates Phosphate1 (Pho1) expression in response to low phosphate (Pi) stress.
AT1G62305	3.55	3.34	4.19	16.6	15.26	16.64	3.71	4.1	3.55	6.47	7.26	5.73	1	0	0	2.124	0.031	0.774	1.382e-47	0.955	8.52e-07	protein_coding	Core-2/I-branching beta-1,6-N-acetylglucosaminyltransferase family protein	.
AT1G62510	196.48	98.38	284.88	1755.15	1966.96	1671.94	129.71	173.27	112.79	633.31	592.17	628.43	1	0	1	3.218	-0.48	2.157	1.285e-31	0.2541	1.569e-15	protein_coding	Bifunctional inhibitor/lipid-transfer protein/seed storage 2S albumin superfamily protein	.
AT1G62540	0.98	0.77	0.72	2.61	2.91	3.32	1.08	1.14	1.15	3.77	4.2	4.68	1	0	1	1.832	0.448	1.909	8.462e-17	0.2977	1.647e-22	protein_coding	flavin-monooxygenase glucosinolate S-oxygenase 2	belongs to the flavin-monooxygenase (FMO) family, encodes a glucosinolate S-oxygenase that catalyzes the conversion of methylthioalkyl glucosinolates to methylsulfinylalkyl glucosinolates
AT1G62570	12.68	11.2	15.39	629.75	620.84	721.28	14.3	18.83	16.8	219.3	218.54	212.06	1	0	1	5.648	0.344	3.702	6.737e-261	0.1196	1.763e-133	protein_coding	flavin-monooxygenase glucosinolate S-oxygenase 4	belongs to the flavin-monooxygenase (FMO) family, encodes a glucosinolate S-oxygenase that catalyzes the conversion of methylthioalkyl glucosinolates to methylsulfinylalkyl glucosinolates
AT1G62620	0.33	0.33	0.1	5.07	6.33	5.72	0.37	0.44	0.22	0.85	1.31	1.08	1	0	1	4.501	0.456	1.645	1.026e-50	0.6084	1.246e-06	protein_coding	Flavin-binding monooxygenase family protein	.
AT1G62660	83.01	82.31	121.65	509.09	456.63	510.87	81.59	105.28	91.77	330.52	302.62	295.58	1	0	1	2.363	-0.043	1.737	4.291e-49	0.9267	1.555e-27	protein_coding	Glycosyl hydrolases family 32 protein	.
AT1G62710	0.82	0.94	0.76	10.06	9.97	11.37	1.29	0.96	1	4.27	4.68	4.06	1	0	1	3.641	0.382	1.988	3.467e-84	0.397	9.833e-27	protein_coding	beta vacuolar processing enzyme	Encodes a vacuolar processing enzyme belonging to a novel group of cysteine proteases that is expressed specifically in seeds and is essential for the proper processing of storage proteins.
AT1G62760	1.55	1.13	4.35	8.23	7.35	7.8	1.8	4.13	2.4	6.03	3.76	4.51	1	0	0	1.722	0.233	0.781	8.414e-06	0.7926	0.05969	protein_coding	Plant invertase/pectin methylesterase inhibitor superfamily protein	.
AT1G63010	16.88	13.13	16.69	55.59	48.16	53.33	17.27	18.82	19.85	29.16	32.57	27.21	1	0	0	1.749	0.259	0.669	8.189e-40	0.2254	1.047e-06	protein_coding	Major Facilitator Superfamily with SPX (SYG1/Pho81/XPR1) domain-containing protein	.
AT5G38990	8.73	10.17	9.92	3.07	2.87	2.86	10.81	12.03	10.8	8.08	9.02	7.78	-1	0	0	-1.71	0.224	-0.436	1.189e-40	0.2402	0.0004312	protein_coding	Malectin/receptor-like protein kinase family protein	.
AT3G20730	1.05	1.39	0.71	0.3	0.3	0.35	0.88	0.76	0.63	0.39	0.64	0.52	-1	0	0	-1.711	-0.461	-0.55	6.864e-07	0.3595	0.1304	protein_coding	Tetratricopeptide repeat (TPR)-like superfamily protein	.
AT1G63420	11.74	9.85	11.07	37.57	37.33	35.59	10.21	10.13	10.24	11.73	12.71	12.52	1	0	0	1.757	-0.096	0.273	1.57e-60	0.6947	0.02524	protein_coding	Arabidopsis thaliana protein of unknown function (DUF821)	.
AT1G63440	3.06	4.04	4.31	22.6	19.42	21.29	2.38	3.12	3.45	9.88	9.79	10.58	1	0	1	2.472	-0.352	1.759	2.321e-62	0.146	1.708e-31	protein_coding	heavy metal atpase 5	The Arabidopsis P-type ATPase HMA5 is involved in Cu detoxification. hma5 mutant plants exhibit Cu hypersensitivity, which is especially dramatic in roots where HMA5 is mostly expressed.
AT3G26330	4.84	5.5	4.87	2.02	1.14	1.49	5.46	6.09	5.84	2.56	2.69	3.14	-1	0	0	-1.711	0.194	-1.045	1.071e-18	0.5512	7.106e-09	protein_coding	cytochrome P450, family 71, subfamily B, polypeptide 37	putative cytochrome P450
AT1G63530	0.68	0.4	0.6	2.24	2.3	3.11	0.84	0.6	0.7	1.48	1.26	1.37	1	0	0	2.163	0.341	0.936	1.351e-17	0.543	0.000451	protein_coding	.	.
AT1G63580	1.59	1.42	2.92	4.87	4.38	5.01	1.28	2.31	1.69	5.21	5.65	5.69	0	0	1	1.246	-0.186	1.652	2.91e-06	0.821	4.922e-10	protein_coding	Receptor-like protein kinase-related family protein	Encodes a plasma membrane-localized protein with two DUF26 domains and a GPI anchor domain.
AT1G63720	3.3	2.34	4.38	18.82	18.78	18.03	3.92	5.14	3.09	10.06	10.99	10.26	1	0	0	2.465	0.271	1.365	1.887e-38	0.452	8.286e-13	protein_coding	.	.
AT1G63840	12.3	8.72	12.54	34.11	33.22	33.82	10.35	11.51	10.32	19.06	21.57	20.99	1	0	0	1.588	-0.065	0.938	1.029e-31	0.868	2e-11	protein_coding	RING/U-box superfamily protein	.
AT1G64000	0.79	0.75	0.76	3.84	4.81	3.85	0.63	0.19	0.32	1.34	1.36	1.1	1	0	1	2.435	-0.973	1.687	2.9e-17	0.1171	9.523e-06	protein_coding	WRKY DNA-binding protein 56	member of WRKY Transcription Factor; Group II-c
AT1G64110	1.21	1.78	1.21	54.76	56.19	56.82	0.43	0.48	0.61	7.59	8.01	6.59	1	0	1	5.329	-1.462	3.872	2.461e-254	1.76e-10	7.482e-111	protein_coding	P-loop containing nucleoside triphosphate hydrolases superfamily protein	Target promoter of the male germline-specific transcription factor DUO1.
AT1G28290	116.77	125.99	91.02	31.74	35.06	34.99	151.43	111.29	135.05	45.31	54.45	51.14	-1	0	0	-1.713	0.253	-1.398	6.19e-30	0.3061	2.562e-20	protein_coding	arabinogalactan protein 31	Encodes an atypical arabinogalactan protein that is localized to the plasma membrange. AGP31 is highly expressed in flowers and vascular tissue and is repressed by jasmonic acid. AGP31 may play a role in vascular tissue function during defense and development.
AT3G58940	3.06	3.94	2.66	0.94	1.04	0.94	2.91	2.77	3.08	1.78	1.83	1.89	-1	0	0	-1.716	-0.139	-0.669	3.048e-18	0.7011	0.0004846	protein_coding	F-box/RNI-like superfamily protein	.
AT4G15710	2.71	3.27	2.03	0.64	0.98	0.75	1.15	2.52	2.02	0.45	1.02	1.15	-1	0	0	-1.716	-0.493	-1.081	5.319e-05	0.4617	0.02031	protein_coding	.	.
AT1G64380	1.25	1.6	1.04	10.53	8.41	13.19	1.13	1.27	0.83	6.48	5.96	5.43	1	0	1	3.048	-0.257	2.462	1.958e-42	0.6297	2.758e-27	protein_coding	Integrase-type DNA-binding superfamily protein	encodes a member of the DREB subfamily A-6 of ERF/AP2 transcription factor family. The protein contains one AP2 domain. There are 8 members in this subfamily including RAP2.4.
AT4G28450	13.26	18.16	12.16	4.18	4.54	4.52	19.27	14.19	14.92	6.06	8.6	8.19	-1	0	0	-1.716	0.153	-1.081	1.071e-20	0.6736	2.691e-09	protein_coding	nucleotide binding;protein binding	This gene is predicted to encode a protein with a DWD motif. It can bind to DDB1a in Y2H assays and may be involved in the formation of a CUL4-based E3 ubiquitin ligase
AT5G24330	1.28	2.15	1.3	0.19	0.55	0.7	2.13	2.06	1.85	1.09	0.95	1.4	-1	0	0	-1.717	0.364	-0.798	1.135e-06	0.5071	0.01058	protein_coding	ARABIDOPSIS TRITHORAX-RELATED PROTEIN 6	Encodes a SET-domain protein, a H3K27 monomethyltransferases required for chromatin structure and gene silencing. Regulates heterochromatic DNA replication. Contains a PCNA-binding domain. ATXR6 accumulates preferentially during the late G1 or S phase, suggesting that it plays a role in cell-cycle regulation or progression.
AT2G10940	791	758.83	589.01	191.34	232.85	225.85	966.19	700.36	792.38	439.16	462.1	437.36	-1	0	0	-1.718	0.201	-0.877	9.05e-30	0.4582	1.496e-08	protein_coding	Bifunctional inhibitor/lipid-transfer protein/seed storage 2S albumin superfamily protein	.
AT1G64660	36.47	51.55	91.94	340.79	286.78	326.07	18.79	49.2	40.33	209.5	170.35	188.45	1	0	1	2.406	-0.733	2.392	1.243e-14	0.1018	5.656e-14	protein_coding	methionine gamma-lyase	Encodes a functional methionine gamma-lyase, a cytosolic enzyme catalyzes the degradation of methionine into methanethiol, alpha-ketobutyrate and ammonia. The catabolism of excess methionine is important to methionine homeostasis.
AT1G61570	17.42	24.42	12.8	4.1	5.45	7.07	25.08	15.96	15.91	6.58	9.22	11.01	-1	0	0	-1.719	0.064	-1.084	2.093e-09	0.9443	0.0001536	protein_coding	translocase of the inner mitochondrial membrane 13	Encodes a putative small zinc finger-like protein (TIM13); nucleus-encoded gene whose product is found in the mitochondrial inner membrane space.
AT1G64940	2.06	1.12	2.31	11.42	13.57	16.98	1.13	1.05	1.57	4.96	6.15	3.6	1	0	1	2.92	-0.562	1.968	5.322e-30	0.2227	2.926e-13	protein_coding	cytochrome P450, family 87, subfamily A, polypeptide 6	member of CYP89A
AT1G64950	85.83	62.72	100.85	261.06	249.22	294.47	54.92	69.63	66.53	183.23	201.93	173.03	1	0	0	1.69	-0.385	1.547	3.766e-25	0.1137	7.237e-21	protein_coding	cytochrome P450, family 89, subfamily A, polypeptide 5	member of CYP89A
AT5G62710	5.96	6.48	3.69	1.45	1.73	1.71	5.88	5.14	7.01	3.23	3.39	3.55	-1	0	0	-1.719	0.163	-0.824	3.482e-16	0.6935	6.468e-05	protein_coding	Leucine-rich repeat protein kinase family protein	.
AT2G33050	9.85	11.16	5.81	2.93	3.09	2.07	13.03	10.72	12.27	2.92	2.58	2.78	-1	0	-1	-1.72	0.427	-2.119	2.471e-16	0.1666	1.11e-23	protein_coding	receptor like protein 26	.
AT5G55920	22.47	35.07	15.43	5.84	6.92	9.4	33.61	21.55	26.85	9.15	10.53	11.51	-1	0	0	-1.72	0.169	-1.394	4.228e-12	0.7506	3.596e-08	protein_coding	S-adenosyl-L-methionine-dependent methyltransferases superfamily protein	Encodes a homolog of the S. cerevisiae Nop2 that is involved in ribosome biogenesis and plays a role on organ size control by promoting cell proliferation and preventing compensation in normal leaf development.
AT1G65330	0.3	0.26	0.57	3.08	3.29	3.18	0.45	0.25	0.29	2.1	0.46	1.31	1	0	1	3.03	-0.208	1.943	4.547e-12	0.9309	6.435e-05	protein_coding	MADS-box transcription factor family protein	Type I MADS-box protein, regulated by MEA and FIE, expressed transiently after fertilization in embryo and endosperm.
AT2G33560	6.48	8.91	3.5	1.5	2.51	1.66	9.44	7.69	8.46	4.6	4.64	3.85	-1	0	0	-1.721	0.442	-0.969	6.545e-10	0.3103	0.0004441	protein_coding	BUB1-related (BUB1: budding uninhibited by benzymidazol 1)	Encodes BUBR1. May have the spindle assembly checkpoint protein functions conserved from yeast to humans.
AT3G51330	21.44	21.99	23.01	6.79	6.98	6.33	17.23	15.77	15.62	10.68	11.05	10.92	-1	0	0	-1.722	-0.45	-0.575	6.616e-53	0.0005795	4.002e-07	protein_coding	Eukaryotic aspartyl protease family protein	.
AT1G65510	3.35	1.28	6.2	12.88	15.43	12.81	2.27	4.47	2.39	12.3	10.59	11.11	1	0	1	1.907	-0.264	1.897	6.005e-08	0.7834	1.969e-07	protein_coding	.	.
AT1G65690	5.83	3.47	5.52	22.99	25.25	24.28	2.2	3.02	2.15	13.96	13.12	13.49	1	0	1	2.282	-1.017	2.461	3.07e-42	1.466e-05	7.697e-42	protein_coding	Late embryogenesis abundant (LEA) hydroxyproline-rich glycoprotein family	.
AT3G03060	6.32	9.7	3.49	1.36	2.09	2.45	10.74	6.03	8.05	2.53	3.43	3.19	-1	0	0	-1.724	0.35	-1.439	3.592e-08	0.5356	5.36e-06	protein_coding	P-loop containing nucleoside triphosphate hydrolases superfamily protein	.
AT1G23100	3.83	4.46	2.29	1.39	1.04	0.71	7.17	2.83	4.06	1.63	3.51	1.48	-1	0	0	-1.725	0.418	-1.097	0.0001276	0.5979	0.01281	protein_coding	GroES-like family protein	.
AT4G31800	18.4	17.3	21.99	5.55	6.29	5.58	26.6	33.94	23.97	6.8	8.13	7.13	-1	0	-1	-1.726	0.549	-1.938	1.034e-26	0.004505	8.36e-35	protein_coding	WRKY DNA-binding protein 18	Pathogen-induced transcription factor. Binds W-box sequences in vitro. Forms protein complexes with itself and with WRKY40 and WRKY60. Constitutive expression of WRKY18 enhanced resistance to P. syringae, but its coexpression with WRKY40 or WRKY60 made plants more susceptible to both P. syringae and B. cinerea. WRKY18, WRKY40, and WRKY60 have partially redundant roles in response to the hemibiotr…
AT1G04730	2.44	3.54	1.22	0.59	0.89	0.68	3.55	3.23	3	1.61	1.87	1.77	-1	0	0	-1.727	0.447	-0.896	6.318e-09	0.3381	0.002198	protein_coding	P-loop containing nucleoside triphosphate hydrolases superfamily protein	Necessary for sister chromatid cohesion. Acts in synergy with ETG1.
AT1G66040	0.3	0.54	0.95	0.73	0.72	1.06	0.18	0.33	0.39	0.59	0.54	2.74	0	0	1	0.48	-0.977	2.099	0.4297	0.3278	0.0006396	protein_coding	Zinc finger (C3HC4-type RING finger) family protein	predicted to encode a protein with an N-terminal PHD domain and two RING domains surrounding an SRA domain. Attempts to isolate ORTH4/VIM4 cDNA through RT-PCR were unsuccessful and analysis of the expression of this gene is difficult since it shares 99% nucleotide identity with ORTH5/VIM2.
AT1G66050	1.23	1.93	1.97	3.92	4.47	9.49	1.43	2.15	2.2	3.76	3.16	2.82	1	0	0	1.799	0.173	0.754	5.752e-09	0.8191	0.02181	protein_coding	Zinc finger (C3HC4-type RING finger) family protein	Encodes a protein that is similar to VIM1 but is not involved in cytosine methylation. This protein has an N-terminal PHD domain and two RING domains surrounding an SRA domain. ORTH5/VIM2 has E3 ubiquitin ligase activity in vitro.
AT1G66090	1.84	1.29	1.05	0.67	0.91	0.62	3.43	5.25	3.76	1.35	1.12	1.57	0	0	-1	-0.905	1.571	-1.615	0.003616	1.019e-07	1.032e-09	protein_coding	Disease resistance protein (TIR-NBS class)	.
AT5G57770	1.68	1.86	1.57	0.49	0.37	0.69	2.99	2.19	1.73	0.91	0.89	1	-1	0	0	-1.728	0.444	-1.304	4.354e-08	0.2944	2.643e-06	protein_coding	Plant protein of unknown function (DUF828) with plant pleckstrin homology-like region	.
AT1G52070	34.06	29.73	33.51	9.76	9.64	9.96	33.66	28.42	23.91	10.07	10.68	11.04	-1	0	0	-1.729	-0.178	-1.435	2.017e-36	0.4483	4.351e-26	protein_coding	Mannose-binding lectin superfamily protein	.
AT1G66760	14.27	9.84	22.29	96.9	82.34	84.71	8.55	12.22	10.9	40.76	46.7	40.47	1	0	1	2.506	-0.553	2.015	2.204e-30	0.0805	5.482e-20	protein_coding	MATE efflux family protein	.
AT3G21010	0.88	1.77	1.09	0.38	0.41	0.31	1.73	2.63	2.21	1.55	1.42	1.3	-1	0	0	-1.729	0.817	-0.624	4.421e-07	0.03238	0.02876	transposable_element_gene	transposable element gene	transposable element gene
AT1G66830	0.51	0.15	0.24	1.15	1.33	1.79	0.31	0.32	0.32	0.48	0.82	0.62	1	0	0	2.209	0.062	1.004	1.138e-10	0.9884	0.00769	protein_coding	Leucine-rich repeat protein kinase family protein	.
AT1G66890	23.63	27.38	31.48	86.08	84.52	81.86	18.36	25.26	21.82	57.17	50.85	55.61	1	0	0	1.613	-0.336	1.324	1.066e-33	0.1185	8.704e-22	protein_coding	.	.
AT4G11530	2.37	2.27	2.03	0.7	0.71	0.59	2.41	2.3	2.44	1.75	1.73	1.26	-1	0	0	-1.729	0.102	-0.602	7.227e-15	0.8328	0.00303	protein_coding	cysteine-rich RLK (RECEPTOR-like protein kinase) 34	Encodes a cysteine-rich receptor-like protein kinase.
AT4G02060	11.3	15.33	6.47	2.43	3.84	3.69	15.47	11.38	12.81	6.92	8.08	7.86	-1	0	0	-1.73	0.263	-0.795	1.703e-12	0.5614	0.001515	protein_coding	Minichromosome maintenance (MCM2/3/5) family protein	Member of the minichromosome maintenance complex, involved in DNA replication initiation. Abundant in proliferating and endocycling tissues. Localized in the nucleus during G1, S and G2 phases of the cell cycle, and are released into the cytoplasmic compartment during mitosis. Binds chromatin.
AT1G66950	0.13	0.16	0.05	0.06	0.04	0.05	0.6	0.51	0.49	0.13	0.1	0.21	0	1	-1	-1.222	2.234	-1.849	0.02297	1.054e-08	3.258e-08	protein_coding	pleiotropic drug resistance 11	Encodes a plasma membrane-localized ABC transporter. Confers tolerance to herbicide paraquat.
AT5G23100	5.95	6	3.69	1.61	1.77	1.29	6.69	4.76	5.37	2.84	1.97	2.7	-1	0	0	-1.73	0.109	-1.161	2.203e-12	0.8498	1.441e-06	protein_coding	Protein of unknown function, DUF617	.
AT5G60520	2.41	4.07	3.08	0.48	1.26	1.13	4	1.78	3.46	1.12	1.02	0.89	-1	0	-1	-1.73	-0.045	-1.606	1.812e-06	0.9763	1.262e-05	protein_coding	Late embryogenesis abundant (LEA) protein-related	.
AT1G67070	10.74	10.49	18.5	55.03	49.86	49.88	6.44	13.91	9.94	32.36	27.64	32.1	1	0	1	1.96	-0.393	1.605	3.76e-17	0.313	1.494e-11	protein_coding	Mannose-6-phosphate isomerase, type I	Encodes a protein with phosphomannose isomerase activity that is involved in synthesis of ascorbic acid. Expression is induced after 24 hours of dark treatment, in senescing leaves and treatment with exogenous photosynthesis inhibitor. Induction of gene expression was suppressed in excised leaves supplied with sugar. The authors suggest that the gene's expression pattern is responding to the leve…
AT1G65250	1.09	1.29	1.01	0.4	0.34	0.25	1.23	1.37	1.31	0.65	0.82	0.69	-1	0	0	-1.731	0.209	-0.853	1.447e-07	0.7345	0.002295	protein_coding	Protein kinase superfamily protein	.
AT1G67148	2.95	1.57	6.22	1.07	1.87	1.26	1.15	1.07	0.67	1.79	2.51	1.44	0	-1	0	-1.349	-1.888	0.966	0.003056	0.0009009	0.07607	protein_coding	.	.
AT1G73270	2.4	2.21	3.32	0.87	0.8	0.71	2.24	3.55	2.62	2.03	2.28	2.04	-1	0	0	-1.733	0.076	-0.404	2.643e-10	0.9066	0.1255	protein_coding	serine carboxypeptidase-like 6	.
AT4G30800	10.09	12.11	6.68	2.11	2.79	3.81	15.91	8.54	10.03	4.3	5.53	5.37	-1	0	0	-1.733	0.259	-1.181	1.843e-09	0.6278	3.246e-05	protein_coding	Nucleic acid-binding, OB-fold-like protein	.
AT1G67265	1.95	0.95	2.16	8.1	7.53	6.71	1.28	1.15	0.95	4.28	4.05	5.49	1	0	1	2.122	-0.59	2.024	3.107e-16	0.3103	1.058e-12	protein_coding	ROTUNDIFOLIA like 21	.
AT1G67300	6.1	5.82	6.77	22.54	21.74	21.14	6.3	5.9	5.72	12.22	11.66	12.34	1	0	0	1.806	-0.061	1.015	2.02e-56	0.8482	5.594e-18	protein_coding	Major facilitator superfamily protein	.
AT4G35030	3.29	4.19	2.69	0.66	1.24	1.15	5.62	4.17	5.88	2.92	2.55	1.9	-1	0	0	-1.733	0.627	-1.091	3.001e-11	0.05954	8.68e-06	protein_coding	Protein kinase superfamily protein	.
AT1G67360	4.37	3.59	2.61	15.54	16.68	17.78	4.09	3.49	3.98	11.21	13.51	15.28	1	0	1	2.242	0.132	1.79	7.082e-37	0.7621	9.179e-25	protein_coding	Rubber elongation factor protein (REF)	.
AT1G67365	0.85	0.74	0.81	2.42	2.69	2.72	0.36	1.15	0.74	1.33	1.29	1.33	1	0	0	1.688	-0.113	0.819	8.613e-08	0.9579	0.02885	other_rna	other RNA	other RNA
AT1G67626	0.08	0.09	0.08	0	0.07	0	2.09	1.9	1.23	1.96	1.23	1.23	0	1	0	-1.409	4.284	-0.249	0.6826	1.112e-10	0.5899	transposable_element_gene	transposable element gene	transposable element gene
AT5G25500	1.32	2.85	1.32	0.6	0.3	0.76	1.28	1.13	0.8	0.79	0.69	0.78	-1	0	0	-1.733	-0.76	-0.505	3.544e-06	0.1498	0.218	protein_coding	.	.
AT1G67650	0.73	1.41	0.95	3.5	3.75	2.59	0.87	0.93	0.71	1.61	1.73	2.01	1	0	0	1.683	-0.291	1.093	4.454e-12	0.5818	3.396e-05	protein_coding	SRP72 RNA-binding domain	.
AT1G67920	1.51	0.47	1.85	10.2	9.6	8.24	1.45	1.31	1.17	3.51	3.41	3.27	1	0	0	2.835	0.008	1.365	7.558e-26	1	5.65e-06	protein_coding	.	.
AT5G67100	4.84	6.25	2.59	1.05	1.47	1.59	7.16	5.29	6.09	3.37	4.46	3.02	-1	0	0	-1.733	0.44	-0.776	2.539e-11	0.2831	0.003327	protein_coding	DNA-directed DNA polymerases	Encodes the putative catalytic subunit of the DNA polymerase alpha. Interacts with genes involved in chromatin-mediated cellular memory. ICU2 genetically interacts with TERMINAL FLOWER2, the ortholog of HETEROCHROMATIN PROTEIN1 of animals and yeasts, and with the Polycomb group (PcG) gene CURLY LEAF. A number of regulatory genes were derepressed in the icu2-1 mutant, including genes associated wi…
AT3G57330	14.59	15.61	14.66	4.12	4.98	4.36	16.07	14.62	17.7	6.99	8.33	8.33	-1	0	0	-1.735	0.11	-1.032	3.527e-43	0.6553	4.722e-17	protein_coding	autoinhibited Ca2+-ATPase 11	Lesion mimic phenotype when mutation in the gene is combined with a mutation in ACA4. Lesion mimic phenotype of double knockout can be suppressed by nutritional supplements that increase anion levels (e.g. 15 mM Nitrate, Chloride, or Phosphate)
AT1G68290	3.54	3.26	3.6	7.56	9.03	20.37	2.99	4.11	1.57	6.35	8.14	5.77	1	0	0	1.825	-0.261	1.222	1.891e-07	0.7448	0.000862	protein_coding	endonuclease 2	Encodes an endonuclease ENDO2. ENDO2 purified from transgenic Arabidopsis digests RNA, ssDNA, and dsDNA, with a substrate preference for ssDNA and RNA. ENDO2 produced and purified from Nicotiana benthamiana expression showed no demonstrable endonuclease activity, either towards single stranded DNA or mismatches, in vitro.
AT2G23530	1.9	2.69	1.06	0.42	0.83	0.4	2.91	2.14	2.74	1.52	1.44	1.44	-1	0	0	-1.736	0.471	-0.821	3.452e-07	0.3661	0.01078	protein_coding	Zinc-finger domain of monoamine-oxidase A repressor R1	.
AT1G68440	56.47	46.5	85.23	344.93	291.13	321.2	46.86	67.6	62.57	205.8	194.37	215.89	1	0	1	2.346	-0.089	1.799	7.08e-34	0.8493	1.458e-20	protein_coding	.	.
AT1G68450	0.95	0.83	1.04	8.92	8.49	6.08	0.66	0.56	1.05	2.58	2.23	2.81	1	0	1	3.046	-0.318	1.743	1.992e-27	0.7349	1.335e-07	protein_coding	VQ motif-containing protein	.
AT1G68500	8.09	6.89	12.74	39.64	34.53	32.24	4.28	5.35	5.15	11.41	16.17	12.24	1	0	0	1.933	-0.915	1.428	2.977e-20	0.002136	7.015e-10	protein_coding	.	.
AT1G68530	142.06	129.57	121.21	576.79	514.35	661.69	177.75	176.5	178.41	313.63	401.98	349.82	1	0	0	2.158	0.439	1	3.106e-56	0.01469	3.181e-13	protein_coding	3-ketoacyl-CoA synthase 6	Encodes KCS6, a member of the 3-ketoacyl-CoA synthase family involved in the biosynthesis of VLCFA (very long chain fatty acids).
AT1G68570	7.07	5.86	7.99	61.71	47.35	72.88	7.48	8.25	7.25	15.16	19.4	16.31	1	0	0	3.117	0.132	1.146	5.098e-76	0.7135	6.668e-12	protein_coding	Major facilitator superfamily protein	.
AT1G68620	5.24	4.13	5.72	91.14	64.45	74.48	2.27	5.23	3.42	30.16	29.93	34.19	1	0	1	3.927	-0.474	3.115	1.415e-72	0.1744	4.201e-47	protein_coding	alpha/beta-Hydrolases superfamily protein	.
AT1G68765	0.09	0	0.09	2.71	3.2	2.19	0.07	0	0	0.53	0.54	0.38	1	0	1	5.191	-1.071	3.821	7.264e-18	1	0.0004987	protein_coding	Putative membrane lipoprotein	Encodes a small protein of 77 amino acids. Loss of function mutations are defective in the process of ethylene independent floral organ abscission. Although the mutants have a normal appearing abscission zone, the floral organs do not abscisce. The peptide appears to be secreted and may function as a ligand. Arabidopsis 35S:IDA lines constitutively overexpressing IDA exhibit earlier abscission of…
AT1G68795	0.69	0.91	0.96	6.83	5.98	7.97	0.94	0.41	0.72	1.55	1.64	1.84	1	0	0	3.004	-0.289	1.261	4.691e-28	0.769	0.0001932	protein_coding	CLAVATA3/ESR-RELATED 12	Member of a large family of putative ligands homologous to the Clavata3 gene. Consists of a single exon.
AT1G68850	3.99	2.63	4.61	16.91	26.37	30.66	2.99	2.4	1.9	8.16	7.69	7.33	1	0	1	2.711	-0.625	1.665	2.22e-31	0.08926	7.833e-12	protein_coding	Peroxidase superfamily protein	.
AT1G68870	3.15	3.83	1.62	12.3	10.3	9.97	3.28	3.97	3	5.24	5.7	6.97	1	0	0	1.933	0.267	0.808	8.295e-15	0.6331	0.002011	protein_coding	SOB five-like 2	AtSOFL1 acts redundantly with AtSOFL2 as positive regulator of cytokinin levels and cytokinin-mediated development.
AT2G28140	1.58	1.52	0.55	0.14	0.44	0.5	1.38	1.17	0.73	0.4	0.2	0.55	-1	0	0	-1.736	-0.142	-1.469	0.0004424	0.9023	0.002778	protein_coding	Protein of unknown function (DUF1635)	.
AT1G69230	1.98	2.54	3.14	8.22	9.79	9.1	2.63	2.32	2.05	3.69	3.46	3.71	1	0	0	1.817	-0.13	0.629	1.416e-17	0.8656	0.01381	protein_coding	SPIRAL1-like2	SPIRAL1-LIKE2 belongs to a six-member gene family in Arabidopsis; all members share a high sequence similarity in amino- and carboxy-terminal regions. Regulates cortical microtubule organization. Mutant plants exhibit altered patterns of root and organ growth as a result of defective anisotropic cell expansion.
AT1G69252	19.61	13.67	22.28	112.76	108.18	91.6	11.95	16.07	13.02	54	50.93	55.48	1	0	1	2.489	-0.441	1.967	1.588e-54	0.06576	3.582e-34	other_rna	other RNA	other RNA
AT1G69260	1.42	1.72	2.11	243.36	197.2	238.85	2.12	2.58	2.65	58.3	58.77	58.26	1	0	1	7.008	0.477	4.577	0	0.1102	1.55e-179	protein_coding	ABI five binding protein	.
AT1G69270	2.52	1.8	3.46	9.68	9.12	9.21	2.74	3.03	2.82	6.4	6.68	6.67	1	0	0	1.839	0.136	1.2	8.559e-27	0.7264	5.167e-12	protein_coding	receptor-like protein kinase 1	RPK1 is a leucine-rich receptor-like kinase located in the plasma membrane which is upregulated by abscisic acid, dehydration, high salt, low temperature, but not by other plant hormones. RPK1 knock-out and antisense plants show an ABA-insensitive phenotype. RPK1 plays a role in ABA-controlled cell proliferation and is a regulator of the ABA signal transduction pathway. Overexpression of the LRR …
AT1G69295	17.41	16.19	17.53	99.56	88.97	109.35	21.35	19.31	19.16	39.16	41.79	39.81	1	0	0	2.541	0.226	1.013	7.025e-97	0.268	1.128e-16	protein_coding	plasmodesmata callose-binding protein 4	Encodes a member of the X8-GPI family of proteins. It localizes to the plasmodesmata and is predicted to bind callose.
AT1G69310	9.56	6.72	10.14	30.48	31.19	32.56	12.28	13.13	11.43	21.73	20.4	21.04	1	0	0	1.83	0.475	0.778	1.498e-41	0.009691	1.337e-08	protein_coding	WRKY DNA-binding protein 57	Encodes WRKY57, a member of the WRKY Transcription Factor. Activation of WRKY57 confers drought tolerance.
AT1G69480	0.24	0.52	0.66	36.12	30.19	39.47	0.35	0.66	0.31	6.4	8.67	5.95	1	0	1	6.213	-0.104	3.986	1.405e-140	0.9351	6.33e-63	protein_coding	EXS (ERD1/XPR1/SYG1) family protein	.
AT1G69490	14.75	11.38	28.21	188.43	163.43	186.89	7.35	16.96	14.25	79.31	64.44	77.45	1	0	1	3.308	-0.498	2.521	1.223e-28	0.2935	1.509e-17	protein_coding	NAC-like, activated by AP3/PI	Encodes a member of the NAC transcription factor gene family. It is expressed in floral primordia and upregulated by AP3 and PI. Its expression is associated with leaf senescence.
AT4G05190	8.66	9.01	5.92	1.93	2.97	2.15	11.29	10.26	11.6	6.47	6.63	5.98	-1	0	0	-1.736	0.493	-0.798	3.575e-23	0.03114	3.287e-06	protein_coding	kinesin 5	ATK5 encodes a kinesin protein involved in microtubule spindle morphogenesis. It acts as a minus-end directed motor as well as a plus-end tracking protein (+TIP). Localizes to mitotic spindle midzones and regions rich in growing plus-ends within phragmoplasts.
AT2G22410	1.02	1.23	0.59	0.16	0.34	0.34	1.15	0.99	1.02	0.45	0.63	0.48	-1	0	0	-1.737	0.165	-1.017	6.1e-07	0.8282	0.001598	protein_coding	SLOW GROWTH 1	.
AT1G69570	9.23	6.77	12.82	32.47	25.95	29.28	6.03	9.92	11.09	23.67	20.09	22.79	1	0	0	1.603	-0.095	1.3	8.491e-14	0.8678	3.684e-09	protein_coding	Dof-type zinc finger DNA-binding family protein	.
AT1G69600	7.1	5.88	9.42	25.25	24.05	23.61	3.4	5.49	4.83	18.02	14.01	16.19	1	0	1	1.696	-0.716	1.817	5.054e-20	0.009164	1.547e-20	protein_coding	zinc finger homeodomain 1	Encodes ZFHD1, a member of the zinc finger homeodomain transcriptional factor family. Binds to the 62 bp promoter region of ERD1 (early responsive to dehydration stress 1). Expression of ZFHD1 is induced by drought, high salinity and abscisic acid.
AT1G69610	1.89	1.87	2.41	7	6.14	6.96	1.76	2.15	2.37	5.08	4.32	4.92	1	0	0	1.697	0.02	1.191	2.439e-24	0.979	2.742e-12	protein_coding	Protein of unknown function (DUF1666)	.
AT1G69790	0.38	0.53	0.57	2.35	2.61	2.63	0.26	0.39	0.46	1.59	1.1	1.2	1	0	1	2.347	-0.417	1.803	4.005e-18	0.5803	4.47e-09	protein_coding	Protein kinase superfamily protein	.
AT1G69870	19.87	16.13	15.18	49.7	50.92	69.31	27.46	27.32	26.54	42.43	66.42	46.47	1	0	0	1.731	0.668	0.933	1.709e-22	0.003111	2.576e-07	protein_coding	nitrate transporter 1.7	Encodes a low affinity nitrate transporter NRT1.7. Expressed in phloem. Responsible for source-to-sink remobilization of nitrate.
AT1G69880	4.26	2.99	5.16	20.38	19.83	34.4	5	5.72	4.81	9.69	22.12	9.33	1	0	0	2.578	0.317	1.403	1.634e-15	0.6327	1.794e-05	protein_coding	thioredoxin H-type 8	.
AT1G69930	1.63	0.27	1.28	4.51	2.99	2.75	0.97	1.69	1.29	4.72	7.25	3.88	1	0	1	1.671	0.294	2.002	4.575e-05	0.7449	7.583e-07	protein_coding	glutathione S-transferase TAU 11	Encodes glutathione transferase belonging to the tau class of GSTs. Naming convention according to Wagner et al. (2002).
AT1G70170	1.96	1.39	1.85	6.53	6.74	6.49	1.37	1.25	1.32	3.24	3	2.74	1	0	0	1.917	-0.403	1.181	8.348e-28	0.2695	2.65e-09	protein_coding	matrix metalloproteinase	mutant has Late flowering; Early senescence; Matrix Metalloproteinase
AT1G70300	11.17	9.83	13.63	59.56	52.66	56.52	8.93	9.11	8.92	25.55	25.67	25.98	1	0	0	2.283	-0.363	1.518	4.268e-71	0.05332	5.681e-32	protein_coding	K+ uptake permease 6	potassium transporter
AT1G70500	1.18	0.67	0.61	4.17	4.31	3.88	1.34	0.91	1.08	1.86	1.72	1.45	1	0	0	2.319	0.431	0.586	2.569e-21	0.3937	0.02898	protein_coding	Pectin lyase-like superfamily protein	.
AT4G21070	1.93	3.07	0.97	0.48	0.71	0.59	3.8	2.68	3.21	1.82	2.12	1.84	-1	0	0	-1.737	0.705	-0.748	5.463e-08	0.1064	0.0166	protein_coding	breast cancer susceptibility1	Encodes AtBRCA1, an ortholog of the human breast cancer susceptibility gene 1. Contains one N-terminal RING finger, two C-terminal BRCT and the p300/CBP interacting domain. Strongly induced by gamma rays, consistent with a putative role in DNA repair and in cell cycle control.
AT3G06770	7.53	7.79	6.77	1.89	2.11	2.64	8.83	7.28	6.85	4.71	4.55	5.19	-1	0	0	-1.739	0.058	-0.668	6.032e-26	0.8891	2.459e-05	protein_coding	Pectin lyase-like superfamily protein	.
AT5G48660	2.99	3.59	2.18	0.64	1.11	0.84	3.45	2.46	2.77	1.81	2.04	1.75	-1	0	0	-1.74	-0.005	-0.636	3.772e-10	1	0.01908	protein_coding	B-cell receptor-associated protein 31-like	.
AT1G21050	21.39	12.93	24.71	6.54	6.34	4.73	19.42	17.25	14.08	6.9	7.02	8.2	-1	0	0	-1.742	-0.22	-1.197	2.766e-15	0.5948	8.637e-08	protein_coding	Protein of unknown function, DUF617	.
AT3G56870	1.75	2.35	1	0.37	0.67	0.46	2.97	2.23	2.38	1.33	1.37	1.42	-1	0	0	-1.743	0.58	-0.883	9.743e-09	0.1595	0.001707	protein_coding	.	.
AT4G17390	213.63	250.34	156.53	60.35	61.45	63.32	287.62	220.09	249.89	104.69	124.9	121.99	-1	0	0	-1.745	0.288	-1.108	5.949e-27	0.2737	1.619e-11	protein_coding	Ribosomal protein L23/L15e family protein	.
AT1G71200	0.78	0.55	1.5	1.22	1.84	2.43	2.72	3.34	3.08	2.77	4.26	4.16	0	1	0	0.912	1.655	0.296	0.01425	3.975e-05	0.3859	protein_coding	basic helix-loop-helix (bHLH) DNA-binding superfamily protein	.
AT3G62110	13.65	15.43	8.66	3.56	4.4	3.24	17.11	12.21	13.89	4.4	4.84	4.86	-1	0	-1	-1.746	0.197	-1.615	1.891e-18	0.5994	5.011e-16	protein_coding	Pectin lyase-like superfamily protein	.
AT1G74456	40.43	35.97	13.47	6.65	14.8	4.56	53.63	59.88	45.42	37.73	18.89	21.35	-1	0	0	-1.747	0.825	-1.028	6.214e-05	0.163	0.01273	small_nucleolar_rna	snoRNA	.
AT1G71910	0.4	0.38	0.47	3.31	2.88	4.37	0.44	0.32	0.16	1.59	1.29	1.48	1	0	1	3.044	-0.413	2.198	1.284e-20	0.728	8.518e-09	protein_coding	.	.
AT1G71960	2.9	2.92	2.1	26.24	21.86	27.63	4.41	3.9	3.9	13.31	15.25	13.27	1	0	1	3.259	0.628	1.775	1.834e-103	0.002001	3.252e-35	protein_coding	ATP-binding casette family G25	Encodes a plasma membrane localized ABC transporter involved in abscisic acid transport and responses.
AT1G72100	0.06	0	0.03	0.88	0.81	1.04	0	0	0.02	0.38	0.21	0.2	1	0	1	4.713	-1.585	4.529	3.298e-17	0.8498	1.121e-06	protein_coding	late embryogenesis abundant domain-containing protein / LEA domain-containing protein	.
AT1G72120	2.31	1.97	3.35	28.17	24.65	27.69	2.29	3.24	2.74	10.21	11.63	10.39	1	0	1	3.388	0.104	1.964	9.058e-90	0.8124	5.643e-32	protein_coding	Major facilitator superfamily protein	.
AT5G22880	110.72	156.75	52	27.23	38.89	28.89	126.42	81.78	99.07	53.31	65.06	50.91	-1	0	0	-1.748	-0.056	-0.86	6.105e-10	0.951	0.003466	protein_coding	histone B2	Encodes a histone 2B (H2B) protein. This protein can be ubiquitinated in planta, and this modification depends on the HUB1 and HUB2 E3 ubiquitin ligases.
AT1G72490	1.37	1.17	1.39	5.42	5.51	6.6	1.32	1.35	1.52	5.35	3.41	4.6	1	0	1	2.148	0.088	1.672	3.525e-24	0.9044	2.455e-15	protein_coding	.	.
AT5G20740	8.42	10.97	3.57	2.09	2.37	2.34	11.32	6.82	8.41	5.34	4.46	4.95	-1	0	0	-1.749	0.214	-0.848	8.511e-08	0.7518	0.009646	protein_coding	Plant invertase/pectin methylesterase inhibitor superfamily protein	.
AT1G72540	0.11	0	0	2.45	2.07	1.82	0.08	0.09	0.03	0.18	0.25	0.21	1	0	0	5.651	0.798	1.572	1.775e-29	0.7841	0.02826	protein_coding	Protein kinase superfamily protein	.
AT1G10550	0.89	1.04	1.03	0.21	0.31	0.35	2.89	2.28	1.88	0.36	0.91	0.46	-1	0	-1	-1.75	1.245	-2.041	6.936e-05	0.001283	1.291e-09	protein_coding	xyloglucan:xyloglucosyl transferase 33	Encodes a membrane-localized protein that is predicted to function during cell wall modification.Overexpression of XTH33 results in abnormal cell morphology. It's expression is under epigenetic control by ATX1.
AT1G72680	46.89	44.54	79.17	277.42	245.16	292.3	39.58	76.56	65.02	173.24	163.63	167.56	1	0	0	2.255	0.086	1.478	4.495e-23	0.8832	1.39e-10	protein_coding	cinnamyl-alcohol dehydrogenase	.
AT1G72700	7.16	8.69	7.3	26.52	26.42	29.09	7.33	6.91	7.27	13.66	13.6	14.41	1	0	0	1.826	-0.105	0.954	1.8e-57	0.6645	3.382e-16	protein_coding	ATPase E1-E2 type family protein / haloacid dehalogenase-like hydrolase family protein	.
AT1G72760	0	0.03	0	4.56	5.12	3.57	0	0	0	0.16	0.23	0.17	1	0	1	8.647	-2.017	6.231	5.835e-69	1	4.323e-07	protein_coding	Protein kinase superfamily protein	.
AT1G72770	27.15	24.47	36.34	387.8	332.64	368.74	18.92	30.49	29.79	147.7	155.33	165.7	1	0	1	3.63	-0.152	2.565	3.15e-80	0.6859	1.311e-43	protein_coding	HYPERSENSITIVE TO ABA1	mutant has ABA hypersensitive inhibition of seed germination; Protein Phosphatase 2C; regulates the activation of the Snf1-related kinase OST1 by abscisic acid.
AT1G72800	1.64	1.91	1.72	9.97	8.53	10.27	2.28	2.31	2.58	4.15	4.56	4.53	1	0	0	2.447	0.447	0.884	6.835e-44	0.1671	1.294e-06	protein_coding	RNA-binding (RRM/RBD/RNP motifs) family protein	.
AT3G01175	3.3	2.37	3.55	0.75	1.34	0.61	1.45	3.89	3.26	2.73	3.02	2.97	-1	0	0	-1.751	-0.106	0.025	1.031e-06	0.9185	0.9724	protein_coding	Protein of unknown function (DUF1666)	.
AT3G47348	70.33	58.92	39.56	13.37	20.68	15.72	67.22	33.01	45.26	17.92	18.23	29.21	-1	0	0	-1.751	-0.21	-1.146	9.603e-08	0.7556	0.0005901	small_nucleolar_rna	snoRNA	.
AT1G73010	0.69	0.47	0.7	32.61	27.96	29.87	1.76	1.09	0.91	6.29	6.16	7.05	1	0	1	5.582	1.013	2.36	1.03e-153	0.01177	9.144e-33	protein_coding	phosphate starvation-induced gene 2	Encodes PPsPase1, a pyrophosphate-specific phosphatase catalyzing the specific cleavage of pyrophosphate (Km 38.8 uM) with an alkaline catalytic pH optimum. Expression is upregulated in the shoot of cax1/cax3 mutant.
AT1G73040	0.49	0.78	0.94	4.44	4.73	4.33	0.84	0.58	0.57	1.26	2.3	1.53	1	0	0	2.599	-0.143	1.333	6.348e-17	0.9105	0.0002547	protein_coding	Mannose-binding lectin superfamily protein	.
AT1G73120	51.55	24.24	72.22	197.85	184.37	251.62	37.65	32.06	20.47	102.74	119.61	152.4	1	0	1	2.097	-0.715	2.054	1.153e-12	0.09569	1.064e-11	protein_coding	.	.
AT1G73220	0.03	0.03	0.03	4.85	3.63	5.09	0	0.02	0	0.85	1.2	0.66	1	0	1	7.196	-1.586	6.485	3.025e-57	0.8498	4.393e-24	protein_coding	organic cation/carnitine transporter1	.
AT1G73260	263.38	214.89	501.34	1159.88	985.18	981.81	172	344.95	261.47	691.4	578.72	642.22	1	0	0	1.674	-0.332	1.297	4.227e-10	0.4946	2.618e-06	protein_coding	kunitz trypsin inhibitor 1	Encodes a trypsin inhibitor involved in modulating programmed cell death in plant-pathogen interactions.
AT4G34760	15.06	14.05	11.85	2.93	4.56	4.68	12.46	7.64	9.98	7.65	7.36	9.05	-1	0	0	-1.751	-0.443	-0.321	4.582e-15	0.1631	0.1771	protein_coding	SAUR-like auxin-responsive protein family	.
AT2G20710	2.9	3.39	1.49	0.72	0.84	0.73	3.41	2.4	3.23	1.27	1.29	1.28	-1	0	0	-1.752	0.224	-1.234	1.925e-09	0.6918	1.374e-05	protein_coding	Tetratricopeptide repeat (TPR)-like superfamily protein	.
AT3G25980	13.85	14.68	8.26	3.55	4.58	2.7	16.58	10.54	13.73	9.84	8.19	9.02	-1	0	0	-1.752	0.154	-0.596	2.038e-13	0.7592	0.01414	protein_coding	DNA-binding HORMA family protein	Encodes MAD2 (MITOTIC ARREST-DEFICIENT 2). May have the spindle assembly checkpoint protein functions conserved from yeast to humans.
AT1G73390	14.78	14.07	12.8	119.88	106.03	126.63	13.43	14.98	13.96	45.59	48.26	51.01	1	0	1	3.081	0.025	1.774	4.028e-132	0.9553	6.877e-47	protein_coding	Endosomal targeting BRO1-like domain-containing protein	.
AT1G73480	6.77	6.17	5.84	143.02	111.79	114.12	7.17	8.76	9.29	70.19	75.48	80.01	1	0	1	4.295	0.424	3.162	1.595e-168	0.04826	4.751e-105	protein_coding	alpha/beta-Hydrolases superfamily protein	.
AT1G73500	14.91	10.98	24.27	57.89	54.35	49.44	22.1	31.34	25.17	45.58	36.71	42.77	1	0	0	1.687	0.646	0.67	1.752e-15	0.02535	0.002487	protein_coding	MAP kinase kinase 9	member of MAP Kinase Kinase family. Autophosphorylates and also phosphorylates MPK3 and MPK6. Independently involved in ethylene and calmalexin biosynthesis. Induces transcription of ACS2, ACS6, ERF1, ERF2, ERF5, ERF6, CYP79B2, CYP79B3, CYP71A13 and PAD3.
AT3G54780	0.78	1.13	0.76	0.14	0.3	0.35	1.23	0.82	1.29	0.59	0.73	0.54	-1	0	0	-1.754	0.328	-0.85	3.737e-07	0.5594	0.005845	protein_coding	Zinc finger (C3HC4-type RING finger) family protein	.
AT1G73680	9.39	8.9	12.23	59.47	55.19	65.75	8.68	10.93	10.69	28.91	34.34	29.73	1	0	1	2.561	-0.013	1.618	2.008e-69	0.9915	5.744e-29	protein_coding	alpha dioxygenase	Encodes an alpha dioxygenase. Recombinant protein catalyzes the conversion of a wide range of fatty acids into 2(R)-hydroperoxy derivatives.
AT1G73805	1.01	1.12	0.85	0.48	0.35	0.6	3.8	5.44	1.86	1.21	1.75	0.94	0	1	0	-1.065	1.897	-1.515	0.01311	1.003e-05	4.677e-05	protein_coding	Calmodulin binding protein-like	Encodes SAR Deficient 1 (SARD1), a key regulator for ICS1 (Isochorismate Synthase 1) induction and salicylic acid (SA) synthesis.
AT1G73810	0.66	0.57	0.36	12.93	12.97	16.57	0.83	0.54	0.59	3.34	4.07	3.56	1	0	1	4.729	0.312	2.469	4.621e-92	0.6747	1.13e-25	protein_coding	Core-2/I-branching beta-1,6-N-acetylglucosaminyltransferase family protein	.
AT5G53048	1.07	0.77	0.1	0.1	0.09	0.4	2.29	1.41	0.7	0.31	0.41	0.7	-1	0	-1	-1.754	1.18	-1.615	0.01915	0.1993	0.008834	other_rna	other RNA	other RNA
AT1G73880	3.53	2.99	4.61	59.72	54.14	65.41	3.3	3.85	2.72	10.91	12.02	11.49	1	0	1	4.003	-0.18	1.803	1.612e-141	0.6008	1.207e-30	protein_coding	UDP-glucosyl transferase 89B1	.
AT1G74000	1.84	1.65	2.02	11.76	11.3	15.75	1.51	1.59	1.79	2.04	2.37	2.42	1	0	0	2.804	-0.179	0.485	2.762e-43	0.7585	0.06248	protein_coding	strictosidine synthase 3	encodes a protein similar to strictosidine synthase, which is involved in the production of monoterpene indole alkaloids. This gene belongs to a family of 13 members in Arabidopsis.
AT1G74010	1.38	2.52	2.24	8.6	9.34	12.65	1.7	1.87	1.12	2.44	2.23	2.57	1	0	0	2.315	-0.383	0.623	1.738e-22	0.4092	0.02377	protein_coding	Calcium-dependent phosphotriesterase superfamily protein	.
AT1G74020	21.28	16.93	27.72	112.22	103.44	106.11	19.42	21.49	21.52	45.15	43.2	43.47	1	0	0	2.284	-0.082	1.079	1.049e-56	0.8197	1.884e-13	protein_coding	strictosidine synthase 2	Encodes AtSS-2 strictosidine synthase.
AT1G15760	2.47	2.19	1.26	0.52	0.96	0.18	2.1	1.56	2.42	0.63	0.8	1.34	-1	0	0	-1.755	0.042	-1.112	8.351e-05	0.998	0.00871	protein_coding	Sterile alpha motif (SAM) domain-containing protein	.
AT2G21045	54.91	46.06	60.06	15.85	14.77	17.18	47.41	36.63	38.75	27.67	25.7	26.12	-1	0	0	-1.755	-0.391	-0.628	9.014e-36	0.03692	1.045e-05	protein_coding	Rhodanese/Cell cycle control phosphatase superfamily protein	.
AT4G27860	23.02	26.17	19.52	7.52	6.21	6.61	30.03	25.86	32.11	14.21	14	12.9	-1	0	0	-1.755	0.358	-1.099	1.06e-37	0.05855	4.11e-16	protein_coding	vacuolar iron transporter (VIT) family protein	.
AT1G74458	13.73	12.45	16.07	98.1	107.78	84.63	9.99	8.76	6.42	52.15	47.49	49.58	1	0	1	2.778	-0.747	2.563	6.185e-74	0.0004048	1.816e-58	protein_coding	.	.
AT5G41880	4.68	4.95	2.08	0.42	1.52	1.52	5.34	4.66	5.33	1.88	3.23	2.46	-1	0	0	-1.755	0.391	-1.018	2.742e-06	0.5592	0.006693	protein_coding	DNA primases;DNA primases	.
AT2G46640	1.75	1.47	0.76	0.31	0.38	0.49	2.33	1.66	2.04	2.09	1.36	1.48	-1	0	0	-1.758	0.605	-0.297	2.658e-06	0.2126	0.3866	protein_coding	.	Encodes TAC1 (Tiller Angle Control 1). Influences axillary branch growth angle. Inflorescence stems of TAC1 mutants are vertically oriented and have axillary shoots with narrow branch angles.
AT3G51280	10.78	12.55	6.72	2.58	3.53	2.72	17.2	14.41	17.01	10.33	9.7	10.33	-1	0	0	-1.758	0.697	-0.679	3.002e-18	0.003678	0.0005209	protein_coding	Tetratricopeptide repeat (TPR)-like superfamily protein	.
AT1G74930	1.7	0.97	1.88	0.84	0.68	0.12	5.65	9.39	6.15	7.93	5.91	9.71	0	1	0	-1.425	2.205	0.155	0.0005562	7.05e-10	0.6725	protein_coding	Integrase-type DNA-binding superfamily protein	encodes a member of the DREB subfamily A-5 of ERF/AP2 transcription factor family. The protein contains one AP2 domain. There are 15 members in this subfamily including RAP2.1, RAP2.9 and RAP2.10.
AT1G75030	1.38	1.53	2.17	29.7	28.22	30.11	1.7	1.77	1.53	5.86	5.54	4.88	1	0	1	4.101	-0.031	1.697	2.621e-117	0.996	2.637e-17	protein_coding	thaumatin-like protein 3	encodes a PR5-like protein
AT3G61100	13.27	18.95	11.85	4.26	5.31	3.32	17.79	12.44	12.93	7.83	9.85	7.05	-1	0	0	-1.758	-0.026	-0.807	1.199e-13	0.9775	0.0006827	protein_coding	Putative endonuclease or glycosyl hydrolase	.
AT1G75170	11.96	12.27	16.49	107.44	99.22	111.96	10.71	17.08	15.34	41.67	39.57	44.8	1	0	0	2.966	0.08	1.548	4.524e-74	0.8414	7.717e-22	protein_coding	Sec14p-like phosphatidylinositol transfer family protein	.
AT1G74070	38.83	44.94	28.86	9.46	12.77	10.97	48.07	38.25	40.9	24.69	28.14	24.06	-1	0	0	-1.759	0.177	-0.727	6.829e-27	0.5629	1.269e-05	protein_coding	Cyclophilin-like peptidyl-prolyl cis-trans isomerase family protein	.
AT3G04650	15.07	13.56	9.51	3.2	3.99	4.07	19.61	15.34	15.31	7.03	8.63	8.2	-1	0	0	-1.759	0.399	-1.075	4.908e-22	0.1202	1.266e-09	protein_coding	FAD/NAD(P)-binding oxidoreductase family protein	.
AT1G76180	265.93	340.09	314.21	2157.72	2045.5	2260.38	238.35	299.09	271.68	1111.13	1066.18	1213.54	1	0	1	2.812	-0.186	2.067	1.171e-92	0.4338	1.056e-52	protein_coding	Dehydrin family protein	Encodes a dehydrin protein whose expression is induced early on in response to dehydration stress. This gene's expression to cold occurs in two waves, with early induction occurring within 1 h and secondary induction occurring 5 h after the beginning of cold stress. Expression is also induced in response to ABA but not in response to 2,4-D, BA, and GA3. ERD14 protein is capable of binding Ca2+, e…
AT1G76590	28.55	20.77	38.31	97.44	88	93.62	16.22	29.07	24.79	58.35	61.74	54.45	1	0	0	1.67	-0.324	1.317	2.056e-16	0.3517	2.561e-10	protein_coding	PLATZ transcription factor family protein	.
AT3G54430	6.18	5.97	5.56	1.53	2.02	1.63	5.85	6.73	4.69	2.75	3.05	3.12	-1	0	0	-1.76	-0.035	-0.948	3.118e-16	0.9612	3.479e-06	protein_coding	SHI-related sequence 6	A member of SHI gene family. Arabidopsis thaliana has ten members that encode proteins with a RING finger-like zinc finger motif. Despite being highly divergent in sequence, many of the SHI-related genes are partially redundant in function and synergistically promote gynoecium, stamen and leaf development in Arabidopsis.
AT1G76980	3.85	3.85	3.9	11.8	12.33	14.77	4.42	3.92	3.73	6.43	6.03	5.66	1	0	0	1.742	0.059	0.582	5.745e-30	0.9078	0.0004434	protein_coding	.	.
AT1G77000	4.66	4.77	6.19	42.37	38.45	38.9	4.34	4.67	4.99	18.46	17.56	17.04	1	0	1	2.934	-0.162	1.923	1.092e-113	0.5672	1.86e-49	protein_coding	RNI-like superfamily protein	AtSKP2;2 is a homolog of human SKP2, the human F-box protein that recruits E2F1. Contains an F-box motif at the N-terminal region and a C-terminal Leu-rich repeat domain. Forms part of an E3-ubiquitin-ligase SCF (Skp1, cullin, F-box) complex and recruits phosphorylated AtE2Fc, a transcriptional factor that might play a role in cell division and during the transition from skotomorphogenesis to pho…
AT1G77120	8.38	11.85	16.17	339.06	334.91	426.46	9.71	13.15	12.03	71.95	96.13	70	1	0	1	4.917	-0.063	2.771	1.948e-105	0.9189	4.729e-40	protein_coding	alcohol dehydrogenase 1	Catalyzes the reduction of acetaldehyde using NADH as reductant. Requires zinc for activity. Dimer. Anaerobic response polypeptide (ANP). Fermentation. The protein undergoes thiolation following treatment with the oxidant tert-butylhydroperoxide.
AT4G23510	3.76	3.67	4.12	1.04	0.89	1.53	3.77	3.6	3.72	2.99	3.55	3.02	-1	0	0	-1.76	-0.059	-0.216	1.388e-19	0.9012	0.2702	protein_coding	Disease resistance protein (TIR-NBS-LRR class) family	.
AT1G77240	0.41	0.46	0.79	1.04	1.01	1.34	0.27	0.29	0.45	1.35	0.82	0.96	0	0	1	1.012	-0.727	1.63	0.001629	0.2267	2.886e-06	protein_coding	AMP-dependent synthetase and ligase family protein	.
AT1G77450	14.75	9.47	14.92	214.98	176.19	198.07	9.49	11.86	11.62	58.72	80.75	68.76	1	0	1	3.909	-0.251	2.66	3.93e-101	0.4382	6.491e-51	protein_coding	NAC domain containing protein 32	.
AT1G15210	10.54	12.14	10.7	3.09	3.35	3.41	14.98	10.98	14.49	5.14	4.71	4.2	-1	0	0	-1.761	0.278	-1.526	4.507e-37	0.1845	7.912e-29	protein_coding	pleiotropic drug resistance 7	.
AT1G27210	16.27	17	14.04	3.95	5.12	4.86	15.1	13.89	15.55	8.72	9.12	9.04	-1	0	0	-1.762	-0.087	-0.728	1.899e-42	0.7445	9.258e-09	protein_coding	ARM repeat superfamily protein	.
AT1G77730	0.19	0.21	0.3	1.77	1.89	1.94	0.24	0.21	0.15	0.36	0.42	0.2	1	0	0	2.949	-0.226	0.674	6.71e-12	0.9531	0.381	protein_coding	Pleckstrin homology (PH) domain superfamily protein	.
AT1G77770	10.62	11.68	12.85	40.52	36.84	43.01	11.65	13.04	12.99	20.91	22.52	19	1	0	0	1.774	0.099	0.728	4.158e-48	0.7235	1.174e-08	protein_coding	Protein of unknown function (DUF1644)	.
AT1G77920	7.32	6.43	6.63	21.48	21.89	20.61	10.48	10.39	11.34	15.69	18.08	16.3	1	0	0	1.65	0.66	0.636	2.611e-45	2.673e-06	4.68e-08	protein_coding	bZIP transcription factor family protein	.
AT3G06020	3.06	2.03	1.76	0.5	0.79	0.71	3.04	1.78	1.27	1.11	1.34	1.31	-1	0	0	-1.763	-0.163	-0.7	5.029e-06	0.8469	0.06742	protein_coding	Protein of unknown function (DUF3049)	A member of the FAF family proteins encoded by the FANTASTIC FOUR (FAF) genes: AT4G02810 (FAF1), AT1G03170 (FAF2), AT5G19260 (FAF3) and AT3G06020 (FAF4). FAFs have the potential to regulate shoot meristem size in Arabidopsis thaliana. FAFs can repress WUS, which ultimately leads to an arrest of meristem activity in FAF overexpressing lines.
AT1G78070	11.68	9.57	8.58	59.97	52.08	55.2	9.61	10.35	9.91	28.87	31.17	30.57	1	0	1	2.487	0.002	1.601	2.405e-89	1	3.057e-38	protein_coding	Transducin/WD40 repeat-like superfamily protein	.
AT4G02800	16.83	17.97	9.05	3.8	4.93	4.14	20.22	15.83	22.14	13.63	11.74	11.01	-1	0	0	-1.764	0.41	-0.678	3.094e-15	0.2267	0.002481	protein_coding	.	.
AT1G49750	45.8	38.94	32.19	9.71	11.92	12.79	73.78	62.21	58.12	28.77	40.06	34.42	-1	0	0	-1.765	0.732	-0.911	1.491e-26	0.0001703	4.248e-08	protein_coding	Leucine-rich repeat (LRR) family protein	.
AT1G78230	7.22	6.4	5.38	25.6	20.2	24.36	6.67	7.19	8.26	10.95	10.99	11.32	1	0	0	1.884	0.219	0.589	3.343e-42	0.3804	4.631e-05	protein_coding	Outer arm dynein light chain 1 protein	.
AT2G43375	1.78	1.94	0.98	0.35	0.4	0.64	0.93	1.2	1.51	0.39	0.43	0.65	-1	0	0	-1.766	-0.365	-1.287	7.267e-07	0.5385	0.0004501	other_rna	other RNA	other RNA
AT1G78340	3.89	3.93	3.12	5.23	5.01	6.58	1.76	2.92	2.57	7.33	10.93	12.95	0	0	1	0.617	-0.598	2.112	0.01731	0.1499	4.412e-17	protein_coding	glutathione S-transferase TAU 22	Encodes glutathione transferase belonging to the tau class of GSTs. Naming convention according to Wagner et al. (2002).
AT4G14365	1.14	2.14	1.19	0.23	0.71	0.34	2.48	5.1	1.95	1.22	1.93	1.3	-1	0	0	-1.768	1.095	-1.1	0.0001178	0.05556	0.00937	protein_coding	XB3 ortholog 4 in Arabidopsis thaliana	.
AT4G19590	1.55	1.45	0.74	0.18	0.4	0.51	1.45	1.15	1.34	1.01	0.89	0.9	-1	0	0	-1.769	0.089	-0.496	1.149e-05	0.9485	0.1796	protein_coding	Chaperone DnaJ-domain superfamily protein	.
AT1G29720	1.91	2.15	1.34	0.56	0.56	0.44	1.95	1.86	2.15	1.07	1.41	1.01	-1	0	0	-1.77	0.145	-0.775	4.005e-14	0.7516	0.0004688	protein_coding	Leucine-rich repeat transmembrane protein kinase	.
AT2G18290	31.96	31.94	34.02	8.75	11.11	8.74	29.73	32.23	25.76	18.89	17.71	19.76	-1	0	0	-1.771	-0.159	-0.637	1.668e-40	0.4937	1.315e-06	protein_coding	anaphase promoting complex 10	Encodes APC10 (anaphase promoting complex 10). Overexpression of APC10 likely mimics auxin and ethylene sensitive phenotypes. Plays an essential role in cell proliferation during leaf development.
AT5G43530	0.25	0.38	0.14	0.04	0.1	0.08	0.41	0.3	0.41	0.15	0.21	0.08	-1	0	0	-1.771	0.567	-1.335	0.0002627	0.4064	0.001664	protein_coding	Helicase protein with RING/U-box domain	.
AT2G25770	2.5	2.83	4.6	0.91	1.09	0.89	0.49	1.71	1.21	3.55	1.89	2.02	-1	0	0	-1.772	-1.55	1.133	9.818e-06	0.001428	0.006726	protein_coding	Polyketide cyclase/dehydrase and lipid transport superfamily protein	.
AT1G78610	9.08	12.03	7.03	46.79	45.75	52.33	10.03	7.92	9.01	18.42	20.8	20.12	1	0	0	2.366	-0.059	1.138	1.024e-48	0.8914	3.178e-12	protein_coding	mechanosensitive channel of small conductance-like 6	.
AT1G78680	34.39	32.35	34.18	144.38	132.57	153.68	37.99	36.39	38.11	90.24	88.04	86.25	1	0	0	2.092	0.156	1.233	5.964e-76	0.4526	1.405e-27	protein_coding	gamma-glutamyl hydrolase 2	The Arabidopsis protein AtGGH2 is a gamma-glutamyl hydrolase acting specifically on monoglutamates. The enzyme is involved in the tetrahydrofolate metabolism and located to the vacuole.
AT1G78720	0.84	0.9	1.95	10.44	9.67	8.91	0.53	1.27	1.06	6.37	5.36	4.16	1	0	1	2.96	-0.387	2.476	8.671e-25	0.5492	9.577e-17	protein_coding	SecY protein transport family protein	.
AT1G78850	148.23	129.77	152.87	625.71	654.95	664.52	160.29	142.45	150.1	372.16	410.63	387.05	1	0	0	2.174	0.072	1.369	9.541e-74	0.7931	1.193e-30	protein_coding	D-mannose binding lectin protein with Apple-like carbohydrate-binding domain	curculin-like (mannose-binding) lectin family protein, low similarity to ser/thr protein kinase from Zea mays (GI:2598067); contains Pfam lectin (probable mannose binding) domain PF01453 but not the protein kinase domain of the Z. mays protein
AT3G58200	0.84	0.88	0.46	0.36	0.2	0.04	0.63	0.92	0.65	0.26	0.31	0.39	-1	0	0	-1.772	0.017	-1.166	9.533e-05	1	0.009064	protein_coding	TRAF-like family protein	.
AT1G79270	29.1	22.6	27.18	198.5	166.59	193.46	26.05	30.09	28.41	77.61	87.96	84.64	1	0	0	2.823	0.1	1.565	1.907e-95	0.7297	8.421e-32	protein_coding	evolutionarily conserved C-terminal region 8	.
AT3G19508	5.11	4.91	2.21	1.22	1.45	0.82	3.68	2.14	2.51	2.1	2.79	1.64	-1	0	0	-1.775	-0.541	-0.364	4.727e-06	0.3661	0.423	protein_coding	.	.
AT1G79320	1.41	0.75	1.08	4.76	4.91	6.71	0.58	0.63	0.26	1.12	1.05	0.66	1	0	0	2.318	-1.139	0.921	4.614e-16	0.02294	0.02129	protein_coding	metacaspase 6	Encodes a putative metacaspase. Arabidopsis contains three type I MCP genes (MCP1a-c) and six type II MCP genes (MCP2a‚Äìf): AtMCP1a/At5g64240, AtMCP1b/At1g02170, AtMCP1c/At4g25110, AtMCP2a/At1g79310, AtMCP2b/At1g79330, AtMCP2c/At1g79320, AtMCP2d/At1g79340, AtMCP2e/At1g16420, AtMCP2f/At5g04200.
AT1G79330	0.35	0.43	0.41	3.73	2.7	3.78	0.38	0.32	0.22	0.84	1.45	0.78	1	0	1	3.096	-0.357	1.72	1.868e-21	0.7237	6.719e-06	protein_coding	metacaspase 5	Metacaspase AtMCPb2/AMC6. Caspase family protein. Arginine/lysine-specific cysteine protease activity. Induces apoptosis in yeast. Contains Pfam domain, PF00656: ICE-like protease (caspase) p20 domain. Arabidopsis contains three type I MCP genes (MCP1a-c) and six type II MCP genes (MCP2a‚Äìf): AtMCP1a/At5g64240, AtMCP1b/At1g02170, AtMCP1c/At4g25110, AtMCP2a/At1g79310, AtMCP2b/At1g79330, AtMCP2c/A…
AT1G79360	5.46	5.18	11.58	11.92	11.42	13.27	2.61	5.94	4.34	14.59	11.07	14.12	0	0	1	0.718	-0.788	1.627	0.01303	0.05332	3.672e-08	protein_coding	organic cation/carnitine transporter 2	.
AT1G79450	2.69	3.05	2.97	16.6	14.28	17.42	2.73	2.92	2.27	5.24	4.38	4.09	1	0	0	2.471	-0.135	0.79	5.035e-54	0.7429	8.82e-06	protein_coding	ALA-interacting subunit 5	.
AT1G79520	3.85	3.2	3.51	75.98	74.68	74.24	3.06	3.27	3.19	20.17	23.26	21.79	1	0	1	4.409	-0.152	2.776	1.477e-246	0.6426	2.037e-100	protein_coding	Cation efflux family protein	.
AT4G14140	0.32	0.4	0.34	0.14	0.14	0.02	0.28	0.31	0.38	0.52	0.3	0.32	-1	0	0	-1.777	-0.124	0.226	2.138e-06	0.8965	0.5601	protein_coding	DNA methyltransferase 2	This gene is predicted to encode a DNA methyltransferase. A plant line expressing an RNAi construct directed against DMT2 has reduced agrobacterium-mediated tumor formation.
AT3G58850	4.67	3.58	4.23	1.23	1.06	1.36	3.31	3.21	2.22	1.93	1.64	3.1	-1	0	0	-1.778	-0.514	-0.372	1.567e-08	0.2505	0.2444	protein_coding	phy rapidly regulated 2	Encodes PHYTOCHROME RAPIDLY REGULATED2 (PAR2), an atypical basic helix-loop-helix (bHLP) protein. Closely related to PAR1 (At2g42870). Up regulated after simulated shade perception. Acts in the nucleus to control plant development and as a negative regulator of shade avoidance response. Functions as transcriptional repressor of auxin-responsive genes SAUR15 (AT4G38850) and SAUR68 (AT1G29510).
AT1G79900	0.21	0.38	0.23	16.9	14.12	18.66	0.05	0.14	0.2	1.5	1.83	1.57	1	0	1	5.916	-1.053	3.635	8.976e-117	0.2239	1.918e-24	protein_coding	Mitochondrial substrate carrier family protein	encodes a mitochondrial ornithine transporter that exports ornithine from the mitochondria to the cytosol
AT1G80090	0.43	0.09	0.37	2.25	1.42	1.36	0.09	0.32	0.19	0.81	0.3	0.53	1	0	0	2.466	-0.604	1.464	1.635e-08	0.6747	0.007733	protein_coding	Cystathionine beta-synthase (CBS) family protein	.
AT1G80110	4.07	3.19	3.67	81.26	72.95	81.76	3.55	3.54	3.01	18.48	19.22	18.84	1	0	1	4.426	-0.116	2.482	7.614e-223	0.7883	1.06e-69	protein_coding	phloem protein 2-B11	.
AT1G80120	1.64	1.82	1.87	6.47	6.93	6.54	1.74	1.57	1.64	4.62	3.12	4.64	1	0	0	1.899	-0.106	1.321	1.719e-18	0.8905	5.78e-09	protein_coding	Protein of unknown function (DUF567)	.
AT1G80130	0.4	0.53	0.31	2.18	2.25	2.57	1.01	0.48	0.51	1.52	1.51	1.57	1	0	0	2.492	0.709	1.187	8.516e-16	0.2418	6.459e-05	protein_coding	Tetratricopeptide repeat (TPR)-like superfamily protein	.
AT1G80160	38.76	39.64	132.93	599.29	545.17	589.27	16.78	62.39	48.2	284.93	224.68	275.76	1	0	1	3.036	-0.731	2.624	7.324e-12	0.2901	5.097e-09	protein_coding	Lactoylglutathione lyase / glyoxalase I family protein	.
AT1G80240	21.45	18.9	25.48	87.92	82.93	76.97	22.22	17.81	15.24	43.58	37.16	48.38	1	0	0	1.911	-0.252	1.224	4.031e-36	0.3385	3.202e-15	protein_coding	Protein of unknown function, DUF642	.
AT3G49320	1.94	4.03	2.2	0.33	1.01	1.03	4.03	3.22	2.97	1.61	1.25	1.25	-1	0	0	-1.779	0.328	-1.316	6.751e-07	0.6078	0.0001199	protein_coding	Metal-dependent protein hydrolase	.
AT1G80310	11.44	12.01	14.31	41.74	36.68	42.61	12.71	11.42	10.33	17.91	22.1	19.86	1	0	0	1.679	-0.132	0.796	4.306e-38	0.6256	4.453e-09	protein_coding	sulfate transmembrane transporters	MOT2 encodes a molybdate transporter which locates to the vacuolar membrane. Loss-of-function (knock out) mutants show elevated molydate levels in rosette leaves and in fully senescent leaves, but decreased MoO4 levels in seeds. Under conditions of molybdate deficiency leaves from mot2::tDNA mutants show strongly reduced nitrate reductase activity. The mot2 gene is slightly expressed in young and…
AT3G54750	7.76	10.01	4.62	2.17	2.46	1.85	11.1	9.48	11.38	5	6.54	5.71	-1	0	0	-1.779	0.517	-0.89	3.802e-15	0.1022	6.531e-05	protein_coding	.	.
AT1G80820	3.13	2.82	3	16.19	18.3	18.96	2.08	1.96	2.36	7.98	8.75	9.84	1	0	1	2.574	-0.484	2.054	1.658e-61	0.08807	1.755e-35	protein_coding	cinnamoyl coa reductase	Encodes an cinnamoyl CoA reductase isoform. Involved in lignin biosynthesis.
AT4G13310	4.95	2.88	7.67	1.52	1.93	1.04	3.33	4.89	4.94	2.7	2.51	2.63	-1	0	0	-1.779	-0.24	-0.746	5.643e-09	0.6947	0.01779	protein_coding	cytochrome P450, family 71, subfamily A, polypeptide 20	putative cytochrome P450
AT2G01422	0.06	0.14	0	0	0	0	46.05	45	34.34	38.91	40.26	34.87	0	1	0	-3.234	9.194	-0.138	0.3038	1.21e-179	0.4312	other_rna	other RNA	other RNA
AT2G01430	2.37	1.61	1.8	10.26	10.46	6.84	1.63	1.4	1.93	6.84	5.15	6.34	1	0	1	2.252	-0.224	1.883	3.205e-20	0.7413	9.133e-14	protein_coding	homeobox-leucine zipper protein 17	.
AT2G01490	49.97	44.36	57.41	191.08	181.94	192.49	42.54	50.42	43.56	99.11	102.29	93.34	1	0	0	1.897	-0.153	1.11	6.72e-51	0.5263	4.288e-18	protein_coding	phytanoyl-CoA dioxygenase (PhyH) family protein	Encodes a phytanoyl-CoA 2-hydroxylase (PAHX).
AT2G01530	74.91	69.47	117.97	162.17	156.88	146.8	56.97	63.94	53.87	210.01	173.82	197.01	0	0	1	0.828	-0.587	1.733	1.252e-06	0.009415	1.346e-23	protein_coding	MLP-like protein 329	.
AT2G01890	12.03	9.72	13.97	39.63	37.94	42.55	10.31	11.29	10.26	23.67	20.36	21.82	1	0	0	1.745	-0.169	1.048	1.991e-40	0.5303	1.37e-14	protein_coding	purple acid phosphatase 8	Encodes a purple acid phosphatase (PAP) belonging to the low molecular weight plant PAP group.
AT4G12470	130.2	87.97	187.27	28.33	39.12	50.58	129.56	119.29	63.37	117.83	149.13	140.1	-1	0	0	-1.781	-0.377	0.383	1.777e-10	0.4375	0.2113	protein_coding	azelaic acid induced 1	Encodes AZI1 (AZELAIC ACID INDUCED 1). Involved in the priming of salicylic acid induction and systemic immunity triggered by pathogen or azelaic acid.
AT3G59670	10.52	13.63	6.43	2.32	3.18	3.38	16.31	9.94	11.68	4.45	4.31	5.11	-1	0	0	-1.782	0.313	-1.45	5.007e-13	0.4641	4.356e-09	protein_coding	.	.
AT5G49170	2.43	2.45	1.85	0.6	0.78	0.53	2.02	2.13	1.93	1.15	1.33	1.43	-1	0	0	-1.782	-0.137	-0.631	3.98e-09	0.814	0.02411	protein_coding	.	.
AT3G15720	5.04	6.02	3.23	0.51	1.13	2.54	5.51	4.55	4.03	1.7	3.77	2.2	-1	0	0	-1.783	-0.02	-0.878	1.572e-05	0.9985	0.03941	protein_coding	Pectin lyase-like superfamily protein	.
AT4G03270	6.63	5.82	4.23	1.4	2.39	0.94	6.82	6.54	6.53	4.5	3.04	3.27	-1	0	0	-1.784	0.256	-0.881	8.328e-11	0.6038	0.0008321	protein_coding	Cyclin D6;1	.
AT1G44110	6.64	6.78	3.83	1.43	2.2	1.32	8.5	6.22	7.82	5.09	5.15	4.08	-1	0	0	-1.785	0.389	-0.658	3.127e-13	0.3018	0.006257	protein_coding	Cyclin A1;1	.
AT2G02120	6.13	5.82	5.49	19.11	19.63	18.44	5.54	4.56	4.76	8.67	11.54	11.83	1	0	0	1.712	-0.228	1.108	9.797e-22	0.5613	8.803e-09	protein_coding	Scorpion toxin-like knottin superfamily protein	Predicted to encode a PR (pathogenesis-related) protein. Belongs to the plant defensin (PDF) family with the following members: At1g75830/PDF1.1, At5g44420/PDF1.2a, At2g26020/PDF1.2b, At5g44430/PDF1.2c, At2g26010/PDF1.3, At1g19610/PDF1.4, At1g55010/PDF1.5, At2g02120/PDF2.1, At2g02100/PDF2.2, At2g02130/PDF2.3, At1g61070/PDF2.4, At5g63660/PDF2.5, At2g02140/PDF2.6, At5g38330/PDF3.1 and At4g30070/PDF…
AT2G02240	0.31	0	0.35	1.51	1.17	1.61	0.2	0.21	0.13	0.69	0.1	0.25	1	0	0	2.61	-0.338	0.928	6.016e-08	0.9001	0.2084	protein_coding	F-box family protein	.
AT1G78090	8.58	9.66	5.46	1.59	2.81	2.44	14.36	11.58	12.4	6.39	5.36	5.81	-1	0	0	-1.785	0.698	-1.126	1.768e-15	0.009975	1.236e-07	protein_coding	trehalose-6-phosphate phosphatase	homologous to the C-terminal part of microbial trehalose-6-phosphate phosphatases
AT2G17442	4.04	3.13	2.26	1.25	0.72	0.74	2.77	2.66	1.83	1.64	1.89	1.87	-1	0	0	-1.785	-0.374	-0.425	2.052e-08	0.4505	0.1972	protein_coding	.	.
AT5G19520	15.29	13.66	18.28	5.14	4.91	3.61	19.52	19.05	19.4	13.77	11.86	11.1	-1	0	0	-1.785	0.295	-0.659	2.535e-33	0.1794	7.707e-06	protein_coding	mechanosensitive channel of small conductance-like 9	.
AT2G02710	87.36	65.88	128.02	414.92	352.15	400.69	72.89	113.93	96.77	221.22	202.82	212.5	1	0	0	2.053	0.011	1.167	1.322e-23	0.996	2.134e-08	protein_coding	PAS/LOV protein B	Encodes a putative blue light receptor protein.
AT4G08410	2.81	2.78	3.14	0.26	1	1.28	5.11	3.17	3.62	1.28	1.85	1.4	-1	0	0	-1.787	0.447	-1.397	2.127e-07	0.4248	3.591e-05	protein_coding	Proline-rich extensin-like family protein	.
AT4G38770	561.75	692.78	270.04	104.87	154.21	182.37	796.47	506.33	706.68	260.37	348.13	324.47	-1	0	0	-1.788	0.398	-1.107	1.706e-10	0.4064	0.000128	protein_coding	proline-rich protein 4	Encodes one of four proline-rich proteins in Arabidopsis which are predicted to localize to the cell wall. Transcripts are most abundant in aerial organs of the plant.
AT2G02990	12.02	8.63	6.71	24.14	18.38	51.25	11.94	12.32	8.34	28.83	42.16	16.4	1	0	0	1.776	0.253	1.421	6.729e-07	0.7439	0.0001122	protein_coding	ribonuclease 1	member of the ribonuclease T2 family, responds to inorganic phosphate starvation, and inhibits production of anthocyanin. Also involved in wound-induced signaling independent of jasmonic acid.
AT1G65845	68.11	41.77	103.04	21.84	20.54	19.24	48.43	72.31	43.52	64.14	72.97	68.26	-1	0	0	-1.789	-0.376	0.322	9.362e-13	0.3685	0.2388	protein_coding	.	.
AT2G03200	2.02	1.67	3.57	9.81	11.92	12.13	1.89	2.16	2.29	4.9	4.16	4.02	1	0	0	2.211	-0.204	1.042	3.86e-24	0.7051	9.453e-06	protein_coding	Eukaryotic aspartyl protease family protein	.
AT2G03360	1.15	0.82	0.58	2.35	2.34	2.41	0.1	0.31	0.36	1.6	0.81	1.29	0	-1	1	1.473	-1.742	2.282	1.45e-06	0.000301	2.937e-09	protein_coding	Glycosyltransferase family 61 protein	.
AT1G56690	1.71	2.08	0.98	0.41	0.46	0.51	1.88	1.62	1.59	0.68	0.73	0.79	-1	0	0	-1.79	0.104	-1.208	2.547e-09	0.8985	1.983e-05	protein_coding	Pentatricopeptide repeat (PPR) superfamily protein	.
AT1G19380	10.31	11.1	14.26	2.35	3.59	4.42	14.44	20.11	15.11	12.37	10.94	12.33	-1	0	0	-1.794	0.474	-0.477	9.308e-16	0.1036	0.02372	protein_coding	Protein of unknown function (DUF1195)	.
AT2G03760	45.43	17.15	27.84	98.36	79.18	111.02	41.78	46.92	40.62	74.96	81.65	68.59	1	0	0	1.673	0.516	0.8	3.405e-12	0.1586	0.001403	protein_coding	sulphotransferase 12	Encodes a brassinosteroid sulfotransferase. In vitro experiements show that this enzyme has a preference for 24-epibrassinosteroids, particularly 24-epicathasterone, but does not act on castasterone and brassinolide. It also shows sulfating activity toward flavonoids. It is differentially expressed during development, being more abundant in young seedlings and actively growing cell cultures. Expr…
AT2G03850	0.13	0	0.32	2.35	1.56	1.56	0.05	0.22	0.11	0.76	0.96	0.7	1	0	1	3.468	-0.334	2.633	1.696e-12	0.9366	9.297e-06	protein_coding	Late embryogenesis abundant protein (LEA) family protein	.
AT4G28410	6.24	5.47	7.41	2.11	1.66	1.74	4.53	5.37	5.53	2.75	1.78	2.31	-1	0	0	-1.794	-0.312	-1.17	1.298e-19	0.3025	3.58e-09	protein_coding	Tyrosine transaminase family protein	.
AT2G04110	12.54	8.6	12.94	51.2	48.12	42.53	10.13	9.78	6.56	22.22	20.52	23.83	1	0	0	2.053	-0.367	1.33	5.216e-33	0.1999	6.511e-14	pseudogene	.	pseudogene of unknown protein
AT2G04160	13.48	11.4	11.41	41.56	42.6	54.82	14.71	14.45	15.14	17.87	27.22	17.21	1	0	0	1.936	0.288	0.491	1.097e-30	0.3073	0.005773	protein_coding	Subtilisin-like serine endopeptidase family protein	isolated from differential screening of a cDNA library from auxin-treated root culture. encodes a protein similar to subtilisin-like serine protease which is believed to be active outside the plant cell.
AT2G04190	0	0.04	0.2	5.04	4.15	5.09	0.23	0.2	0.28	0.98	0.76	0.36	1	0	0	5.798	1.496	1.531	8.106e-45	0.1353	0.0003457	protein_coding	TRAF-like family protein	.
AT2G04350	14.92	11.71	14.03	103.61	97.65	110.33	14.62	15.87	16.06	42.63	49.01	45.87	1	0	0	2.937	0.194	1.563	2.318e-114	0.3895	4.658e-35	protein_coding	AMP-dependent synthetase and ligase family protein	.
AT4G23210	3.47	4.57	4.07	0.84	0.81	1.85	6.23	9.48	4.97	2.44	5.1	2.69	-1	0	0	-1.796	0.772	-1.016	8e-08	0.09355	0.002229	protein_coding	cysteine-rich RLK (RECEPTOR-like protein kinase) 13	Encodes a Cysteine-rich receptor-like kinase (CRK13). Overexpression of CRK13 leads to hypersensitive response cell death, and induces defense against pathogens by causing increased accumulation of salicylic acid.
AT1G19950	5.75	5.26	3.34	1.44	1.39	1.26	6.14	4.76	4.96	3.41	3.65	4.03	-1	0	0	-1.798	0.148	-0.514	1.999e-14	0.7556	0.02137	protein_coding	HVA22-like protein H (ATHVA22H)	.
AT2G04850	4.88	4.61	3.95	15.65	15	15.27	5.5	4.57	5.41	8.47	8.68	9.36	1	0	0	1.774	0.207	0.776	6.535e-38	0.4503	4.849e-08	protein_coding	Auxin-responsive family protein	.
AT2G05510	66.93	74.3	65.9	141.29	160.75	162.48	10.53	11.21	8.1	36.49	44.31	55.27	0	-1	1	1.165	-2.794	2.189	1.693e-15	7.65e-66	3.005e-42	protein_coding	Glycine-rich protein family	.
AT2G05518	1.97	2.4	3.95	11.03	11.79	13.91	1.84	3.47	1.6	6.8	5.68	6.85	1	0	0	2.129	-0.278	1.487	1.798e-14	0.7068	6.37e-07	other_rna	other RNA	other RNA
AT2G05530	0.49	0.63	0.62	2.96	2.59	2.09	0.86	0.34	0.93	0.31	0.47	0.26	1	0	0	2.116	0.286	-1.029	4.332e-08	0.8489	0.0771	protein_coding	Glycine-rich protein family	.
AT2G05540	192.5	169.67	270.79	915.23	858.84	861.41	100.83	150.91	113.97	399.08	451.88	417.01	1	0	1	2.058	-0.792	1.794	1.752e-31	0.0001706	5.526e-24	protein_coding	Glycine-rich protein family	.
AT5G05990	15.46	16.36	9.64	4.05	3.82	4.03	21.51	16.6	16.12	6.42	5.86	7.99	-1	0	0	-1.798	0.39	-1.416	4.208e-17	0.2139	6.887e-12	protein_coding	Mitochondrial glycoprotein family protein	.
AT3G54260	5.57	6.26	6.02	1.79	1.61	1.72	7.85	8.12	7.56	4.24	4.32	3.79	-1	0	0	-1.799	0.4	-0.932	2.849e-24	0.0512	9.141e-10	protein_coding	TRICHOME BIREFRINGENCE-LIKE 36	Encodes a member of the TBL (TRICHOME BIREFRINGENCE-LIKE) gene family containing a plant-specific DUF231 (domain of unknown function) domain. TBL gene family has 46 members, two of which (TBR/AT5G06700 and TBL3/AT5G01360) have been shown to be involved in the synthesis and deposition of secondary wall cellulose, presumably by influencing the esterification state of pectic polymers. A nomenclature…
AT1G51890	4.16	3.91	4.62	1.2	1.24	1.21	3.18	3.54	3.1	2.97	3.07	2.96	-1	0	0	-1.8	-0.373	-0.125	7.986e-31	0.06125	0.4588	protein_coding	Leucine-rich repeat protein kinase family protein	.
AT2G23630	1.89	3.92	1.37	0.33	0.64	1.1	5.04	2.33	3.53	1.82	1.32	1.26	-1	0	0	-1.8	0.608	-1.309	3.363e-05	0.3776	0.002215	protein_coding	SKU5 similar 16	.
AT2G12190	1.12	1.83	1.24	4.67	4.94	6.24	1.13	0.73	1.03	1.4	1.45	1.12	1	0	0	1.922	-0.524	0.449	6.045e-17	0.2031	0.1202	protein_coding	Cytochrome P450 superfamily protein	.
AT3G04770	8.17	9.83	6.03	1.69	2.35	2.87	12.32	7.53	9.46	1.61	2.72	3.36	-1	0	-1	-1.8	0.289	-1.923	8.702e-11	0.5594	4.02e-12	protein_coding	40s ribosomal protein SA B	.
AT3G21330	0.2	0.62	0.56	0.2	0.12	0.06	0.71	0.39	0.98	0.53	0.4	0.43	-1	0	0	-1.803	0.6	-0.608	0.0009161	0.4295	0.1984	protein_coding	basic helix-loop-helix (bHLH) DNA-binding superfamily protein	.
AT4G34740	26.02	28.58	17.79	6.72	7.01	6.99	27.4	23.08	23.05	10.72	13.59	11.66	-1	0	0	-1.803	0.024	-1.032	1.646e-28	0.9693	2.227e-10	protein_coding	GLN phosphoribosyl pyrophosphate amidotransferase 2	Encodes glutamine 5-phosphoribosylpyrophosphate amidotransferase. Mutants are deficient in leaf, but not cotyledon, plastid and palisade cell development. Mutants exhibit defective chloroplast development under non-low light, suggesting that the defect in chloroplast development is caused by photo-oxidative damage. Plays role in differential development of vascular-associated cells. Demonstrates …
AT2G14095	0.93	1.03	1.27	4.3	4.34	2.96	1.13	0.71	0.8	1.04	2.9	1.36	1	0	0	1.841	-0.283	0.986	2.364e-07	0.7727	0.01513	protein_coding	.	.
AT1G48630	51.49	53.99	33.01	10.56	13.69	15.43	81.7	54.36	59.91	21.77	27.17	26.9	-1	0	0	-1.804	0.502	-1.37	1.428e-19	0.07569	7.978e-12	protein_coding	receptor for activated C kinase 1B	Encodes a protein with similarity to mammalian RACKs. RACKs function to shuttle activated protein kinase C to different subcellular sites and may also function as a scaffold through physical interactions with other proteins. RACK1B has no phenotype on its own and probably acts redundantly with RACK1A and RACK1C.
AT2G14520	1.12	1.74	1	6.34	4.82	7.38	1.54	1.83	1.36	1.65	2.76	1.84	1	0	0	2.27	0.306	0.395	8.987e-18	0.6087	0.191	protein_coding	CBS domain-containing protein with a domain of unknown function (DUF21)	.
AT2G14560	0.03	0.2	0.18	0.03	0	0.2	2.52	3.14	0.85	0.06	0.59	0.05	0	1	-1	-0.93	3.965	-3.225	0.418	5.385e-05	8.67e-05	protein_coding	Protein of unknown function (DUF567)	Encodes LURP1, a member of the LURP cluster (late upregulated in response to Hyaloperonospora parasitica) which exhibits a pronounced upregulation after recognition of the pathogenic oomycte H. parasitica. LURP1 is required for full basal defense to H. parasitica and resistance to this pathogen mediated by the R-proteins RPP4 and RPP5.
AT1G05660	1.48	2.4	1.26	0.42	0.53	0.5	1.52	0.84	1.73	0.96	0.94	0.72	-1	0	0	-1.805	-0.317	-0.645	1.467e-06	0.618	0.08958	protein_coding	Pectin lyase-like superfamily protein	.
AT1G18370	10.31	12.89	5.55	2.64	2.91	2.66	15.3	11.41	14.81	7.39	7.03	7.3	-1	0	0	-1.805	0.532	-0.934	5.57e-16	0.09045	2.79e-05	protein_coding	ATP binding microtubule motor family protein	Encodes a kinesin HINKEL. Required for cytokinesis in pollen. Mutant has cytokinesis defects; seedling lethal.
AT4G31910	10.3	11.96	6.54	2.77	2.81	2.63	9.03	8.11	8.87	3.84	4.23	5.46	-1	0	0	-1.805	-0.144	-0.938	5.146e-18	0.7321	6.652e-06	protein_coding	HXXXD-type acyl-transferase family protein	Encodes an acyltransferase that can modify brassinosteroids (BRs) by acylation and may modulate endogenous BR levels.
AT5G12110	4.87	4.81	3.12	1.02	1.07	1.6	5.41	4.22	5.32	2.89	2.99	2.95	-1	0	0	-1.806	0.23	-0.759	8.157e-12	0.6083	0.001453	protein_coding	Glutathione S-transferase, C-terminal-like;Translation elongation factor EF1B/ribosomal protein S6	.
AT1G48570	24.07	33.71	19.15	6.72	7.86	7.37	26.12	18.76	19	8.55	10.99	9.98	-1	0	0	-1.807	-0.266	-1.114	7.918e-21	0.4168	1.164e-08	protein_coding	zinc finger (Ran-binding) family protein	.
AT2G15370	0.75	0.49	0.48	0.31	0.21	0.27	1.27	0.54	1.46	0.33	0.3	0.2	0	0	-1	-1.122	0.922	-1.975	0.02237	0.113	4.675e-06	protein_coding	fucosyltransferase 5	Predicted fucosyltransferase, based on similarity to FUT1, but not functionally redundant with FUT1.
AT2G15830	4.17	3.72	7.42	16.86	22.27	14.29	2.77	2.19	1.51	7.9	7.36	6.19	1	0	1	1.796	-1.24	1.715	5.743e-11	0.002284	6.056e-08	protein_coding	.	.
AT2G15960	304.18	265.95	530.65	1030.3	1256.59	828.81	132.25	254.2	155.21	658.19	613.99	699.16	0	0	1	1.501	-1.023	1.864	4.437e-09	0.001293	1.454e-12	protein_coding	.	.
AT2G15970	319.96	214.4	307.88	2394.57	2469.85	2340.33	297.27	265.3	237.36	1260.2	1301.12	1275.89	1	0	1	3.096	-0.074	2.262	2.308e-88	0.8373	3.686e-50	protein_coding	cold regulated 413 plasma membrane 1	encodes an alpha form of a protein similar to the cold acclimation protein WCOR413 in wheat. Expression is induced by short-term cold-treatment, water deprivation, and abscisic acid treatment.
AT2G16005	2.84	1.2	3.24	13.23	10.55	6.48	2.23	2.22	1.21	18.86	16.38	19.15	1	0	1	2.043	-0.37	3.255	1.867e-11	0.582	9.232e-26	protein_coding	MD-2-related lipid recognition domain-containing protein	.
AT1G07070	13.54	12.58	8.85	2.45	3.78	3.72	19.55	10.84	12.03	5.21	6.74	7.36	-1	0	0	-1.81	0.281	-1.133	7.444e-11	0.565	2.687e-05	protein_coding	Ribosomal protein L35Ae family protein	.
AT2G16367	0.19	0	0	13.94	10.14	4.86	0	0	0.16	5.05	0.73	3.24	1	0	1	6.793	-0.259	5.428	7.425e-16	1	2.791e-08	pseudogene	.	Encodes a defensin-like (DEFL) family protein.
AT3G56810	8.26	9.15	6.08	2.34	1.69	2.7	8.24	8.42	8.39	5.58	5.35	5.63	-1	0	0	-1.81	0.096	-0.596	8.527e-20	0.8285	0.001481	protein_coding	.	.
AT4G13390	5.83	4.31	9.77	1.23	2.36	2.09	14.12	11.7	9.36	7.44	7.19	6.91	-1	0	0	-1.81	0.818	-0.709	5.348e-11	0.01654	0.008874	protein_coding	Proline-rich extensin-like family protein	.
AT2G16700	15.03	13.85	15.18	45.77	43.41	52.62	15	15.97	13.68	21.17	24.32	25.98	1	0	0	1.683	0.018	0.68	3.12e-38	0.9781	7.433e-07	protein_coding	actin depolymerizing factor 5	Encodes actin depolymerizing factor 5 (ADF5).
AT2G16720	6.71	5.22	6.42	24.02	23.1	24.49	7.33	7.24	5.72	18.75	17.14	17.61	1	0	0	1.958	0.141	1.397	3.519e-44	0.6531	1.21e-23	protein_coding	myb domain protein 7	Encodes a member of MYB3R- and R2R3- type MYB- encoding genes
AT2G16760	0.62	0.88	0.89	2	2.66	3.11	1.52	0.58	0.79	1.39	1.54	1.62	1	0	0	1.69	0.29	0.633	3.177e-07	0.734	0.07172	protein_coding	Calcium-dependent phosphotriesterase superfamily protein	.
AT2G16790	5.42	3.79	5.24	15.04	13.74	14.9	3.77	5.57	4.36	8.55	8.94	9.84	1	0	0	1.588	-0.085	1	7.52e-19	0.8861	1.105e-07	protein_coding	P-loop containing nucleoside triphosphate hydrolases superfamily protein	.
AT2G16990	2.93	2.23	2.65	17.59	17.74	15.36	1.95	1.63	1.18	7.6	6.94	5.71	1	0	1	2.695	-0.71	2.079	1.772e-54	0.009083	5.366e-29	protein_coding	Major facilitator superfamily protein	.
AT3G55010	21.16	23.14	12.23	4.36	5.94	5.79	30.24	20.48	21.8	9.34	9.5	9.59	-1	0	0	-1.811	0.361	-1.351	2.502e-17	0.2875	2.12e-10	protein_coding	phosphoribosylformylglycinamidine cyclo-ligase, chloroplast / phosphoribosyl-aminoimidazole synthetase / AIR synthase (PUR5)	encoding phosphoribosylformylglycinamidine cyclo-ligase (syn. AIR synthetase)that phosphorylates 5-phosphoribosyl-N-formylglycinamidine (FGAM) to form 5-aminoimidazole ribonucleotide (AIR)
AT4G21270	5.57	6.91	3.44	1.26	1.69	1.58	7.77	6.73	7.67	4.11	4.45	4.04	-1	0	0	-1.811	0.481	-0.815	1.08e-17	0.0972	7.282e-05	protein_coding	kinesin 1	Encodes a kinesin-like motor protein heavy chain. Loss of function mutations have reduced fertility and are defective in spindle formation in male meiosis.
AT3G48160	2.76	3.6	1.65	0.57	0.93	0.76	4.21	2.99	3.65	2.05	1.9	1.71	-1	0	0	-1.812	0.445	-0.944	3.391e-10	0.3014	0.000529	protein_coding	DP-E2F-like 1	E2F-like protein, an inhibitor of the endocycle, preserves the mitotic state of proliferating cells by suppressing transcription of genes that are required for cells to enter the DNA endoreduplication cycle.
AT4G17490	18.96	17.54	28.07	5.88	7.82	4.61	26.14	60.67	44.58	25.03	19.66	27.14	-1	0	0	-1.814	1.024	-0.87	2.067e-11	0.001689	0.001434	protein_coding	ethylene responsive element binding factor 6	Encodes a member of the ERF (ethylene response factor) subfamily B-3 of ERF/AP2 transcription factor family (ATERF-6). The protein contains one AP2 domain. There are 18 members in this subfamily including ATERF-1, ATERF-2, AND ATERF-5. It is involved in the response to reactive oxygen species and light stress.
AT2G17500	23.29	21.4	31.96	264.83	231.92	256.82	19.26	25.47	19.7	119.52	116.42	120.13	1	0	1	3.296	-0.252	2.467	1.164e-91	0.3506	2.687e-54	protein_coding	Auxin efflux carrier family protein	.
AT3G14580	2.1	3.2	1.77	0.75	0.55	0.7	2.47	2.13	2.05	1.02	1.43	0.6	-1	0	0	-1.816	-0.08	-1.141	3.629e-08	0.9253	0.0005241	protein_coding	Pentatricopeptide repeat (PPR) superfamily protein	.
AT1G78020	49.34	45.01	40.38	12.13	14.92	11.04	62.26	50.81	57.12	22.7	20.81	22.2	-1	0	0	-1.817	0.338	-1.373	1.398e-39	0.07407	4.63e-25	protein_coding	Protein of unknown function (DUF581)	.
AT3G13560	8.69	11.47	5.13	2.22	2.87	2.04	10.29	7.62	10.06	3.71	5.53	4.33	-1	0	0	-1.818	0.147	-1.044	3.628e-13	0.7901	3.396e-05	protein_coding	O-Glycosyl hydrolases family 17 protein	.
AT2G17760	10.02	8.21	11.24	30.99	28.2	36.08	10.05	11.51	10.22	18.11	16.87	16.96	1	0	0	1.69	0.106	0.709	1.158e-36	0.7194	3.854e-07	protein_coding	Eukaryotic aspartyl protease family protein	.
AT4G26010	10.24	10.09	12.41	2.08	3.26	3.99	17.17	12.78	12.45	7.87	6.61	6.89	-1	0	0	-1.819	0.372	-0.989	4.794e-19	0.207	4.18e-07	protein_coding	Peroxidase superfamily protein	.
AT2G17840	45.3	37.55	38.4	140.77	135.23	165.73	46.6	45.1	45.16	67.17	67.94	66.67	1	0	0	1.865	0.175	0.56	2.443e-51	0.4316	1.35e-05	protein_coding	Senescence/dehydration-associated protein-related	Identified as drought-inducible gene by differential hybridization. Upregulated by high light, drought, cold and salt stress determined by microarray analysis.
AT2G18050	9.93	10.06	18.8	126.7	133.86	122.69	1.42	3.27	1.54	15.16	16.5	16.04	1	-1	1	3.301	-2.643	2.939	9.297e-48	2.352e-23	7.418e-31	protein_coding	histone H1-3	encodes a structurally divergent linker histone whose gene expression is induced by dehydration and ABA.
AT2G18150	0.56	0.22	0.15	0.4	0.17	0.39	2.98	0.83	2.1	0.69	2.13	1.6	0	1	0	0.002	2.635	-0.42	1	7.637e-05	0.4766	protein_coding	Peroxidase superfamily protein	.
AT2G18170	11.29	8.21	11.45	47.24	43.15	47.24	8.43	9.37	7.8	17.89	19.82	20.58	1	0	0	2.15	-0.277	1.188	4.343e-59	0.2221	4.147e-18	protein_coding	MAP kinase 7	.
AT5G07900	15.57	17.28	8.85	3.23	4.37	4.19	17.7	14.73	13.54	6.11	7.45	5.64	-1	0	0	-1.819	0.143	-1.261	2.863e-16	0.7613	1.308e-08	protein_coding	Mitochondrial transcription termination factor family protein	.
AT3G59680	5.45	5.84	4.96	1.75	1.5	1.31	4.64	5.38	4.66	3.5	3.47	3.03	-1	0	0	-1.82	-0.146	-0.555	1.876e-20	0.6744	0.002792	protein_coding	.	.
AT1G17380	1.06	0.83	1.48	0.2	0.18	0.61	1.92	2.59	2.42	2.1	1.54	2.3	-1	0	0	-1.821	1.018	-0.215	1.802e-05	0.009122	0.518	protein_coding	jasmonate-zim-domain protein 5	.
AT1G67180	4.05	3.65	1.62	0.66	1.04	0.92	4.87	3.59	3.95	2.72	3.81	2.27	-1	0	0	-1.822	0.417	-0.499	3.821e-08	0.4309	0.1313	protein_coding	zinc finger (C3HC4-type RING finger) family protein / BRCT domain-containing protein	.
AT2G18340	0.13	0	0	1.33	1.28	1.46	0.02	0.03	0	0.22	0.28	0.16	1	0	1	4.813	-1.197	3.409	6.583e-22	0.8857	0.0001781	protein_coding	late embryogenesis abundant domain-containing protein / LEA domain-containing protein	.
AT2G18360	4.03	4.96	4.87	22.61	29.47	25.56	6.09	5.95	5.57	8.68	10.16	9.07	1	0	0	2.487	0.348	0.662	5.371e-62	0.1768	2.509e-05	protein_coding	alpha/beta-Hydrolases superfamily protein	.
AT2G18370	18.48	17.19	20.98	63.6	69.2	57.29	11.29	11.56	6.94	17.44	23.16	24.68	1	0	0	1.746	-0.927	1.132	1.081e-23	1.882e-05	1.436e-09	protein_coding	Bifunctional inhibitor/lipid-transfer protein/seed storage 2S albumin superfamily protein	Predicted to encode a PR (pathogenesis-related) protein. Belongs to the lipid transfer protein (PR-14) family with the following members: At2g38540/LTP1, At2g38530/LTP2, At5g59320/LTP3, At5g59310/LTP4, At3g51600/LTP5, At3g08770/LTP6, At2g15050/LTP7, At2g18370/LTP8, At2g15325/LTP9, At5g01870/LTP10, At4g33355/LTP11, At3g51590/LTP12, At5g44265/LTP13, At5g62065/LTP14, At4g08530/LTP15.
AT2G18470	0.15	0.06	0.14	0.74	0.73	0.58	0.28	0.18	0.39	0.14	0.29	0.22	1	0	0	2.513	1.244	-0.379	3.952e-09	0.09205	0.5076	protein_coding	roline-rich extensin-like receptor kinase 4	Proline-rich extensin-like receptor kinase 4. Functions at an early stage of ABA signalling inhibiting primary root cell elongation by perturbing Ca2+ homeostasis.
AT2G18480	0.11	0.03	0.08	4.52	4.24	3.81	0.29	0.25	0.11	0.85	1.18	0.93	1	0	1	5.729	1.509	2.138	9.8e-63	0.06823	1.403e-10	protein_coding	Major facilitator superfamily protein	.
AT2G18540	0	0	0.05	0.96	0.57	1.21	0	0.06	0.08	0.22	0.16	0.17	1	0	1	5.589	1.321	2.014	2.793e-19	0.618	0.007362	protein_coding	RmlC-like cupins superfamily protein	.
AT2G18550	0.68	0.34	0.58	18.3	19	18.54	0.74	1.68	0.62	16.08	11.98	15.9	1	0	1	5.087	0.888	3.858	8.628e-74	0.1724	7.522e-55	protein_coding	homeobox protein 21	Encodes a homeodomain leucine zipper class I (HD-Zip I) protein.
AT2G18700	59.47	64.12	116.12	291.27	248.4	283.69	42.47	75.14	72.74	178.63	153.41	178.11	1	0	0	1.78	-0.333	1.422	6.285e-14	0.419	4.506e-09	protein_coding	trehalose phosphatase/synthase 11	Encodes an enzyme putatively involved in trehalose biosynthesis. The protein has a trehalose synthase (TPS)-like domain that may or may not be active as well as a trehalose phosphatase (TPP)-like domain.
AT4G24015	22.38	16.22	25.78	6.69	6.5	4.95	16.9	18.83	16.56	9.79	10.16	8.26	-1	0	0	-1.822	-0.303	-0.892	3.856e-22	0.302	2.43e-06	protein_coding	RING/U-box superfamily protein	.
AT4G25310	2.01	2.14	2.2	0.51	0.67	0.6	3.13	1.92	3.12	0.65	0.78	0.69	-1	0	-1	-1.822	0.365	-1.951	1.663e-09	0.4023	5.877e-12	protein_coding	2-oxoglutarate (2OG) and Fe(II)-dependent oxygenase superfamily protein	.
AT4G26660	7.63	9.55	4.01	1.65	2.32	2	12.07	9.47	10.23	5.69	6	5.43	-1	0	0	-1.822	0.587	-0.892	2.016e-14	0.07371	0.0001639	protein_coding	.	.
AT2G19810	10.63	8.24	15.91	87.31	74.16	63.96	8.41	12.36	11.6	43.25	35.04	40.97	1	0	1	2.694	-0.107	1.882	1.696e-39	0.8333	3.379e-20	protein_coding	CCCH-type zinc finger family protein	Encodes Oxidation-related Zinc Finger 1 (OZF1), a plasma membrane protein involved in oxidative stress.
AT2G19900	0.22	0.25	0.24	79.51	77.58	89.22	0.17	0.04	0.12	15.72	15.76	14.05	1	0	1	8.429	-1.062	7.058	0	0.141	8.707e-225	protein_coding	NADP-malic enzyme 1	The malic enzyme (EC 1.1.1.40) encoded by AtNADP-ME1 is expressed in response to developmental and cell-specific signals. The enzyme is active in vitro and appears to function as a homohexamer or homooctamer. It is believed to be a cytosolic protein.
AT5G46790	27.71	33.08	23.64	7.15	7.8	8.95	29.69	22.95	23.04	10.11	10.23	10.84	-1	0	0	-1.822	-0.155	-1.279	6.645e-29	0.605	2.827e-15	protein_coding	PYR1-like 1	Encodes a member of the PYR (pyrabactin resistance )/PYL(PYR1-like)/RCAR (regulatory components of ABA receptor) family proteins with 14 members. PYR/PYL/RCAR family proteins function as abscisic acid sensors. Mediate ABA-dependent regulation of protein phosphatase 2Cs ABI1 and ABI2.
AT2G20080	0.74	0.33	0.52	3.27	2.27	2.32	0.82	0.69	0.57	3.9	2.77	3.13	1	0	1	2.277	0.367	2.227	3.269e-12	0.6574	4.617e-14	protein_coding	.	.
AT5G56610	3.18	2.37	3.72	0.6	1.23	0.76	2.91	3.47	2.55	1.82	2.33	1.73	-1	0	0	-1.822	-0.061	-0.606	1.597e-09	0.9563	0.03888	protein_coding	Phosphotyrosine protein phosphatases superfamily protein	.
AT2G20500	2.23	1.87	2.18	6.49	7.19	7.22	2.28	3.03	3.05	4.37	4.82	4.31	1	0	0	1.728	0.405	0.693	1.094e-18	0.2505	0.0006829	protein_coding	.	.
AT2G20560	4.07	2.45	3.25	13.58	12.19	15.08	4.07	4.18	3.66	6.28	7.91	8.16	1	0	0	2.055	0.28	0.909	6.746e-31	0.4042	6.7e-07	protein_coding	DNAJ heat shock family protein	.
AT1G61560	4.8	3.95	4.59	1.37	1.19	1.2	2.76	2.28	2.69	3.61	3.11	3.76	-1	0	0	-1.825	-0.785	0.437	1.808e-26	2.066e-05	0.00992	protein_coding	Seven transmembrane MLO family protein	A member of a large family of seven-transmembrane domain proteins specific to plants, homologs of the barley mildew resistance locus o (MLO) protein. The Arabidopsis genome contains 15 genes encoding MLO proteins, with localization in plasma membrane. Phylogenetic analysis revealed four clades of closely-related AtMLO genes. ATMLO6 belongs to the clade IV, with AtMLO2, AtMLO3 and AtMLO12. The gen…
AT2G37700	0.85	1.11	0.69	0.21	0.3	0.22	1.08	1.2	0.94	0.27	0.32	0.37	-1	0	-1	-1.825	0.293	-1.722	1.038e-07	0.595	3.402e-08	protein_coding	Fatty acid hydroxylase superfamily	.
AT4G12320	70.59	65.34	42.18	14.63	17.44	18.22	102.14	69.48	88.96	33.51	45.91	41.17	-1	0	0	-1.825	0.549	-1.112	5.864e-21	0.03896	1.584e-08	protein_coding	cytochrome P450, family 706, subfamily A, polypeptide 6	member of CYP706A
AT2G20825	0.24	0.13	0	3.7	4.05	5.36	0.09	0.15	0.24	0.22	0.29	0.19	1	0	0	5.09	0.361	0.545	5.217e-31	0.9419	0.5262	protein_coding	Developmental regulator, ULTRAPETALA	.
AT2G02630	1.78	1.71	2.06	0.42	0.57	0.57	1.77	1.18	1.41	0.69	0.61	0.42	-1	0	0	-1.827	-0.341	-1.357	6.41e-12	0.3885	7.107e-07	protein_coding	Cysteine/Histidine-rich C1 domain family protein	.
AT1G60110	0.98	1.3	1.07	0.28	0.28	0.39	1.74	1.52	1.78	0.42	0.57	0.29	-1	0	-1	-1.828	0.591	-1.983	8.392e-09	0.09637	8.55e-13	protein_coding	Mannose-binding lectin superfamily protein	.
AT3G20110	3.26	4.15	2.5	0.95	0.83	1	4.58	3.66	4.7	1.05	1.35	0.96	-1	0	-1	-1.828	0.389	-1.949	2.539e-14	0.2572	3.642e-17	protein_coding	cytochrome P450, family 705, subfamily A, polypeptide 20	member of CYP705A
AT4G15680	28.94	25.23	40.87	9.17	9.23	8.3	17.8	22.94	22.31	13.08	12.33	9.61	-1	0	0	-1.83	-0.595	-0.85	3.622e-21	0.01649	2.05e-05	protein_coding	Thioredoxin superfamily protein	.
AT1G34420	0.81	0.65	0.6	0.17	0.26	0.13	0.78	0.88	0.71	0.46	0.57	0.56	-1	0	0	-1.835	0.197	-0.57	4.129e-09	0.726	0.03609	protein_coding	leucine-rich repeat transmembrane protein kinase family protein	.
AT2G21100	0.82	1.21	0.98	2.29	4.96	3.79	2.66	1.35	1.45	3.05	1.65	2.16	1	0	0	1.872	0.865	0.32	1.432e-06	0.1677	0.4535	protein_coding	Disease resistance-responsive (dirigent-like protein) family protein	.
AT2G21180	2.3	2.39	3.66	19.1	18.98	19.35	2.97	2.29	2.67	8.45	9.13	8.75	1	0	1	2.767	-0.081	1.725	1.833e-52	0.901	1.618e-19	protein_coding	.	.
AT2G21187	0.43	0.91	0.54	6.16	6.54	7.56	0.75	0.32	0.67	1.89	2.42	1.58	1	0	1	3.431	-0.089	1.737	1.514e-33	0.9626	3.683e-08	other_rna	other RNA	other RNA
AT2G21490	0	0	0	3.59	2.7	3.01	0	0	0	0.28	0.52	0.24	1	0	1	8.737	0	5.789	4.057e-30	1	2.202e-05	protein_coding	dehydrin LEA	.
AT2G21510	0.3	0.46	0.15	1.58	1.2	2.06	0.26	0.25	0.34	0.54	0.37	0.49	1	0	0	2.408	-0.081	0.724	2.46e-10	1	0.1588	protein_coding	DNAJ heat shock N-terminal domain-containing protein	.
AT2G21610	0.14	0.32	0.36	1.67	1.11	1.01	0.46	0.43	0.08	0.54	0.64	1.04	1	0	0	2.189	0.245	1.189	1.973e-06	0.8862	0.01773	protein_coding	pectinesterase 11	.
AT2G30820	1.9	1.86	1.04	0.4	0.56	0.36	1.86	1.49	2.57	0.85	0.94	1.27	-1	0	0	-1.835	0.308	-0.945	4.715e-08	0.5917	0.002462	protein_coding	.	.
AT4G23770	3.39	2.56	1.53	0.55	0.9	0.6	2.86	2.48	3.34	1.56	1.32	1.64	-1	0	0	-1.836	0.216	-0.934	2.208e-08	0.7324	0.002275	protein_coding	.	.
AT4G31890	3.82	3.75	2.17	0.71	1.2	0.79	3.26	2.58	4.02	1.34	1.98	1.98	-1	0	0	-1.836	0.021	-0.893	4.173e-11	0.996	0.001186	protein_coding	ARM repeat superfamily protein	.
AT2G21820	0.97	0.92	1.59	23.04	18.68	14.73	0.1	1.02	0.9	5.9	5.34	5.94	1	0	1	3.991	-0.809	3.088	2.877e-36	0.4064	5.463e-16	protein_coding	.	.
AT4G10370	0.82	0.99	0.85	0.15	0.28	0.31	0.99	0.47	0.86	0.14	0.23	0.18	-1	0	-1	-1.837	-0.182	-2.09	5.5e-07	0.8216	8.991e-08	protein_coding	Cysteine/Histidine-rich C1 domain family protein	.
AT5G05840	0.5	0.98	0.42	0.05	0.22	0.25	1.13	0.56	1.04	0.31	0.26	0.31	-1	0	-1	-1.837	0.528	-1.625	0.0001579	0.4657	0.0001781	protein_coding	Protein of unknown function (DUF620)	.
AT2G22200	1.74	1.98	1.48	7.08	5.1	5.53	3.28	1.88	2.24	5.25	5.38	6.06	1	0	0	1.77	0.517	1.169	1.267e-14	0.1863	1.417e-07	protein_coding	Integrase-type DNA-binding superfamily protein	encodes a member of the DREB subfamily A-6 of ERF/AP2 transcription factor family. The protein contains one AP2 domain. There are 8 members in this subfamily including RAP2.4.
AT2G22240	5.11	3.45	4.45	35.78	33.33	27.17	4.6	4.95	5.07	13.69	16.22	16.3	1	0	1	2.884	0.164	1.661	4.879e-78	0.6057	9.299e-28	protein_coding	myo-inositol-1-phosphate synthase 2	** Referred to as MIPS1 in Mitsuhashi et al 2008. Myo-inositol-1-phosphate synthase isoform 2. Expressed in leaf, root and silique. Immunolocalization experiments with an antibody recognizing MIPS1, MIPS2, and MIPS3 showed endosperm localization.
AT1G10780	5.23	6.28	3.14	0.93	1.65	1.49	5.34	6.09	5.71	2.88	3.19	2.94	-1	0	0	-1.84	0.231	-0.927	7.059e-13	0.6154	0.0001604	protein_coding	F-box/RNI-like superfamily protein	.
AT4G22250	4.86	3.79	3.12	1.16	0.98	1.14	3.88	4.43	3.48	2.89	2.94	2.3	-1	0	0	-1.842	0.004	-0.544	2.33e-12	1	0.02618	protein_coding	RING/U-box superfamily protein	.
AT2G22430	81.87	92.88	70.06	308.76	280.96	340.89	80.17	82.25	82.13	168.43	178.53	165.96	1	0	0	1.927	-0.001	1.069	2.316e-49	1	4.739e-16	protein_coding	homeobox protein 6	Encodes a homeodomain leucine zipper class I (HD-Zip I) protein that is a target of the protein phosphatase ABI1 and regulates hormone responses in Arabidopsis.
AT2G22470	17.8	13.93	17.3	124.83	134.85	158.56	23.55	14.92	12.76	35.75	38.42	38.56	1	0	0	3.09	0.064	1.135	3.308e-62	0.9064	9.599e-10	protein_coding	arabinogalactan protein 2	Encodes arabinogalactan-protein (AGP2).
AT2G22510	7.54	4.63	8.85	125.67	177.09	197.55	7.33	4.45	4.91	31.95	21.53	23.66	1	0	1	4.566	-0.334	2.203	1.872e-75	0.4621	2.648e-20	protein_coding	hydroxyproline-rich glycoprotein family protein	.
AT2G22590	0.2	0.36	0.22	15.43	15.98	17.53	0.95	0.51	0.9	6.09	5.88	5.02	1	1	1	5.978	1.623	2.83	5.784e-140	0.0002022	1.235e-44	protein_coding	UDP-Glycosyltransferase superfamily protein	.
AT2G22680	5.57	4.98	6.01	21.23	20.24	22.77	4.7	6.4	6.07	13.22	13.8	12.84	1	0	0	1.952	0.048	1.216	1.277e-50	0.897	1.359e-20	protein_coding	Zinc finger (C3HC4-type RING finger) family protein	.
AT2G22690	3.62	3.58	4.73	13.34	12.85	14.18	4.38	5.61	4.35	8.03	7.36	7.55	1	0	0	1.752	0.259	0.679	6.659e-31	0.3538	1.74e-05	protein_coding	zinc ion binding	.
AT2G22860	13.39	8.08	23.05	13.12	11.46	7.57	3.45	6.3	3.46	10.06	7.03	7.56	0	-1	0	-0.47	-1.755	0.9	0.1817	1.632e-05	0.01601	protein_coding	phytosulfokine 2 precursor	Phytosulfokine 2 precursor, coding for a unique plant peptide growth factor.
AT2G22970	8.35	6.74	9.95	28.86	28.96	29.01	13.81	11.38	10.63	16.66	14.12	14.98	1	0	0	1.79	0.514	0.352	1.809e-35	0.007824	0.02204	protein_coding	serine carboxypeptidase-like 11	.
AT2G23030	9.77	9.05	15.23	40.8	39.14	44.92	8.51	12.79	10.57	24.63	24.38	20.83	1	0	0	1.871	-0.099	1.132	1.736e-25	0.8282	8.764e-10	protein_coding	SNF1-related protein kinase 2.9	encodes a member of SNF1-related protein kinases (SnRK2)
AT3G57490	16.36	17.07	9.33	3.46	4.58	3.82	22.23	15.56	16.64	6.89	7.7	6.94	-1	0	0	-1.843	0.351	-1.339	1.537e-16	0.3149	8.882e-10	protein_coding	Ribosomal protein S5 family protein	.
AT2G23110	0.23	0.19	0.66	8.32	9.72	8.62	0.13	0.42	0.28	3.21	4.1	3.54	1	0	1	4.565	-0.421	3.692	6.322e-54	0.7963	1.017e-28	protein_coding	Late embryogenesis abundant protein, group 6	.
AT2G23120	97.24	86.58	104.91	532.6	544.42	561.17	99.24	110.61	85.66	305.99	312.98	301.51	1	0	1	2.504	0.033	1.639	1.671e-85	0.9318	1.73e-38	protein_coding	Late embryogenesis abundant protein, group 6	.
AT2G23150	10.99	7.49	16.24	64.58	58.31	68.2	8.31	11.43	12.17	30.21	32.76	33.27	1	0	1	2.458	-0.125	1.593	8.663e-33	0.7972	1.578e-14	protein_coding	natural resistance-associated macrophage protein 3	Encodes a member of the Nramp2 metal transporter family; like its homolog Atnramp4, localized in vacuolar membrane. Seedlings of double mutant, atnramp3-1 atnramp4-1, were arrested at early germination.
AT2G23170	3.84	4.52	3.54	15.43	10.35	19.16	5.08	4.21	5.57	4.45	4.82	4.11	1	0	0	1.916	0.322	-0.151	7.049e-22	0.3566	0.5357	protein_coding	Auxin-responsive GH3 family protein	encodes an IAA-amido synthase that conjugates Asp and other amino acids to auxin in vitro.
AT2G23180	1.79	1.62	1.45	12.49	12.92	13.11	2.29	1.76	1.67	3.41	3.59	4.51	1	0	0	2.987	0.244	1.006	1.407e-66	0.5405	4.813e-08	protein_coding	cytochrome P450, family 96, subfamily A, polypeptide 1	member of CYP96A
AT2G23450	12.87	13.59	17.51	48.53	44.41	50.01	11.69	17.62	15.95	27.61	27.88	27.92	1	0	0	1.7	0.04	0.883	8.687e-29	0.9307	1.917e-08	protein_coding	Protein kinase superfamily protein	.
AT5G23420	20.27	30.12	9.62	4.11	6.44	6.13	27.04	21.54	22.85	10.97	14.08	11.02	-1	0	0	-1.844	0.254	-0.987	4.112e-10	0.6608	0.000992	protein_coding	high-mobility group box 6	Encodes HMGB6, a protein belonging to the subgroup of HMGB (high mobility group B) proteins. Localized in the nucleus. Binds to supercoiled DNA in vitro. HMGB6 is phosphorylated by protein kinase CK2alpha within its acidic C-terminal domain.
AT1G50560	4.81	4.63	5.37	1.81	1.27	1.02	5.06	5.3	4.74	4.77	3.83	2.77	-1	0	0	-1.845	0.027	-0.413	3.76e-17	0.9761	0.06239	protein_coding	cytochrome P450, family 705, subfamily A, polypeptide 25	member of CYP705A
AT5G40150	5.53	6.53	5.23	1.18	1.96	1.64	7.74	6.05	6.13	2.57	4.26	3.26	-1	0	0	-1.845	0.208	-0.982	1.727e-16	0.6054	4.736e-06	protein_coding	Peroxidase superfamily protein	.
AT1G18590	13.6	14.29	5.07	2.3	3.35	3.49	25.15	13.5	20.78	7.3	8.77	11.35	-1	0	0	-1.849	0.852	-1.115	1.145e-08	0.0512	0.0006123	protein_coding	sulfotransferase 17	encodes a desulfoglucosinolate sulfotransferase, involved in the final step of glucosinolate core structure biosynthesis. Has a broad-substrate specificity with preference with methionine-derived desulfoglucosinolates.
AT1G28670	35.03	38.89	27.37	8.89	10.5	8.64	35.54	27.63	34.46	12.75	13.97	13.65	-1	0	0	-1.85	-0.052	-1.274	7.452e-35	0.8942	9.374e-18	protein_coding	GDSL-like Lipase/Acylhydrolase superfamily protein	Arabidopsis thaliana lipase
AT3G10530	11.05	15.77	7.55	2.66	3.23	3.65	14.57	9.87	11.12	3.67	4.45	5.52	-1	0	0	-1.85	0.051	-1.381	2.174e-14	0.947	1.36e-08	protein_coding	Transducin/WD40 repeat-like superfamily protein	.
AT2G23790	15.74	18.19	17.9	85.73	78.02	80.39	17.52	20.23	20.25	42.87	43.44	41.49	1	0	0	2.236	0.162	1.14	3.591e-87	0.4469	1.167e-23	protein_coding	Protein of unknown function (DUF607)	.
AT2G23910	3.71	4.03	4.7	14.45	14.17	26.34	6.3	6.04	5.17	10.37	8.7	9	1	0	0	2.138	0.493	0.679	7.095e-22	0.1618	0.003358	protein_coding	NAD(P)-binding Rossmann-fold superfamily protein	.
AT2G24040	11.64	4.61	9.14	35.58	40.42	37.42	8.16	7.15	4.49	18.92	18.07	18.27	1	0	0	2.15	-0.363	1.476	4.227e-19	0.4457	5.572e-09	protein_coding	Low temperature and salt responsive protein family	.
AT2G24260	24.3	22.3	34.85	99.95	88.65	92.39	14.21	22.71	19.94	45.16	42.54	47.49	1	0	0	1.785	-0.52	1.25	1.733e-24	0.03425	3.029e-12	protein_coding	LJRHL1-like 1	Encodes a basic helix-loop-helix (bHLH) protein that regulates root hair development. One of the three Arabidopsis homologs of the Lotus japonicus ROOTHAIRLESS1 (LjRHL1) gene: At2g24260 (AtLRL1), At4g30980 (AtLRL2), and At5g58010 (AtLRL3).
AT2G24430	2.72	1.5	2.01	6.06	6.9	6.78	2.1	1.54	2.06	2.22	1.4	2.39	1	0	0	1.653	-0.133	0.081	4.195e-12	0.849	0.8415	protein_coding	NAC domain containing protein 38	.
AT2G24540	3.29	3.15	3.11	23.14	20.47	19.07	2.52	2.9	2.71	7.67	8.19	10.33	1	0	1	2.714	-0.233	1.692	4.547e-62	0.529	3.341e-23	protein_coding	Galactose oxidase/kelch repeat superfamily protein	.
AT3G52170	11.17	15.65	6.55	2.65	3.86	2.71	16.05	11.18	11.51	5.83	5.54	4.87	-1	0	0	-1.85	0.218	-1.255	4.923e-13	0.6663	1.154e-06	protein_coding	DNA binding	.
AT4G15670	7.96	5.4	9.66	1.78	2.57	2	4.87	5.69	5.72	3.81	5.61	4.09	-1	0	0	-1.851	-0.506	-0.27	2.021e-11	0.1989	0.3603	protein_coding	Thioredoxin superfamily protein	.
AT1G35560	2.57	2.88	2.21	0.58	0.86	0.64	3.71	3.04	3.34	1.15	1.37	1.3	-1	0	0	-1.855	0.403	-1.399	6.627e-14	0.206	1.345e-10	protein_coding	TCP family transcription factor	Encodes a member of the TCP-P subfamily that is involved in flowering time control and plant development. Mutants present an early flowering phenotype.
AT3G18600	22.64	30.65	12.98	4.89	6.84	6.56	34.59	20.73	26.52	10.01	11.03	11.44	-1	0	0	-1.856	0.306	-1.333	8.54e-14	0.4907	1.109e-07	protein_coding	P-loop containing nucleoside triphosphate hydrolases superfamily protein	.
AT2G25090	3.32	4.26	5.09	12.61	11.86	12.56	2.14	4.75	3.64	10.96	10.55	11.59	0	0	1	1.545	-0.271	1.655	2.536e-13	0.5161	1.564e-14	protein_coding	CBL-interacting protein kinase 16	Encodes a member of the SNF1-related kinase (SnRK) gene family (SnRK3.18), which has also been reported as a member of the CBL-interacting protein kinases (CIPK16) and is involved in salinity tolerance.
AT2G39040	1.24	0.64	1.42	0.15	0.48	0.26	1.88	0.68	0.17	0.59	0.79	0.63	-1	0	0	-1.857	-0.269	-0.443	0.003781	0.8624	0.5593	protein_coding	Peroxidase superfamily protein	.
AT5G17160	18	20.3	10.36	3.47	5.25	4.69	26.1	20.21	22.75	12.78	12.95	11.93	-1	0	0	-1.857	0.507	-0.876	7.274e-19	0.08405	2.794e-05	protein_coding	.	.
AT2G25450	481.26	386.19	648.89	1702.12	1615.6	1894.7	497.18	656.53	620.08	1476.46	1438.44	1399.75	1	0	0	1.781	0.226	1.282	1.472e-25	0.4574	1.148e-13	protein_coding	2-oxoglutarate (2OG) and Fe(II)-dependent oxygenase superfamily protein	encodes a protein whose sequence is similar to ACC oxidase
AT2G25460	1.73	2.04	2.11	14.73	11.94	10.95	1.94	2.59	3.13	9.56	9.81	7.86	1	0	1	2.678	0.38	1.83	3.291e-45	0.2596	3.416e-23	protein_coding	.	.
AT2G25625	2.83	2.35	0.61	75.49	66.68	72.8	4.23	2.9	3.82	19.05	18.45	18.95	1	0	1	5.226	0.938	2.36	7.308e-129	0.003545	2.233e-33	protein_coding	.	.
AT1G49730	13.3	13.55	9.94	2.87	3.38	3.91	13.02	12.59	12.4	5.87	7.01	6.33	-1	0	0	-1.858	0.048	-0.984	4.676e-35	0.9038	1.897e-11	protein_coding	Protein kinase superfamily protein	.
AT3G06680	13.96	12.83	8.36	3.75	3.64	2.2	13.66	8.19	8.19	4.14	5.77	4.16	-1	0	0	-1.858	-0.223	-1.097	4.866e-11	0.6796	0.0001353	protein_coding	Ribosomal L29e protein family	.
AT2G25890	0	0.07	0.13	4.44	3.92	3.36	0	0	0	0	0.26	0.22	1	0	1	5.681	-3.34	4.57	2.959e-29	0.5675	0.01935	protein_coding	Oleosin family protein	.
AT2G25940	1.01	1.05	1.41	8.29	8.68	8.41	0.92	0.78	0.82	2.47	2.01	2.8	1	0	0	2.861	-0.463	1.53	1.411e-51	0.2752	5.253e-12	protein_coding	alpha-vacuolar processing enzyme	Encodes a vacuolar processing enzyme belonging to a novel group of cysteine proteinases that is expressed in vegetative organs and is upregulated in association with various types of cell death and under stressed conditions.
AT3G54770	5.75	5.15	7.94	1.22	1.92	2.08	13.18	8.96	9.29	3.7	2.27	3.81	-1	0	-1	-1.858	0.735	-1.68	8.671e-12	0.02535	4.852e-11	protein_coding	RNA-binding (RRM/RBD/RNP motifs) family protein	Encodes a putative RNA binding protein that is localized in the nucleus and affects ABA-regulated seed germination of Arabidopsis.
AT2G26230	26.19	20.71	33.2	87.6	80.66	89.81	27.04	28.28	26.81	51.64	48.45	49.18	1	0	0	1.686	0.034	0.862	1.296e-32	0.9384	3.479e-09	protein_coding	uricase / urate oxidase / nodulin 35, putative	.
AT3G57157	7.63	4.46	1.62	0.77	1.59	1.35	6.19	2.79	5.01	1.81	2.66	2.06	-1	0	0	-1.858	0.036	-1.099	0.0005377	1	0.03751	other_rna	other RNA	other RNA
AT2G26290	1.35	0.69	0.98	3.6	4.05	5.64	1.39	1.23	0.63	2.18	2.11	2.31	1	0	0	2.122	0.104	1.017	4.164e-13	0.9227	0.001124	protein_coding	root-specific kinase 1	.
AT2G26310	0.91	0.67	0.41	2.34	2.08	2.07	0.89	0.82	0.72	1.04	1.23	1.26	1	0	0	1.704	0.294	0.535	6.134e-11	0.6472	0.06756	protein_coding	Chalcone-flavanone isomerase family protein	Encodes a plastid stroma localized fatty acid binding protein.
AT1G78440	1.31	0.59	0.24	0.15	0.1	0.35	1.35	1.15	1	0.93	0.95	0.53	-1	0	0	-1.859	0.711	-0.545	0.001488	0.35	0.2714	protein_coding	Arabidopsis thaliana gibberellin 2-oxidase 1	Encodes a gibberellin 2-oxidase that acts on C19 gibberellins.
AT3G14740	3.7	3.05	0.98	0.38	0.79	0.96	4.66	3.41	3.6	1.18	2.26	1.84	-1	0	0	-1.861	0.598	-1.145	1.793e-05	0.3762	0.006211	protein_coding	RING/FYVE/PHD zinc finger superfamily protein	.
AT2G26630	0.11	0.76	0.66	0.72	0.71	1.03	1.58	2.07	1.77	1.84	1.82	1.67	0	1	0	0.681	1.823	-0.024	0.1577	1.621e-05	0.9767	transposable_element_gene	transposable element gene	transposable element gene
AT2G26690	15.89	14.42	18.25	85.63	85.23	98.27	14.65	19.7	17.52	70.39	67.36	70.92	1	0	1	2.469	0.094	2.009	4.57e-72	0.759	5.595e-49	protein_coding	Major facilitator superfamily protein	.
AT2G26695	9.91	6.72	11.82	31.48	37.62	31.55	7.7	6.44	5.19	22.56	19.32	22.41	1	0	1	1.816	-0.561	1.73	1.126e-22	0.05232	2.621e-19	protein_coding	Ran BP2/NZF zinc finger-like superfamily protein	.
AT2G02740	16.2	16.49	10.07	3.45	4.01	4.3	20.71	15.51	14.6	6.97	8.35	7.32	-1	0	0	-1.862	0.252	-1.168	3.27e-19	0.4761	7.613e-09	protein_coding	ssDNA-binding transcriptional regulator	Encodes a homolog of the potato p24 protein. It shares the conserved KGKAAL domain, a putative DNA-binding domain, with potato p24 and is localized to the plastid and not the nucleus.
AT2G32940	1.12	0.84	0.74	0.18	0.38	0.16	1.44	1.16	1.32	0.87	0.92	0.8	-1	0	0	-1.862	0.542	-0.599	3.691e-10	0.1377	0.01813	protein_coding	Argonaute family protein	Encodes a nuclear localized 879-amino-acid protein that contains conserved PAZ and PIWI domains that is important for the accumulation of specific heterochromatin-related siRNAs, and for DNA methylation and transcriptional gene silencing.
AT2G27150	7.76	6.51	8.73	48.94	48.07	54.8	6.97	9.64	9.21	18.04	18.65	19.07	1	0	0	2.721	0.166	1.111	3.188e-76	0.548	3.514e-14	protein_coding	abscisic aldehyde oxidase 3	Encodes the aldehyde oxidase delta isoform catalyzing the final step in abscisic acid biosynthesis.
AT5G66750	5.16	5.93	3.24	1.19	1.51	1.21	7.36	5.48	6.43	4.31	3.69	3.42	-1	0	0	-1.862	0.431	-0.758	1.553e-17	0.1652	0.000348	protein_coding	chromatin remodeling 1	Protein is similar to SWI2/SNF2 chromatin remodeling proteins. DDM1 is appears to act as a chromatin-remodeling ATPase involved in cytosine methylation in CG and non-CG contexts. Involved in gene silencing and maintenance of DNA methylation and histone methylation. Hypomethylation of many genomic regions occurs in ddm1 mutants, and can cause several phenotypic abnormalities, but some loci, such a…
AT2G20590	4.28	3.56	1.64	0.77	1.17	0.62	4.23	3.14	3.19	2.49	1.89	1.73	-1	0	0	-1.864	0.16	-0.791	2.063e-08	0.8312	0.01683	protein_coding	Reticulon family protein	.
AT2G35040	37.27	56.22	31.52	9.94	12.9	11.46	50.03	41.3	46.86	20.13	22.52	22.8	-1	0	0	-1.864	0.145	-1.078	3.593e-25	0.6936	3.143e-09	protein_coding	AICARFT/IMPCHase bienzyme family protein	.
AT2G27830	24.68	20.7	37.11	106.03	88.28	88.81	24.38	36.6	28.83	74.49	71.24	72.54	1	0	0	1.778	0.121	1.281	3.795e-21	0.7732	2.293e-11	protein_coding	.	.
AT5G07990	2.46	2.46	2.62	0.92	0.66	0.47	4.49	3.64	3.26	2.02	2.85	2.73	-1	0	0	-1.864	0.595	-0.583	4.401e-14	0.03947	0.007389	protein_coding	Cytochrome P450 superfamily protein	Required for flavonoid 3' hydroxylase activity. Enzyme abundance relative to CHS determines Quercetin/Kaempferol metabolite ratio.
AT3G43800	40.75	41.47	39.82	10.21	11.6	11.65	40.95	35.04	39.7	25.1	22.61	23.19	-1	0	0	-1.867	-0.077	-0.707	4.621e-54	0.7567	1.436e-09	protein_coding	glutathione S-transferase tau 27	Encodes glutathione transferase belonging to the tau class of GSTs. Naming convention according to Wagner et al. (2002).
AT3G49410	2.47	2.52	1.59	0.66	0.38	0.78	2.34	2.49	2.06	1.27	1.09	1.13	-1	0	0	-1.868	0.069	-0.981	4.738e-12	0.9328	0.0001051	protein_coding	Transcription factor IIIC, subunit 5	.
AT2G28110	14.02	9.46	20.15	63.11	55.33	54.97	6.86	12.46	9.15	34.9	30.61	32.25	1	0	1	1.989	-0.619	1.781	3.828e-19	0.05131	4.413e-15	protein_coding	Exostosin family protein	Homolog to AT5G22940, a member of glycosyltransferase family 47 that is involved in secondary cell wall biosynthesis. It exhibits high sequence similarity to tobacco (Nicotiana plumbaginifolia) pectin glucuronyltransferase. Protein has a domain that shares significant similarity with the pfam03016 domain. It is expressed specifically in developing vessels and fiber cells, and FRA8 is targeted to …
AT2G37600	32.97	38.94	25.43	7.39	10.88	8.27	46.2	27.59	30.92	12.08	19.04	16.57	-1	0	0	-1.869	0.107	-1.135	6.633e-16	0.8455	9.653e-07	protein_coding	Ribosomal protein L36e family protein	.
AT3G45710	5.86	5.51	4.91	1.33	1.4	1.74	7.77	8.2	7.35	5.17	5.21	4.58	-1	0	0	-1.871	0.518	-0.642	1.071e-28	0.004269	1.089e-05	protein_coding	Major facilitator superfamily protein	.
AT4G36150	1.65	1.5	1.22	0.43	0.37	0.39	1.88	1.57	1.82	0.82	0.62	0.62	-1	0	0	-1.871	0.276	-1.357	6.833e-17	0.4023	3.478e-11	protein_coding	Disease resistance protein (TIR-NBS-LRR class) family	.
AT4G25890	23.91	47.55	18.1	7.36	8.58	8.48	28.46	17.46	21.31	10.31	13.28	13.25	-1	0	0	-1.872	-0.411	-0.867	8.077e-11	0.3905	0.00354	protein_coding	60S acidic ribosomal protein family	.
AT2G28400	2.01	2.08	2.63	66.26	52.41	62.87	3.56	5.01	4.59	19.32	24.18	22.34	1	0	1	4.745	0.958	2.324	7.357e-143	0.0004345	1.149e-42	protein_coding	Protein of unknown function, DUF584	.
AT2G28470	18.71	17.04	15.75	60.62	60.75	59.16	20.37	19.62	20.94	45.47	44.18	46.11	1	0	0	1.81	0.243	1.156	1.369e-57	0.1746	2.159e-24	protein_coding	beta-galactosidase 8	putative beta-galactosidase (BGAL8 gene)
AT2G23050	2.67	2.55	1.96	0.49	0.71	0.76	3.43	2.83	2.57	1.54	1.73	1.43	-1	0	0	-1.874	0.302	-0.916	6.182e-14	0.4068	3.697e-05	protein_coding	Phototropic-responsive NPH3 family protein	A member of the NPY gene family (NPY1/AT4G31820, NPY2/AT2G14820, NPY3/AT5G67440, NPY4/AT2G23050, NPY5/AT4G37590). Involved in auxin-mediated organogenesis.
AT2G28690	2.15	2.49	1.93	0.75	0.61	1.07	2.12	1.77	1.9	0.26	0.57	0.96	0	0	-1	-1.447	-0.174	-1.65	6.343e-06	0.7765	4.826e-07	protein_coding	Protein of unknown function (DUF1635)	.
AT4G38070	2.34	3.28	1.63	0.62	0.76	0.58	3.86	2.68	3.49	1.93	1.6	1.75	-1	0	0	-1.876	0.47	-0.926	4.282e-15	0.1682	5.974e-05	protein_coding	basic helix-loop-helix (bHLH) DNA-binding superfamily protein	.
AT4G38950	9.09	11.55	4.51	1.71	2.72	2.41	11.75	8.53	10.17	4.31	4.98	4.71	-1	0	0	-1.876	0.277	-1.122	5.545e-13	0.5609	1.884e-05	protein_coding	ATP binding microtubule motor family protein	.
AT1G78270	9.47	11.68	11.95	3.2	2.83	2.98	12.35	12.62	12.36	5.02	4.27	4.88	-1	0	0	-1.878	0.173	-1.395	5.222e-39	0.4584	8.979e-25	protein_coding	UDP-glucosyl transferase 85A4	.
AT3G17640	6.92	5.7	4.92	1.34	1.72	1.71	9.85	7.34	9.31	4.04	3.78	3.45	-1	0	0	-1.878	0.597	-1.236	2.213e-18	0.01416	9.383e-11	protein_coding	Leucine-rich repeat (LRR) family protein	.
AT2G29090	12.31	7.95	9.31	52.19	47.99	52.59	9.95	9.3	9.6	31.42	38.36	30.54	1	0	1	2.367	-0.037	1.797	2.504e-59	0.9404	5.081e-35	protein_coding	cytochrome P450, family 707, subfamily A, polypeptide 2	Encodes a protein with ABA 8'-hydroxylase activity, involved in ABA catabolism. Member of the CYP707A gene family. This gene predominantly accumulates in dry seeds and is up-regulated immediately following imbibition. CYP707A2 appears to play a major role in the rapid decrease in ABA levels during early seed imbibition.
AT2G23690	3.88	4.17	3.71	0.76	1.12	1.32	4.04	3.83	4.53	4.47	2.76	4.1	-1	0	0	-1.879	0.079	-0.126	2.986e-12	0.9157	0.6477	protein_coding	.	.
AT2G29300	4.48	5.52	3.52	24.88	19.67	16.66	8.14	7.46	6.11	6.94	9.48	10.89	1	0	0	2.183	0.688	0.332	3.089e-25	0.01777	0.1481	protein_coding	NAD(P)-binding Rossmann-fold superfamily protein	.
AT5G53110	3.4	3.25	4.4	0.49	1	1.56	2.78	2.89	2.58	2.49	3.17	2.88	-1	0	0	-1.879	-0.424	0.05	1.16e-11	0.3086	0.8922	protein_coding	RING/U-box superfamily protein	.
AT2G29350	0.55	0.41	0.18	7.41	6.85	8.95	0.36	0.51	0.75	1.91	3.47	2.11	1	0	1	4.35	0.512	2.208	1.008e-39	0.519	1.16e-11	protein_coding	senescence-associated gene 13	senescence-associated gene SAG13 encoding a short-chain alcohol dehydrogenase
AT2G29370	1.28	1.57	0.86	0.77	1.1	1.31	3.96	4.86	5.51	1.39	2.05	1.69	0	1	0	-0.218	1.956	-1.48	0.5802	2.112e-11	9.126e-09	protein_coding	NAD(P)-binding Rossmann-fold superfamily protein	.
AT2G29380	0.04	0	0.04	80.81	73.01	81.37	0.12	0.03	0.1	14.74	16.88	16	1	0	1	11.293	1.496	7.515	0	0.4858	6.647e-195	protein_coding	highly ABA-induced PP2C gene 3	.
AT2G29450	102.46	83.47	78.74	283.62	251.21	296.17	94.9	99.75	103.38	155.37	188.38	176.46	1	0	0	1.65	0.171	0.804	3.827e-35	0.4883	4.263e-09	protein_coding	glutathione S-transferase tau 5	Encodes a member of the TAU glutathione S-transferase gene family. Gene expression is induced by exposure to auxin, pathogen and herbicides. Naming convention according to Wagner et al. (2002)
AT2G29460	6.76	2.58	6.63	45.35	40.92	44.19	5.19	7.33	8.09	20.33	21.16	19.63	1	0	0	3.02	0.357	1.57	4.192e-38	0.3817	1.274e-11	protein_coding	glutathione S-transferase tau 4	Encodes glutathione transferase belonging to the tau class of GSTs. Naming convention according to Wagner et al. (2002).
AT2G29710	0.27	0.33	0.2	1.06	0.73	0.93	0.45	0.32	0.44	0.83	0.67	0.61	1	0	0	1.749	0.603	0.78	1.653e-06	0.442	0.02748	protein_coding	UDP-Glycosyltransferase superfamily protein	.
AT5G49215	2.83	2.85	1.76	0.51	0.59	0.93	3.68	2.84	3.27	1.23	1.39	1.72	-1	0	0	-1.882	0.401	-1.167	1.457e-11	0.3163	3.823e-06	protein_coding	Pectin lyase-like superfamily protein	.
AT2G29950	0.35	0.72	0.85	3.04	4.18	3.77	0.4	0.39	0.24	1.17	1.19	0.86	1	0	1	2.504	-0.887	1.621	3.334e-15	0.2453	0.0001334	protein_coding	ELF4-like 1	.
AT1G72610	1313.41	976.88	1208.84	273.75	359.89	314.81	1493.56	1187.3	1064.31	713.62	763.68	673.01	-1	0	0	-1.883	0.098	-0.801	3.615e-32	0.7841	9.526e-07	protein_coding	germin-like protein 1	germin-like protein (GLP1)
AT2G30140	34.07	31.12	45.42	112.7	103.56	128.9	30.59	43.16	40.72	84.87	90.05	79.38	1	0	0	1.641	0.049	1.152	6.507e-24	0.9172	3.689e-12	protein_coding	UDP-Glycosyltransferase superfamily protein	Encodes a putative glycosyltransferase. Regulates flowering time via FLOWERING LOCUS C.
AT2G30360	5.33	6.9	9.52	37.61	32.42	37.27	6.32	9.43	8.75	24.23	22.62	22.96	1	0	0	2.3	0.169	1.512	1.174e-37	0.6441	2.214e-17	protein_coding	SOS3-interacting protein 4	Encodes a SOS2-like protein kinase that is a member of the CBL-interacting protein kinase family.Loss of function mutants show a decrease in sensitivity to high pH.Phosphorylates AHA2, a plasma membrane H+ ATPase.This phosphorylation appears to regulate the activity of the proton transporter.
AT2G30395	1.88	1.28	2.09	8.5	7.67	11.09	1.86	3.24	2.07	4.82	3.91	3.63	1	0	0	2.36	0.437	0.787	2.647e-19	0.3866	0.004775	protein_coding	ovate family protein 17	Member of the plant specific ovate protein family of unknown function.
AT2G30400	4.35	2.3	4.83	18.56	15.07	19.25	3.14	4.52	3.01	8.14	7.55	7.37	1	0	0	2.192	-0.116	1.112	1.902e-23	0.8555	1.617e-06	protein_coding	ovate family protein 2	.
AT3G42800	2.67	2.46	1.87	0.55	0.86	0.44	2.16	1.93	2.09	1.49	1.02	1.02	-1	0	0	-1.883	-0.174	-0.813	5.073e-12	0.7441	0.002042	protein_coding	.	.
AT2G30550	6.12	8.26	7.63	75.63	67.04	71.73	6.65	6.6	7.08	22.88	23.78	23.75	1	0	1	3.285	-0.113	1.792	3.44e-157	0.6851	1.255e-48	protein_coding	alpha/beta-Hydrolases superfamily protein	Encodes a lipase that hydrolyzes phosphatidylcholine, glycolipids as well as triacylglycerols.
AT5G08330	22.91	24.6	20.02	4.88	7.24	6.14	22.38	18.24	21.8	11.25	9.14	13.89	-1	0	0	-1.883	-0.112	-0.862	1.347e-26	0.7593	8.494e-07	protein_coding	TCP family transcription factor	.
AT5G43350	74.91	51.34	98.46	21	18.96	20.93	54.92	46.79	51.44	48.98	52.3	53.9	-1	0	0	-1.884	-0.553	0.019	8.434e-26	0.02045	0.9398	protein_coding	phosphate transporter 1;1	Encodes an inorganic phosphate transporter Pht1;1. Mutants display enhanced arsenic accumulation. Members of the Pht1 family of phosphate transporters include: Pht1;1/At5g43350, Pht1;2/At5g43370, Pht1;3/At5g43360, Pht1;4/At2g38940, Pht1;5/At2g32830, Pht1;6/At5g43340, Pht1;7/At3g54700, Pht1;8/At1g20860, Pht1;9/At1g76430 (Plant Journal 2002, 31:341).
AT1G10990	7.78	5.2	5.12	1.8	1.61	1.47	7.39	4.99	6.03	2.25	2.87	2.68	-1	0	0	-1.885	0.025	-1.237	1.164e-13	0.9864	4.289e-07	protein_coding	.	.
AT2G31083	6.06	3.97	3.25	5.73	6.5	6.35	1.37	1.89	0.82	1.13	1.24	0.74	0	-1	0	0.484	-1.694	-0.403	0.09988	6.254e-06	0.4037	protein_coding	CLAVATA3/ESR-RELATED 5	Member of a large family of putative ligands homologous to the Clavata3 gene. Consists of a single exon.
AT2G31085	0.47	0.74	2.54	5.84	4.19	5.15	0.85	1.79	1.16	4.32	2.93	3.54	1	0	0	1.982	-0.009	1.502	8.371e-07	1	0.0003872	protein_coding	CLAVATA3/ESR-RELATED 6	Member of a large family of putative ligands homologous to the Clavata3 gene. Consists of a single exon. Can replace CLV3 function in vivo.
AT3G23890	13.46	15.97	9.54	3.08	4.22	3.24	19.4	16.17	18.43	9.98	8.76	9.01	-1	0	0	-1.885	0.472	-0.96	3.572e-28	0.04464	2.399e-08	protein_coding	topoisomerase II	Encodes a topoisomerase II that is highly expressed in young seedlings. The protein is localized in the nucleus and gene expression levels are increased in proliferative tissues.
AT2G31180	0.12	0.73	0.23	1.52	1.65	2.49	1.08	0.54	0.88	0.51	1.33	1.27	1	0	0	2.398	1.243	0.311	7.595e-07	0.1136	0.5716	protein_coding	myb domain protein 14	Member of the R2R3 factor gene family.
AT5G55830	0.92	1.32	0.61	0.04	0.4	0.32	1.7	1.43	1.44	0.83	0.84	0.87	-1	0	0	-1.885	0.689	-0.846	9.744e-07	0.1648	0.01182	protein_coding	Concanavalin A-like lectin protein kinase family protein	.
AT2G31260	9.09	9.17	9.31	31.18	27.2	30.86	7.78	9.71	8.88	14.99	14.69	15.07	1	0	0	1.694	-0.066	0.764	6.829e-51	0.8179	7.9e-11	protein_coding	autophagy 9 (APG9)	Involved in autophagy, the process of vacuolar bulk degradation of cytoplasmic components. Mutant shows accelerated bolting and senescence.
AT2G31570	106.53	79.85	120.11	427.13	416.74	447.56	100.73	114.69	96.21	216.05	205.41	218.99	1	0	0	2.074	0.023	1.039	5.774e-47	0.9639	1.016e-12	protein_coding	glutathione peroxidase 2	glutathione peroxidase GPx
AT1G58602	31.35	30.67	29.28	8.13	7.49	9.1	29.06	30.52	30.63	18.04	18.31	17.27	-1	0	0	-1.886	-0.017	-0.751	2.933e-59	0.9673	1.536e-10	protein_coding	LRR and NB-ARC domains-containing disease resistance protein	.
AT2G31751	1.14	1.14	0.73	3.44	3.28	3.76	1.16	1.23	1.06	1.75	1.62	1.3	1	0	0	1.801	0.203	0.431	3.433e-17	0.7138	0.07427	other_rna	other RNA	other RNA
AT3G44590	17.63	29.94	11.17	5.58	4.96	5.31	24.62	15.14	17.11	7.38	10.26	9.46	-1	0	0	-1.886	-0.043	-1.069	1.133e-10	0.966	0.0003084	protein_coding	60S acidic ribosomal protein family	.
AT2G31940	0.59	0.87	0.66	3.01	2.85	2.92	0.73	0.97	0.64	1.48	2.45	1.43	1	0	0	2.049	0.152	1.179	9.214e-08	0.9368	0.004092	protein_coding	.	.
AT2G31945	4.6	7.95	11.52	89.81	71.74	79.5	2.34	9.22	8.55	26.94	28.38	29.37	1	0	1	3.32	-0.265	2.077	1.08e-20	0.7348	5.414e-09	protein_coding	.	.
AT2G31980	0.41	0.61	0.66	6.11	6.6	6.82	0.67	1.02	0.51	2.87	3.06	2.74	1	0	1	3.516	0.374	1.972	3.29e-35	0.6589	4.465e-11	protein_coding	PHYTOCYSTATIN 2	.
AT2G31990	0.62	0.86	0.66	3.22	3.07	4.05	0.84	0.56	0.64	1.51	1.74	1.26	1	0	0	2.266	-0.057	1.129	1.314e-19	0.973	4.848e-05	protein_coding	Exostosin family protein	.
AT2G32150	149.48	128.33	295.62	674.34	621.04	654.83	108.48	204.27	180.58	652.7	473.34	630.23	1	0	1	1.766	-0.217	1.832	6.057e-11	0.6953	3.631e-11	protein_coding	Haloacid dehalogenase-like hydrolase (HAD) superfamily protein	.
AT4G36120	1.87	2.64	2.1	0.38	0.79	0.6	2.34	1.77	2.1	1.39	1.12	1.32	-1	0	0	-1.887	-0.084	-0.699	2.176e-15	0.8831	0.00253	protein_coding	Plant protein of unknown function (DUF869)	.
AT3G05150	1.35	1.02	1.85	0.42	0.31	0.42	2.11	2.06	2.6	0.78	0.38	0.82	-1	0	-1	-1.888	0.674	-1.751	3.227e-08	0.08992	4.226e-09	protein_coding	Major facilitator superfamily protein	.
AT2G32510	1.71	2.39	0.94	30.83	24.72	25.13	1.88	2.32	2.05	17.99	13.76	16.15	1	0	1	4.016	0.327	2.937	6.239e-82	0.4851	7.534e-49	protein_coding	mitogen-activated protein kinase kinase kinase 17	member of MEKK subfamily
AT2G32530	4.32	4.4	6.95	23.36	19.57	22.92	4.66	5.89	5.96	14.25	15.22	13.59	1	0	0	2.067	0.071	1.383	1.793e-35	0.8689	9.761e-17	protein_coding	cellulose synthase-like B3	encodes a gene similar to cellulose synthase
AT2G32620	0.8	1.13	0.82	0.32	0.29	0.35	1.06	0.76	0.94	0.44	0.21	0.16	0	0	-1	-1.499	0.015	-1.775	4.002e-06	1	1.548e-07	protein_coding	cellulose synthase-like B	encodes a gene similar to cellulose synthase
AT4G20230	0.9	0.43	0.44	0.21	0.17	0.08	1.73	1.24	1.32	0.68	0.4	0.64	-1	0	0	-1.888	1.274	-1.31	1.481e-05	0.001554	7.147e-05	protein_coding	Terpenoid cyclases/Protein prenyltransferases superfamily protein	.
AT5G64000	1.48	1.18	1.18	0.19	0.41	0.44	1.51	1.28	1.34	0.97	0.32	0.77	-1	0	0	-1.889	0.104	-0.995	5.349e-07	0.9123	0.004215	protein_coding	Inositol monophosphatase family protein	3'(2'),5'-bisphosphate nucleotidase
AT5G65010	109.22	139.98	106.36	28.29	34.84	32.76	115.12	111.22	125.79	69.55	74.82	70.07	-1	0	0	-1.89	-0.014	-0.716	1.492e-43	0.9824	2.873e-07	protein_coding	asparagine synthetase 2	Encodes asparagine synthetase (ASN2).
AT2G33060	2.2	2.13	2.18	8.37	7.32	7.72	2.23	2.72	2.38	4.81	5.21	5.58	1	0	0	1.845	0.169	1.091	1.209e-39	0.571	1.148e-14	protein_coding	receptor like protein 27	.
AT2G33150	104.5	109.05	165.03	691.59	627.02	727.31	88.24	128.3	120.35	337.21	296.64	321.96	1	0	0	2.434	-0.169	1.504	6.476e-41	0.6343	9.674e-17	protein_coding	peroxisomal 3-ketoacyl-CoA thiolase 3	Encodes an organellar (peroxisome, glyoxysome) 3-ketoacyl-CoA thiolase, involved in fatty acid b-oxidation during germination and subsequent seedling growth. Mutants have defects in glyoxysomal fatty acid beta-oxidation. EC2.3.1.16 thiolase.
AT4G22305	2.37	3.38	2.27	0.53	0.97	0.62	2.46	2.19	2.37	1.42	1.96	2.04	-1	0	0	-1.891	-0.184	-0.368	1.291e-10	0.7429	0.2159	protein_coding	alpha/beta-Hydrolases superfamily protein	encodes a carboxylesterase that inhibits AvrBsT-triggered phenotypes in Arabidopsis
AT3G58100	2.91	3.4	1.98	0.61	0.98	0.59	3.89	3.44	2.64	1.91	1.88	1.18	-1	0	0	-1.892	0.275	-1.016	1.402e-08	0.6278	0.0008529	protein_coding	plasmodesmata callose-binding protein 5	Encodes a member of the X8-GPI family of proteins. It localizes to the plasmodesmata and is predicted to bind callose.
AT2G33380	1.31	0.93	1.6	558.68	478.33	593.16	0.47	1.07	1.06	44.08	49.98	43.33	1	0	1	8.711	-0.582	5.726	0	0.2677	2.264e-174	protein_coding	Caleosin-related family protein	Encodes a calcium binding protein whose mRNA is induced upon treatment with NaCl, ABA and in response to dessication. mRNA expression under drought conditions is apparent particularly in leaves and flowers. Isoform of caleosin with a role as a peroxygenase involved in oxylipin metabolism during biotic and abiotic stress. Involved in the production of 2-hydroxy-octadecatrienoic acid.
AT2G33385	0.44	0.04	0.11	1.59	2.67	2.47	0.42	0.03	0.1	0.27	0.73	0.75	1	0	1	3.44	-0.107	1.617	9.902e-10	0.9723	0.0103	protein_coding	actin-related protein C2B	.
AT3G12610	16.54	21.8	11.39	3.48	5.02	4.86	19.02	15.2	17.14	7.36	7.77	9.3	-1	0	0	-1.894	0.049	-1.07	4.217e-19	0.9407	3.992e-07	protein_coding	Leucine-rich repeat (LRR) family protein	Plays role in DNA-damage repair/toleration. Partially complements RecA- phenotypes.
AT2G33590	19.58	23.2	24.93	206.8	199.1	217.15	19.75	27.61	24.74	63.03	72.83	64.84	1	0	0	3.202	0.09	1.477	3.762e-106	0.7838	3.216e-25	protein_coding	NAD(P)-binding Rossmann-fold superfamily protein	Encodes a protein with homology to members of the dihydroflavonol-4-reductase (DFR) superfamily. The expression pattern of AtCRL1 indicates that CRL1 has a role in embryogenesis and seed germination. AtCRL1 is induced by ABA, drought and heat, and is highly expressed in seeds.
AT3G17330	9.57	10.39	7.31	2.25	2.8	2.24	10.88	10.53	11.27	4.87	4.89	5.25	-1	0	0	-1.894	0.263	-1.121	2.324e-34	0.2565	2.931e-14	protein_coding	evolutionarily conserved C-terminal region 6	.
AT1G06350	1	0.73	0.58	0.2	0.11	0.33	1.34	0.97	1.17	0.25	0	0.32	-1	0	-1	-1.896	0.591	-2.544	8.28e-05	0.3228	7.954e-09	protein_coding	Fatty acid desaturase family protein	.
AT2G34070	39.47	41.91	57.02	328.49	270.11	336.15	38.03	59.57	49.16	174.1	190.5	176.58	1	0	1	2.755	0.084	1.883	3.99e-54	0.8437	8.025e-27	protein_coding	TRICHOME BIREFRINGENCE-LIKE 37	Encodes a member of the TBL (TRICHOME BIREFRINGENCE-LIKE) gene family containing a plant-specific DUF231 (domain of unknown function) domain. TBL gene family has 46 members, two of which (TBR/AT5G06700 and TBL3/AT5G01360) have been shown to be involved in the synthesis and deposition of secondary wall cellulose, presumably by influencing the esterification state of pectic polymers. A nomenclature…
AT1G63100	9.07	10.89	5.1	2.69	2.6	1.38	15.17	11.15	13.37	6.48	6.42	5.95	-1	0	0	-1.898	0.665	-1.075	6.073e-14	0.04915	1.701e-05	protein_coding	GRAS family transcription factor	.
AT2G28000	149.52	214.85	97.86	37.71	41.27	45.06	210.74	164.85	207.06	87.53	109.32	81.89	-1	0	0	-1.898	0.334	-1.064	3.091e-18	0.3599	1.777e-06	protein_coding	chaperonin-60alpha	Encodes chaperonin-60 alpha, a molecular chaperone involved in Rubisco folding. Mutants display aberrant chloroplast and embryo development.
AT2G34340	1.05	1.63	1.23	9.9	8.04	8.31	0.87	0.96	1.55	4.08	3.26	3.84	1	0	1	2.748	-0.204	1.724	2.033e-29	0.81	1.266e-10	protein_coding	Protein of unknown function, DUF584	.
AT2G34350	0.37	0.38	0.65	5.61	4.51	3.53	0.47	0.42	0.53	2.12	1.23	1.79	1	0	1	3.272	0.01	1.855	4.736e-28	1	3.213e-09	protein_coding	Nodulin-like / Major Facilitator Superfamily protein	.
AT2G41950	12.34	14.9	6.94	2.28	3.19	3.7	15.23	11.17	14.37	4.54	6.46	5.51	-1	0	0	-1.898	0.257	-1.305	5.604e-13	0.5925	4.966e-07	protein_coding	.	.
AT2G34500	3.6	3	4.76	36.42	31.34	29.47	1.87	4.41	3.06	16.37	16.15	17.59	1	0	1	3.094	-0.289	2.427	8.47e-45	0.4946	3.418e-28	protein_coding	cytochrome P450, family 710, subfamily A, polypeptide 1	Encodes a protein with C22-sterol desaturase activity. The enzyme was shown to catalyze in the presence of NADPH the conversion of &beta;-sitosterol to stigmasterol, but not that of 24-<i>epi</i>-campesterol to brassicasterol (unlike CYP710A2).
AT4G25050	366.8	513.81	297.24	102.13	94.04	119.83	430	422.56	532.54	213.6	219.67	211.54	-1	0	0	-1.898	0.234	-1.103	9.816e-27	0.4574	8.781e-10	protein_coding	acyl carrier protein 4	encodes an acyl carrier protein predominantly expressed in leaves. Gene expression is upregulated by light.
AT2G34600	3.19	2.22	9.93	24.37	18.61	20.53	5.16	13.41	11.12	31	22.88	27.6	1	0	0	2.041	0.944	1.457	4.043e-07	0.1118	0.000377	protein_coding	jasmonate-zim-domain protein 7	.
AT2G34610	0.62	0.54	0.94	52.63	46.19	45.76	0.97	1.39	1.34	11.92	11.14	11.24	1	0	1	6.074	0.787	3.212	1.632e-230	0.05462	7.008e-74	protein_coding	.	.
AT2G34810	4.42	4.96	3	63.18	42.47	52.24	8.17	5.8	9.47	17.78	21.84	15.45	1	0	0	3.675	0.924	1.231	2.626e-63	0.0004194	3.742e-09	protein_coding	FAD-binding Berberine family protein	.
AT2G34850	0.68	0.3	0.09	4.12	4.36	4.32	0.44	0.11	0.26	1.54	1.22	1.72	1	0	1	3.578	-0.361	2.433	2.186e-26	0.7761	1.794e-10	protein_coding	NAD(P)-binding Rossmann-fold superfamily protein	.
AT1G68390	0.73	0.46	0.63	0.06	0.2	0.22	1.01	0.74	0.9	0.16	0.3	0.28	-1	0	-1	-1.899	0.538	-1.814	4.032e-05	0.3382	3.687e-06	protein_coding	Core-2/I-branching beta-1,6-N-acetylglucosaminyltransferase family protein	.
AT3G23190	5.8	5.11	5.69	1.64	1.39	1.42	8.97	6.1	5.35	2.57	1.74	2.78	-1	0	0	-1.899	0.299	-1.52	9.554e-14	0.4638	2.969e-10	protein_coding	HR-like lesion-inducing protein-related	.
AT2G35060	13.21	15.08	16.31	63.08	59.59	59.46	13.74	14.48	13.88	29.58	30.99	31.86	1	0	0	2.029	-0.084	1.135	8.797e-68	0.7528	6.487e-22	protein_coding	K+ uptake permease 11	potassium transporter
AT2G35070	0.06	0	0.24	31.8	32.12	38.01	0	0.1	0	1.49	1.89	1.23	1	0	1	8.212	-1.494	5.255	1.312e-148	0.7441	1.984e-19	protein_coding	.	.
AT5G04230	9.1	11.47	7.48	2.47	2.73	2.28	13.6	11.11	13.85	3.29	4.21	3.72	-1	0	-1	-1.901	0.462	-1.781	4.934e-28	0.04082	2.791e-26	protein_coding	phenyl alanine ammonia-lyase 3	Member of Phenylalanine ammonialyase (PAL) gene family. Differs significantly from PAL1 and PAL2 and other sequenced plant PAL genes. Arabidopsis has four PALs: AT2G37040 (PAL1), AT3G53260 (PAL2), AT5G04230 (PAL3) and AT3G10340 (PAL4).
AT5G45480	8.78	11.64	10.39	2.57	3.11	2.54	12.47	9.6	11.21	5.85	7.2	6.87	-1	0	0	-1.901	0.112	-0.741	4.559e-35	0.7172	8.52e-07	protein_coding	Protein of unknown function (DUF594)	.
AT2G35300	0	0.46	0.39	127.01	105.35	139.62	0.08	0.08	0.08	7.72	9.44	9.61	1	0	1	8.727	-1.643	6.593	1.24e-222	0.2916	5.094e-60	protein_coding	Late embryogenesis abundant protein, group 1 protein	Encodes LEA4-2/LEA18, a member of the Late Embryogenesis Abundant (LEA) proteins which typically accumulate in response to low water availability conditions imposed during development or by the environment.
AT2G35585	1.92	3.33	2.69	9.09	8.42	11.03	2.97	2.26	2.55	5.09	6.35	5.03	1	0	0	1.845	-0.019	1.074	1.154e-16	0.9872	4.725e-06	protein_coding	.	.
AT2G35730	2.63	1.8	4.75	37.2	30.71	34.06	1.74	3.33	2.89	4.51	5.66	4.51	1	0	0	3.451	-0.229	0.886	4.01e-42	0.7636	0.003275	protein_coding	Heavy metal transport/detoxification superfamily protein	.
AT2G35940	22.81	22.72	25.43	79.33	63	74.52	21.1	26.14	24.57	38.72	40.43	43.36	1	0	0	1.611	0.017	0.771	3.849e-35	0.9741	9.011e-09	protein_coding	BEL1-like homeodomain 1	Encodes a member of the BEL-like homeodomain protein family. Ecotopic expression in the embryo sac leads to defects in nuclear migration and cellularization and embryo sacs with multiple egg cells. Loss of function alleles have no female gametophyte defects. The ecotopic expression phenotype requires KNAT3 because it can be suppressed by loss of KNAT3 function alleles. Localized to the nucleus bu…
AT2G35950	0.94	0.29	1.19	2.35	2.55	2.87	0.35	0.21	0.55	1.38	1.7	1.6	1	0	1	1.649	-1.132	2.056	4.257e-07	0.07833	2.215e-07	protein_coding	embryo sac development arrest 12	.
AT2G35980	1.76	1.07	1.85	5.35	6.34	3.57	0.47	0.75	0.28	3.23	1.92	2.67	1	-1	1	1.698	-1.648	2.38	4.972e-08	0.00064	2.466e-10	protein_coding	Late embryogenesis abundant (LEA) hydroxyproline-rich glycoprotein family	Encodes a protein whose sequence is similar to tobacco hairpin-induced gene (HIN1) and Arabidopsis non-race specific disease resistance gene (NDR1). Expression of this gene is induced by cucumber mosaic virus, spermine and during senescence. The gene product is localized to the chloroplast.
AT2G36080	9.65	7.41	12.96	41.38	34.79	41.19	8.06	10.03	8.71	26.85	27.55	24.58	1	0	0	1.963	-0.168	1.559	9.761e-34	0.6206	2.229e-21	protein_coding	AP2/B3-like transcriptional factor family protein	Encodes a plant-specific B3 DNA-binding domain transcription factor. Has transcription repressor activity.
AT4G34880	0.79	0.87	0.62	0.16	0.21	0.23	1.21	0.88	0.91	0.51	0.62	0.35	-1	0	0	-1.903	0.405	-1.034	8.033e-06	0.5133	0.003568	protein_coding	Amidase family protein	.
AT5G57170	22.09	17.17	18.62	4.19	5.49	5.81	21.33	15.41	14.71	8.55	10.47	9.14	-1	0	0	-1.904	-0.169	-0.871	6.982e-24	0.6263	3.038e-06	protein_coding	Tautomerase/MIF superfamily protein	.
AT2G36270	2.31	3.59	3.41	27.56	21.24	25.61	1.84	2.04	1.98	7.69	6.36	8.07	1	0	1	3	-0.668	1.92	7.107e-69	0.009439	3.012e-26	protein_coding	Basic-leucine zipper (bZIP) transcription factor family protein	Encodes a member of the basic leucine zipper transcription factor family, involved in ABA signalling during seed maturation and germination. The Arabidopsis abscisic acid (ABA)-insensitive abi5 mutants have pleiotropic defects in ABA response, including decreased sensitivity to ABA inhibition of germination and altered expression of some ABA-regulated genes. Comparison of seed and ABA-inducible v…
AT2G36500	0.68	1	0.78	2.56	2.68	3.1	1	0.89	1.02	1.34	1.15	1.06	1	0	0	1.763	0.254	0.281	1.976e-15	0.633	0.288	protein_coding	CBS / octicosapeptide/Phox/Bemp1 (PB1) domains-containing protein	.
AT4G01770	1.64	1.86	1.98	0.45	0.48	0.53	1.93	2	1.98	0.27	0.48	0.23	-1	0	-1	-1.906	0.104	-2.592	1.178e-11	0.8583	1.61e-18	protein_coding	rhamnogalacturonan xylosyltransferase 1	Encodes a protein with UDP-xylose-dependent xylosyltransferase activity, which transfers Xyl onto L-fucose and (albeit less efficiently) L-arabinose. The linkage to L-fucose was shown to be preferentially to the <i>O</i>-4 position. Analysis of mutant containing T-DNA insertion in this gene indicate that the RGXT1 protein might be involved in the synthesis of the &alpha;-D-Xyl-(1,3)-&alpha;-L-Fuc…
AT2G36630	18.79	12.33	20.58	59.08	51.59	54.11	14.02	19.65	14.53	26.35	26.01	31.53	1	0	0	1.671	-0.103	0.8	5.39e-22	0.8037	9.184e-06	protein_coding	Sulfite exporter TauE/SafE family protein	.
AT2G36640	0	0.14	0.03	4.2	3.94	4.67	0	0	0.1	2.03	1.55	1.43	1	0	1	6.214	-0.63	5.506	1.962e-57	0.9182	1.107e-33	protein_coding	embryonic cell protein 63	Encodes putative phosphotyrosine protein belonging to late embryogenesis abundant (LEA) protein in group 3 that might be involved in maturation and desiccation tolerance of seeds. RFLP and CAPS mapping place it on chromosome 4 but the nucleotide sequence maps it to chromosome 2.
AT2G36690	8.66	8.36	14.55	4.44	5.36	4.7	8.42	10.71	6.02	26.45	37.25	19.18	0	0	1	-1.123	-0.33	1.72	2.757e-05	0.4909	8.182e-11	protein_coding	2-oxoglutarate (2OG) and Fe(II)-dependent oxygenase superfamily protein	.
AT2G36770	1.6	0.82	1.39	8.74	7.71	9.75	0.95	1.37	1.31	2.95	3.54	2.35	1	0	0	2.766	-0.088	1.285	9.769e-34	0.9207	1.568e-07	protein_coding	UDP-Glycosyltransferase superfamily protein	.
AT2G36780	5.07	0.94	3.98	86.77	63.11	88.61	3.5	4.88	4.47	13.86	18.29	9.36	1	0	1	4.572	0.359	1.691	1.011e-30	0.6105	6.224e-06	protein_coding	UDP-Glycosyltransferase superfamily protein	.
AT2G36895	28.92	21.13	38.99	100.25	98.42	94.05	26.33	32.62	31.08	72.03	57.37	55.39	1	0	0	1.715	0.014	1.037	1.183e-22	0.9887	7.795e-09	protein_coding	.	.
AT4G35180	0.44	0.56	0.48	0.08	0.1	0.22	1.57	1.34	0.99	0.08	0.49	0.26	-1	0	-1	-1.909	1.395	-2.223	0.0001656	0.001944	1.399e-08	protein_coding	LYS/HIS transporter 7	.
AT5G53250	7.67	7.19	6.2	1.16	2.7	1.67	10.08	5.09	3.52	2.7	2.65	1.91	-1	0	0	-1.91	-0.167	-1.369	9.103e-07	0.8458	0.0005877	protein_coding	arabinogalactan protein 22	.
AT2G37150	5.9	5.37	7.03	19.75	16.3	19.58	4.88	6.68	5.21	10.54	9.81	9.6	1	0	0	1.601	-0.129	0.838	2.338e-29	0.6822	1.931e-08	protein_coding	RING/U-box superfamily protein	.
AT2G37280	1.67	1.82	1.31	0.67	0.52	0.81	2.84	2.03	2.76	0.8	0.84	0.82	0	0	-1	-1.269	0.67	-1.634	5.017e-09	0.008592	1.42e-15	protein_coding	pleiotropic drug resistance 5	Encodes an ATP-binding cassette (ABC) transporter. Expressed in the vascular tissue of primary stem.
AT1G29980	6.07	7.83	3.84	1.09	1.83	1.78	7.94	6.19	7.38	2.45	3.5	3.26	-1	0	0	-1.913	0.282	-1.224	1.892e-13	0.5354	1.307e-06	protein_coding	Protein of unknown function, DUF642	.
AT4G20430	7.01	7.77	4.99	1.57	2.01	1.64	8.68	7.69	9.33	5.42	4.94	5.15	-1	0	0	-1.913	0.381	-0.728	9.607e-28	0.113	1.314e-05	protein_coding	Subtilase family protein	.
AT2G37440	1.51	1.63	1.69	5.46	4.97	5.59	1.94	1.9	2.41	4.11	4.49	3.81	1	0	0	1.726	0.371	0.986	1.109e-25	0.1937	1.618e-09	protein_coding	DNAse I-like superfamily protein	.
AT5G20400	17.89	13.89	20.1	4.77	4.09	4.97	14.88	18.33	17.85	8.61	8.88	8.71	-1	0	0	-1.913	-0.026	-0.962	6.561e-32	0.966	1.155e-09	protein_coding	2-oxoglutarate (2OG) and Fe(II)-dependent oxygenase superfamily protein	encodes a protein whose sequence is similar to flavanone 3 hydroxylase from Malus.
AT2G37570	20.49	21.5	23.99	69.76	65.06	74.38	18.05	19.15	20.72	33	36.82	33.28	1	0	0	1.664	-0.188	0.832	5.932e-44	0.3758	1.664e-11	protein_coding	HSP20-like chaperones superfamily protein	encodes a protein that can complement the salt-sensitive phenotype of a calcineurin (CaN)-deficient yeast mutant. This gene occurs in a single-copy and is 75% identical to tobacco SLT1 gene.
AT2G37580	3.04	2.02	1.86	11.5	10.08	10.03	3.73	1.3	2.53	3.51	4.04	3.7	1	0	0	2.187	0.133	0.566	6.321e-15	0.8778	0.07138	protein_coding	RING/U-box superfamily protein	.
AT5G46330	5.55	5.84	5.85	1.5	1.34	1.76	4.07	4.48	3.42	2.49	2.53	2.53	-1	0	0	-1.913	-0.526	-0.664	1.728e-38	0.002169	6.998e-06	protein_coding	Leucine-rich receptor-like protein kinase family protein	Encodes a leucine-rich repeat serine/threonine protein kinase that is expressed ubiquitously. FLS2 is involved in MAP kinase signalling relay involved in innate immunity. Essential in the perception of flagellin, a potent elicitor of the defense response. FLS2 is directed for degradation by the bacterial ubiquitin ligase AvrPtoB.
AT4G04940	5.73	6.86	3.36	1.07	1.45	1.71	10.12	5.03	6.88	2.05	2.15	2.06	-1	0	-1	-1.914	0.468	-1.813	2.61e-12	0.2695	3.15e-11	protein_coding	transducin family protein / WD-40 repeat family protein	.
AT2G37670	0.48	0.21	0.39	1.09	1.19	1.38	0.6	0.61	0.45	0.49	0.41	0.48	1	0	0	1.738	0.605	-0.26	3.028e-10	0.2183	0.4402	protein_coding	Transducin/WD40 repeat-like superfamily protein	.
AT2G30540	3.25	2.62	3.96	0.53	1.05	1.02	2.82	1.58	2.83	1.47	2.06	1.2	-1	0	0	-1.915	-0.444	-0.623	7.596e-08	0.3985	0.09174	protein_coding	Thioredoxin superfamily protein	.
AT2G37760	32.56	27.58	36.82	148.61	142.66	177.13	23.68	34.28	31.37	79.12	94.83	79.76	1	0	0	2.271	-0.12	1.506	5.21e-46	0.7316	4.395e-21	protein_coding	NAD(P)-linked oxidoreductase superfamily protein	Encodes an NADPH-dependent aldo-keto reductase that can act on a wide variety of substrates in vitro including aliphatic and aromatic aldehydes and steroids. Transcript levels for this gene are up-regulated in response to cold, salt, and drought stress.
AT2G37770	11.94	8.64	14.06	37.56	39.67	47.93	7.58	11.06	10.59	22.18	28.06	19.59	1	0	0	1.85	-0.249	1.257	5.26e-23	0.4846	7.041e-11	protein_coding	NAD(P)-linked oxidoreductase superfamily protein	Encodes an NADPH-dependent aldo-keto reductase that can act on a wide variety of substrates in vitro including saturated and unsaturated aldehydes, steroids, and sugars. GFP-tagged AKR4C9 localizes to the chloroplast where it may play a role in detoxifying reactive carbonyl compounds that threaten to impair the photosynthetic process. Transcript levels for this gene are up-regulated in response t…
AT3G25190	44.06	40.43	58.52	14.37	12.7	10.81	21.17	34.43	32.18	26.92	24.15	25.31	-1	0	0	-1.915	-0.706	-0.2	5.589e-25	0.001779	0.337	protein_coding	Vacuolar iron transporter (VIT) family protein	The gene encodes nodulin-like21 whose transcript abundance was repressed under conditions of Fe-deficient growth.
AT2G37870	1.49	1.55	2.1	67.34	86.98	74.35	0.13	0	0	21.26	22.64	25.79	1	-1	1	5.46	-4.948	8.709	1.364e-161	1.854e-13	4.86e-133	protein_coding	Bifunctional inhibitor/lipid-transfer protein/seed storage 2S albumin superfamily protein	.
AT2G37900	0.7	0.42	0.69	2.5	1.77	2.01	0.3	0.55	0.81	1.46	1.71	1.77	1	0	0	1.775	-0.148	1.58	1.788e-09	0.9078	2.329e-07	protein_coding	Major facilitator superfamily protein	.
AT5G19300	12.34	13.28	9.67	2.52	3.08	3.78	14.4	11.57	10.59	5.38	5.48	5.65	-1	0	0	-1.915	0.054	-1.147	1.233e-25	0.9151	9.577e-11	protein_coding	.	.
AT2G38060	0.35	0.46	0.37	2.02	2.89	2.53	0.68	0.34	0.38	0.97	1.02	0.93	1	0	0	2.662	0.276	1.039	1.485e-19	0.7701	0.001178	protein_coding	phosphate transporter 4;2	Encodes an inorganic phosphate transporter (PHT4;2).
AT4G11050	0.63	1.28	0.35	0.1	0.22	0.28	1.16	0.6	0.88	0.35	0.15	0.26	-1	0	-1	-1.916	0.239	-1.795	0.0001326	0.8217	0.0002122	protein_coding	glycosyl hydrolase 9C3	.
AT2G38240	7.33	4.83	9.63	33.41	20.25	27.71	8.01	12.19	11.27	38.3	45.23	18.33	1	0	1	1.898	0.528	1.694	1.829e-10	0.2744	1.934e-08	protein_coding	2-oxoglutarate (2OG) and Fe(II)-dependent oxygenase superfamily protein	.
AT2G38250	4.03	2.98	2.73	22.09	21.74	25.98	3.69	3.68	2.87	7.91	8.91	6.72	1	0	0	2.837	0.073	1.193	1.05e-53	0.9134	6.906e-10	protein_coding	Homeodomain-like superfamily protein	.
AT1G51790	5.43	6.17	6.98	1.57	1.88	1.44	5.17	5.13	4.74	3.01	4.43	2.67	-1	0	0	-1.919	-0.305	-0.577	1.917e-24	0.2977	0.002496	protein_coding	Leucine-rich repeat protein kinase family protein	.
AT2G38340	1.79	0.12	0.27	8.32	4.62	7.7	0.59	0.37	0.64	0.74	2.16	0.73	1	0	0	3.218	-0.457	1.17	1.174e-07	0.7901	0.08092	protein_coding	Integrase-type DNA-binding superfamily protein	encodes a member of the DREB subfamily A-2 of ERF/AP2 transcription factor family. The protein contains one AP2 domain. There are eight members in this subfamily including DREB2A AND DREB2B that are involved in response to drought.
AT2G38400	92.35	87.01	182.35	387.11	400.39	343.3	38.74	81.94	70.57	193.94	142.19	180.65	1	0	0	1.644	-0.92	1.434	1.677e-09	0.00974	3.29e-07	protein_coding	alanine:glyoxylate aminotransferase 3	alanine:glyoxylate aminotransferase 2 homolog (AGT3) mRNA,
AT2G38490	0.08	0.16	0.11	0.76	0.72	0.86	0.25	0.14	0.14	0.13	0.32	0.34	1	0	0	2.736	0.622	0.59	5.608e-10	0.6587	0.2689	protein_coding	CBL-interacting protein kinase 22	member of AtCIPKs
AT2G47550	2.26	1.74	2.56	0.43	0.55	0.78	3.98	4.01	4.27	1.02	1.16	0.98	-1	0	-1	-1.923	0.896	-1.958	6.407e-15	8.511e-05	3.278e-21	protein_coding	Plant invertase/pectin methylesterase inhibitor superfamily	.
AT2G38740	9.18	7.79	6.89	26.8	29.09	26.93	10.03	9.39	10.61	15.73	18.2	17.75	1	0	0	1.796	0.333	0.783	6.55e-42	0.1159	6.145e-09	protein_coding	Haloacid dehalogenase-like hydrolase (HAD) superfamily protein	.
AT2G38760	3.29	4.32	2.56	18.55	13.8	10.98	4.86	4.97	5.29	15.2	12.88	12.11	1	0	0	2.098	0.578	1.408	1.946e-23	0.06823	6.769e-12	protein_coding	annexin 3	Annexins are calcium binding proteins that are localized in the cytoplasm. When cytosolic Ca2+ increases, they relocate to the plasma membrane.
AT2G38790	1.87	1.71	2.77	26.86	28.78	24.09	2.31	3.37	2.4	15.26	9.9	12.9	1	0	1	3.641	0.337	2.238	1.38e-66	0.4188	8.759e-28	protein_coding	.	.
AT2G38820	10.43	10.98	16.7	49.78	41.51	44.44	11.09	14.34	11.9	36.43	34.43	37.8	1	0	0	1.83	-0.032	1.542	4.224e-30	0.9577	1.731e-21	protein_coding	Protein of unknown function (DUF506)	.
AT2G39030	0.15	0.11	0.05	1.35	0.77	1.48	0.08	0.17	0.13	2.58	1.93	0.08	1	0	1	3.433	0.217	3.574	5.09e-05	1	1.888e-05	protein_coding	Acyl-CoA N-acyltransferases (NAT) superfamily protein	Encodes a protein that acts as an ornithine N-delta-acetyltransferase, leading to the formation of N-delta-actetylornithine. This compound is likely used in plant defense and levels of it are increased in Arabidopsis plants in response to MeJA and ABA.
AT2G43110	23.51	25.39	15.98	4.41	6.07	6.61	27.89	20.5	19.51	9.23	10.89	9.55	-1	0	0	-1.925	0.068	-1.195	6.196e-21	0.9004	3.349e-09	protein_coding	.	.
AT2G39050	4.51	4.03	4.31	90.21	78.29	90.59	4.67	3.18	4.19	33.33	32.84	29.94	1	0	1	4.331	-0.091	2.991	5.066e-196	0.8259	1.517e-99	protein_coding	hydroxyproline-rich glycoprotein family protein	Encodes a nucleocytoplasmic lectin that is capable of binding carbohydrates.
AT2G39110	3.51	3.49	3.11	12.41	13.72	14.11	5.2	4.37	3.98	8.95	8.73	8.06	1	0	0	1.993	0.427	0.921	5.254e-42	0.06724	3.566e-10	protein_coding	Protein kinase superfamily protein	.
AT2G27840	29.15	39.44	17.53	6.14	8.03	8.47	63.98	34.31	38.23	12.27	11.29	14.36	-1	0	-1	-1.926	0.666	-1.847	8.139e-13	0.07466	7.164e-12	protein_coding	histone deacetylase-related / HD-related	Belongs to the plant specific HD2 type proteins; similar to nucleolar Zea mays histone deacetylase; HD2-p39
AT2G39350	6.26	5.56	7.28	47.15	40.98	68.07	6.06	7.78	6.87	19.01	20.09	21.02	1	0	0	3.029	0.115	1.538	1.314e-66	0.7719	8.608e-19	protein_coding	ABC-2 type transporter family protein	.
AT2G39435	1.64	1.19	1	3.44	4.3	3.84	1.48	1.44	1.47	1.68	1.69	2.38	1	0	0	1.6	0.199	0.397	3.321e-13	0.7093	0.1132	protein_coding	Phosphatidylinositol N-acetyglucosaminlytransferase subunit P-related	.
AT2G39450	65.45	50.69	115.59	471.94	419.67	447.58	44.29	65.69	54.19	244.49	241.48	258.68	1	0	1	2.53	-0.498	2.181	5.005e-28	0.1449	4.332e-21	protein_coding	Cation efflux family protein	Encodes a Golgi-localized manganese transporter that is involved in Mn tolerance. When expressed into yeast cells, this gene confer Mn<sup>2+</sup> and Cu<sup>2+</sup> tolerance.
AT2G39510	0.75	0.75	0.55	10.18	9.14	8.63	1.28	0.91	0.7	4.27	3.58	3.1	1	0	1	3.769	0.51	1.904	1.03e-58	0.3176	1.062e-16	protein_coding	nodulin MtN21 /EamA-like transporter family protein	nodulin MtN21-like transporter family protein
AT2G39518	12.54	13.21	23.98	29.04	23.28	28.94	7.19	15.06	9.83	30.93	39.09	27.67	0	0	1	0.705	-0.636	1.607	0.0074	0.102	2.021e-09	protein_coding	Uncharacterised protein family (UPF0497)	.
AT2G39800	10.92	11.39	11.45	411.37	313.2	378.35	8.25	8.35	9.77	81.62	83.99	85.82	1	0	1	5.03	-0.357	3.254	1.057e-254	0.07371	1.986e-123	protein_coding	delta1-pyrroline-5-carboxylate synthase 1	.,This splice variant is not translated into a protein. Transgenic plants with a c-terminal fusion of YFP to either the full length P5CS1 cDNA or the exon 3-skip cDNA were constructed. The exon 3-skip cDNA could not drive expression of fusion protein while the full length cDNA could do so. Also, the full length cDNA could increase proline when expressed in p5cs1 mutant background while expression…
AT2G39855	0.7	0.1	0.72	2.67	2.07	1.29	0.49	0.65	0.42	2.39	1.94	2.84	1	0	1	1.953	0.007	2.194	7.662e-07	1	1.636e-08	protein_coding	.	.
AT2G39980	16.54	15.3	35.58	95.89	76	87.15	14.7	23.4	17.28	85.08	63.02	78.4	1	0	1	1.941	-0.285	2.033	1.089e-13	0.5622	2.664e-14	protein_coding	HXXXD-type acyl-transferase family protein	.
AT2G40130	1.19	1.19	0.51	3.19	3.73	2.04	1.39	0.82	1.28	2.24	1.82	1.84	1	0	0	1.641	0.277	0.756	4.386e-08	0.6725	0.01596	protein_coding	Double Clp-N motif-containing P-loop nucleoside triphosphate hydrolases superfamily protein	Encodes a member of an eight-gene family (SMAX1 and SMAX1-like) that has weak similarity to AtHSP101, a ClpB chaperonin required for thermotolerance.
AT2G40170	0	0	0	40.01	42.19	47.32	0	0	0	0.86	0.95	0.87	1	0	1	12.079	0	6.695	2.086e-162	1	4.278e-10	protein_coding	Stress induced protein	Encodes a group 1 LEA gene that is activated by direct binding of ABI5 to its promoter and is involved in response to ABA. Is required for normal seed development. Involved in regulating the timing of dessication tolerance and rate of water loss during seed maturation.
AT3G14530	0.76	0.79	1.14	0.22	0.23	0.25	1.4	0.95	1.62	0.68	0.19	0.45	-1	0	0	-1.928	0.553	-1.574	2.126e-05	0.3494	4.541e-05	protein_coding	Terpenoid synthases superfamily protein	.
AT4G16230	0.7	0.61	0.34	0.14	0.17	0.11	1.13	1.53	1.11	0.62	0.44	0.45	-1	0	0	-1.928	1.187	-1.317	0.0007481	0.01427	0.0005554	protein_coding	GDSL-like Lipase/Acylhydrolase superfamily protein	.
AT2G40370	2.2	2.44	2.99	20.1	28.53	32.49	1.9	1.41	1.56	3.58	3.4	3.61	1	0	0	3.406	-0.644	1.115	1.734e-69	0.03278	1.96e-07	protein_coding	laccase 5	putative laccase, a member of laccase family of genes (17 members in Arabidopsis).
AT2G40435	0.32	0.54	0.26	1.9	2.78	4.76	0.65	0.4	0.79	2.35	2.55	1.92	1	0	1	3.066	0.727	1.878	3.09e-13	0.4344	2.555e-06	protein_coding	.	.
AT2G40460	4.55	4.53	2.61	17.83	18.07	16.14	4.18	4.09	4.89	10.66	11.93	10.88	1	0	0	2.159	0.175	1.346	4.062e-38	0.6226	8.081e-16	protein_coding	Major facilitator superfamily protein	.
AT5G61660	6.95	8.78	7.11	1.84	2.45	1.64	7.09	3.4	3.43	1.86	1.69	3.58	-1	0	0	-1.929	-0.709	-0.953	2.416e-08	0.1488	0.008718	protein_coding	glycine-rich protein	.
AT4G36670	23.36	27.23	40	8.5	7.92	7.34	22.77	31.75	25.97	30.01	38.4	24.63	-1	0	0	-1.93	-0.171	0.209	9.458e-22	0.6694	0.3514	protein_coding	Major facilitator superfamily protein	.
AT4G26600	8.18	14.01	6.25	2.08	2.87	2.49	13.67	8.56	10.66	3.36	4.19	4.49	-1	0	0	-1.932	0.211	-1.449	5.18e-14	0.6781	1.8e-08	protein_coding	S-adenosyl-L-methionine-dependent methyltransferases superfamily protein	.
AT5G60670	82.33	74.36	54.7	16.21	20.62	18.44	113.97	75.1	68.16	33.61	39.85	39.93	-1	0	0	-1.934	0.284	-1.182	2.449e-23	0.3804	1.02e-09	protein_coding	Ribosomal protein L11 family protein	.
AT2G40955	0.15	0.19	0.12	0.13	0.39	0.16	0.48	0.44	0.46	0.63	1.07	0.56	0	1	0	0.616	1.599	0.691	0.3175	0.008077	0.07541	protein_coding	.	.
AT2G12170	4.26	2.99	3.6	0.84	0.95	1.06	2.55	3.39	2.32	1.88	2.47	1.9	-1	0	0	-1.935	-0.4	-0.403	1.272e-10	0.36	0.1912	protein_coding	.	.
AT4G14940	1.59	1.46	1.17	0.53	0.21	0.36	2.58	1.7	2.62	0.71	0.96	0.85	-1	0	0	-1.935	0.713	-1.454	5.091e-10	0.05107	1.059e-07	protein_coding	amine oxidase 1	atao1 gene of Arabidopsis thaliana encodes an extracellular copper amine oxidase expressed during early stages of vascular tissue development.
AT2G41170	3.55	3.97	2.08	8.06	10.3	11.23	3.78	3.48	3.53	5.78	6.42	6.28	1	0	0	1.628	0.174	0.777	2.142e-16	0.6995	0.0001639	protein_coding	F-box family protein	.
AT2G41190	2.4	2.94	3.77	591.38	574.85	597.62	1.95	2.68	1.9	102.94	93.19	99.28	1	0	1	7.593	-0.484	5.499	0	0.06276	3.509e-220	protein_coding	Transmembrane amino acid transporter family protein	.
AT2G41200	10.26	7.96	10.74	35.22	38.01	30.74	7.1	4.58	5.86	11.11	12.91	12.32	1	0	0	1.841	-0.723	1.046	9.168e-29	0.001801	1.071e-08	protein_coding	.	.
AT2G41210	2.4	2.94	2.66	12.1	12.05	11.97	2.34	2.09	2.13	4.87	5.04	4.93	1	0	0	2.177	-0.281	1.176	7.569e-68	0.2215	1.32e-18	protein_coding	phosphatidylinositol- 4-phosphate 5-kinase 5	Encodes a protein with phosphatidylinositol-4-phosphate 5-kinase activity that plays a role in pollen tip growth. The enzyme localizes to the apical plasma membrane and adjacent cytosolic region of pollen tubes. Overexpression of this gene leads to increased deposition of pectin in the cell wall at the tip of the pollen tube and causes altered pollen tube morphology.
AT2G41230	3.42	1.49	6.03	43.93	34.36	46.89	3.06	3.75	1.42	9.34	7.69	13.8	1	0	1	3.505	-0.418	1.905	3.744e-21	0.5715	4.065e-07	protein_coding	.	Encodes an ER-localized plant hormone-responsive gene and appears to act redundantly with ARGOS and ARL during organ growth.
AT2G41280	1	0.83	5.03	8.98	10.15	8.79	0.31	1.78	0.14	7.91	7.24	7.51	1	0	1	2.012	-1.627	3.338	0.0009829	0.08795	6.513e-07	protein_coding	late embryogenesis abundant protein (M10) / LEA protein M10	Encodes a hydrophilic protein similar to Late Embryogenesis Activated (LEA) proteins expressed during embryogenesis, which are thought to be involved in the acquisition of dessication tolerance.
AT2G41380	9.05	9.76	10.87	33.96	27.62	32.25	7.58	9.25	7.78	20.93	26.37	22.76	1	0	0	1.658	-0.272	1.509	4.378e-31	0.2936	3.24e-25	protein_coding	S-adenosyl-L-methionine-dependent methyltransferases superfamily protein	.
AT2G41410	41.81	30.69	44.84	115.28	123.3	118.92	34.79	40.87	35.8	68.49	85.95	74.58	1	0	0	1.606	-0.075	1.039	2.331e-28	0.8356	2.745e-12	protein_coding	Calcium-binding EF-hand family protein	.
AT1G22030	5.88	3.47	3.69	0.79	1.24	1.38	5.4	5.08	3.95	1.74	1.95	1.82	-1	0	0	-1.936	0.146	-1.388	4.185e-13	0.7927	5.396e-08	protein_coding	.	.
AT2G41660	16.74	14.97	14.64	66.44	57.94	75.84	15.74	13.48	12	41.02	35.89	33.74	1	0	0	2.11	-0.168	1.423	9.208e-53	0.536	1.926e-24	protein_coding	Protein of unknown function, DUF617	Essential for hydrotropism in roots. Mutant roots are defective in hydrotropism, and have slightly reduced phototropism and modified wavy growth response. Has normal gravitropism and root elongation.
AT2G41690	0.55	0.76	0.59	2.29	2.28	2.11	0.56	0.67	0.39	1.04	1.32	0.66	1	0	0	1.817	-0.206	0.862	3.849e-07	0.8521	0.05406	protein_coding	heat shock transcription factor B3	member of Heat Stress Transcription Factor (Hsf) family
AT2G27402	15.47	17.8	9.57	4.07	3.4	3.7	32.07	26.74	29.16	16.02	16.41	16.08	-1	0	0	-1.936	1.042	-0.859	1.095e-21	3.789e-07	2.896e-06	protein_coding	.	.
AT2G41870	5.51	6.66	4.53	59.61	53.55	52.38	6.54	5.69	5.8	22	25.55	27.83	1	0	1	3.313	0.116	2.063	3.994e-112	0.7448	4.717e-47	protein_coding	Remorin family protein	.
AT5G50740	20	29.59	12.16	4.74	6.75	4.57	28.28	18.88	24.16	12.25	12.62	10.97	-1	0	0	-1.938	0.21	-0.994	3.789e-14	0.6807	0.0001191	protein_coding	Heavy metal transport/detoxification superfamily protein	.
AT2G37960	1.46	1.68	0.97	0.26	0.38	0.42	2.29	1.75	1.73	0.61	0.62	0.88	-1	0	0	-1.939	0.499	-1.443	2.063e-09	0.236	2.494e-07	protein_coding	.	.
AT5G43910	6.32	5.53	5.42	1.41	1.47	1.63	6.66	6.03	7.11	2.93	2.72	2.89	-1	0	0	-1.939	0.197	-1.212	2.246e-27	0.4689	4.994e-14	protein_coding	pfkB-like carbohydrate kinase family protein	.
AT1G11545	14.11	19.66	13.37	3.69	5.1	3.4	21.58	15.35	16.78	6.18	6.54	7.26	-1	0	0	-1.94	0.191	-1.425	1.87e-22	0.6033	2.416e-13	protein_coding	xyloglucan endotransglucosylase/hydrolase 8	.
AT2G38720	1.9	3.46	1.02	0.42	0.72	0.5	2.69	2.18	2.82	1.83	1.76	1.29	-1	0	0	-1.941	0.276	-0.662	1.748e-07	0.7	0.0746	protein_coding	microtubule-associated protein 65-5	.
AT1G73620	8.48	10.96	4.39	1.42	2.61	2.15	14.28	7.22	13.33	3.54	4.33	5.6	-1	0	0	-1.942	0.55	-1.367	1.245e-08	0.2974	4.865e-05	protein_coding	Pathogenesis-related thaumatin superfamily protein	.
AT2G42530	23.39	28.72	21.41	544.03	421.6	677.14	24.18	24.64	23.32	193.22	193.81	205.33	1	0	1	4.483	-0.025	3.037	1.133e-142	0.9686	2.191e-73	protein_coding	cold regulated 15b	.
AT2G42540	35.7	40.52	27.01	1475.74	1681.04	1921.87	44.81	40.7	29.09	415.48	565.05	525.41	1	0	1	5.621	0.152	3.715	1.05e-151	0.7044	7.99e-79	protein_coding	cold-regulated 15a	A cold-regulated gene whose product is targeted to the chloroplast. Cor15am protects stromal proteins from aggregation under various stress conditions. Constitutive expression increases freezing tolerance in protoplasts in vitro and chloroplasts in vivo. NMR and x-ray diffraction studies suggest that COR15a alters the intrinsic curvature of the inner membrane of chloroplast envelope. Late Embryog…
AT2G42560	0.02	0	0.04	10.6	8.01	11.73	0	0.04	0	0.22	0.16	0.06	1	0	1	8.587	-0.815	3.276	5.931e-104	1	0.0004593	protein_coding	late embryogenesis abundant domain-containing protein / LEA domain-containing protein	.
AT3G03130	9.81	14.15	6.03	2.33	2.99	2.44	17.84	11.67	16.23	6.85	6.91	6.67	-1	0	0	-1.943	0.612	-1.162	4.415e-15	0.06986	1.88e-06	protein_coding	.	.
AT2G42790	14.44	15.47	19.54	118.15	110.75	122.22	11.79	15.48	14.9	39.99	39.52	39.18	1	0	0	2.827	-0.231	1.493	3.114e-86	0.339	5.155e-26	protein_coding	citrate synthase 3	Encodes a peroxisomal citrate synthase that is expressed throughout seedling and shoot development.
AT1G17560	5.19	8.6	3.98	1.39	1.66	1.52	8.29	6.1	5.81	3.3	3.58	3.42	-1	0	0	-1.944	0.192	-0.972	2.002e-11	0.74	0.0004676	protein_coding	Ribosomal protein L14p/L23e family protein	Encodes HUELLENLOS (HLL), a mitochondrial ribosome protein, similar to L14 ribosomal protein of eubacteria. HLL is essential for normal ovule development.
AT5G05430	1.47	2.57	3.93	0.48	0.7	0.9	3.31	4.24	3.78	1.2	0.61	0.94	-1	0	-1	-1.944	0.497	-2.026	7.889e-06	0.3988	2.129e-07	protein_coding	RNA-binding protein	.
AT2G42890	11.09	10.5	16.68	44.02	46.66	42.82	6.42	11	8.93	26.52	19.99	24.91	1	0	0	1.802	-0.54	1.439	3.087e-20	0.05276	5.841e-13	protein_coding	MEI2-like 2	A member of mei2-like gene family, predominantly plant-based family of genes encoding RNA binding proteins with characteristic presence of a highly conserved RNA binding motif first described in the mei2 gene of the fission yeast S. pombe. In silico analyses reveal nine mei2 -like genes in A. thaliana. They were grouped into four distinct clades, based on overall sequence similarity and subfamily…
AT3G16490	2.09	2.28	1.83	0.5	0.73	0.33	1.91	1.69	2.16	1.62	0.87	1.1	-1	0	0	-1.946	-0.106	-0.679	7.241e-11	0.8794	0.0173	protein_coding	IQ-domain 26	.
AT4G01270	2.24	2.9	0.68	0.25	0.65	0.6	2.75	2.35	2.41	1.92	1.92	1.24	-1	0	0	-1.946	0.373	-0.569	7.18e-06	0.6419	0.1903	protein_coding	RING/U-box superfamily protein	.
AT4G12880	31.52	33.18	21.02	5.73	9.75	6.66	48.34	28.12	31	16.38	17.06	19.58	-1	0	0	-1.946	0.328	-1.019	2.293e-16	0.4052	1.476e-05	protein_coding	early nodulin-like protein 19	.
AT5G02200	0.89	0.41	0.61	0.03	0.12	0.36	0.75	0.95	0.58	0.46	0.36	0.6	-1	0	0	-1.951	0.241	-0.662	0.0001866	0.7899	0.1287	protein_coding	far-red-elongated hypocotyl1-like	Encodes a small plant-specific protein with both nuclear localization and nuclear export signals that is specifically required, together with FHY1, for the light-regulated nuclear accumulation of phyA.
AT2G43200	4.98	5.55	3.22	1.76	1.71	1.46	6.8	5.19	6.11	1.97	1.85	1.75	0	0	-1	-1.471	0.401	-1.702	9.453e-12	0.2019	9.662e-16	protein_coding	S-adenosyl-L-methionine-dependent methyltransferases superfamily protein	.
AT5G66690	7.88	7.6	6.33	1.8	2.12	1.68	10.55	6.96	7.52	3.92	3.95	5.87	-1	0	0	-1.951	0.2	-0.862	1.776e-19	0.6112	3.608e-05	protein_coding	UDP-Glycosyltransferase superfamily protein	UGT72E2 is an UDPG:coniferyl alcohol glucosyltransferase which glucosylates sinapyl- and coniferyl aldehydes as well as sinapyl- and coniferyl alcohol. The enzyme is thought to be involved in lignin metabolism. A knockdown mutant line (72E2KD) was obtained using RNAi silencing. A twofold reduction in coniferyl alcohol 4-<i>O</i>-glucoside and sinapyl alcohol 4-<i>O</i>-glucoside was detected in t…
AT2G43500	3.67	3.52	3.11	11.67	10.19	11.34	3.48	3.45	3.71	5.93	6.32	5.76	1	0	0	1.689	0.047	0.759	1.798e-43	0.9021	2.598e-09	protein_coding	Plant regulator RWP-RK family protein	.
AT1G48500	5.5	3.88	7.39	1.44	1.17	1.76	10.64	8.44	8.5	1.54	1.81	1.24	-1	0	-1	-1.953	0.714	-2.594	3.313e-15	0.01537	1.639e-26	protein_coding	jasmonate-zim-domain protein 4	.
AT2G43570	4.94	5.09	3.32	43.32	47.63	40.18	2.38	2.05	2.55	14.97	13.34	13.91	1	0	1	3.301	-0.927	2.593	3.49e-98	4.832e-05	3.006e-52	protein_coding	chitinase, putative	.
AT1G16630	3.6	5.61	2.39	0.93	1.2	0.84	6.52	5.22	5.77	2.6	2.62	2.72	-1	0	0	-1.955	0.599	-1.14	1.157e-14	0.0775	2.772e-06	protein_coding	.	.
AT2G44510	5.18	6.25	4.3	1.17	1.27	1.62	6.62	4.57	6.34	1.73	2.28	1.98	-1	0	0	-1.955	0.16	-1.549	8.282e-17	0.7233	5.35e-12	protein_coding	CDK inhibitor P21 binding protein	.
AT2G47130	9.52	10.49	11.03	3.35	2.77	1.8	5.86	7.33	7.14	6.24	5.93	7.41	-1	0	0	-1.956	-0.612	-0.05	1.306e-22	0.01124	0.8382	protein_coding	NAD(P)-binding Rossmann-fold superfamily protein	Encodes a short-chain dehydrogenase/reductase that is not involved in ABA biosynthesis but plays an important role in plant defense response to bacteria.
AT3G05140	1.79	2.4	0.8	0.27	0.53	0.47	1.47	1.53	1.8	0.89	0.9	0.72	-1	0	0	-1.959	-0.047	-0.943	8.894e-08	0.9699	0.008435	protein_coding	ROP binding protein kinases 2	.
AT5G10390	8.99	9.8	4.23	1.29	2.26	2.35	13.13	10.26	10	3.79	5.36	6.01	-1	0	0	-1.959	0.541	-1.136	6.451e-10	0.2395	0.0001679	protein_coding	Histone superfamily protein	.
AT2G44970	14.43	15.32	15.84	47.75	43.71	47.29	14.89	15.87	16.28	27.73	25.52	27.39	1	0	0	1.605	0.045	0.778	9.339e-52	0.879	1.228e-12	protein_coding	alpha/beta-Hydrolases superfamily protein	.
AT2G45040	0.44	0.09	0.27	0.9	0.99	0.76	0.53	0.46	0.78	0.64	0.38	0.84	1	0	0	1.71	1.121	0.091	9.312e-05	0.09663	0.8731	protein_coding	Matrixin family protein	.
AT2G45220	15.13	11.44	27.84	67.13	65.04	68.27	12.88	21.25	13.98	84.42	68.94	83.26	1	0	1	1.88	-0.179	2.298	6.049e-14	0.7429	2.95e-19	protein_coding	Plant invertase/pectin methylesterase inhibitor superfamily	.
AT1G31770	14.69	16.52	14.08	3.66	3.82	4.16	13.33	8.97	11.43	4.98	5.3	5.24	-1	0	0	-1.961	-0.423	-1.12	1.348e-39	0.02947	5.387e-14	protein_coding	ATP-binding cassette 14	.
AT4G15740	2.04	1.34	2.38	0.52	0.72	0.2	1.5	1.55	1.69	1.36	1.11	2.04	-1	0	0	-1.961	-0.288	-0.062	1.012e-08	0.6514	0.8849	protein_coding	Calcium-dependent lipid-binding (CaLB domain) family protein	.
AT2G45570	1.84	1.26	3.25	159.84	122.2	153.11	1.55	2.28	1.93	15.08	19.09	12.83	1	0	1	6.086	-0.151	3.026	6.565e-118	0.8188	4.83e-36	protein_coding	cytochrome P450, family 76, subfamily C, polypeptide 2	member of CYP76C
AT2G45600	3.09	2.32	4.19	15.05	10.85	14.65	2.64	3.05	3.48	7.01	5.92	5.96	1	0	0	2.068	-0.075	1.042	1.282e-24	0.9151	9.792e-07	protein_coding	alpha/beta-Hydrolases superfamily protein	.
AT2G45660	23.71	18.72	20.41	68.24	67.71	67.1	22.44	26.45	25.33	51.92	39.83	57.36	1	0	0	1.691	0.239	1.008	9.386e-34	0.316	1.307e-12	protein_coding	AGAMOUS-like 20	Controls flowering and is required for CO to promote flowering. It acts downstream of FT. Overexpression of (SOC1) AGL20 suppresses not only the late flowering of plants that have functional FRI and FLC alleles but also the delayed phase transitions during the vegetative stages of development. AGL20/SOC1 acts with AGL24 to promote flowering and inflorescence meristem identity.AGL20 upregulates ex…
AT2G45760	0.37	0.07	0	2.68	3.95	1.71	0.42	0.15	0.1	0.12	0.24	0.4	1	0	0	4.189	0.608	0.177	1.356e-13	0.8077	0.9107	protein_coding	BON association protein 2	encodes a protein that is similar to BONZAI1-binding protein BAP1.
AT2G46070	8.79	7.02	9.55	29.36	28	30.1	5.8	5.72	5.59	10.17	10.09	9.72	1	0	0	1.781	-0.571	0.808	3.913e-45	0.001186	8.581e-09	protein_coding	mitogen-activated protein kinase 12	Encodes a MAP kinase protein. MPK12 interacts with the IBR5 protein phosphatase in vitro and in vivo, and it can be dephosphorylated and inactivated by IBR5. MPK12 appears to be a negative regulator of auxin signlaing. MPK12 RNAi lines are hypersensitive to auxin in root elongation and transcriptional response assays, but they appear to have normal sensitivity to ABA. MPK12 is a nuclear protein a…
AT4G36540	34.6	33.26	31.49	9.08	8.02	8.4	40.04	39.14	39.46	23.8	19.62	21.97	-1	0	0	-1.962	0.256	-0.859	1.491e-61	0.1209	1.976e-14	protein_coding	BR enhanced expression 2	Encodes the brassinosteroid signaling component BEE2 (BR-ENHANCED EXPRESSION 2). Positively modulates the shade avoidance syndrome in Arabidopsis seedlings.
AT2G46270	8.55	8.58	13.07	123.17	109.04	118.74	6.24	8.26	7.07	44.22	40.93	42.83	1	0	1	3.536	-0.488	2.569	3.166e-103	0.0331	2.719e-57	protein_coding	G-box binding factor 3	encodes a bZIP G-box binding protein whose expression is induced by ABA. It has been shown to bind to Adh that contains the G-box and is induced by cold and water deprivation. GBF3 has been shown to be expressed mostly in the root and dark-grown leaves. GBF3 can act as homodimers and as heterodimers with GFB1, GBF2 and GBF4. In addition, GBF3¬°¬Øs DNA binding activity is enhanced by GIP1, GPRI1 a…
AT2G46300	0.13	0.38	0.25	1.36	1.04	1.32	0.39	0.21	0.35	0.2	0.79	0.49	1	0	0	2.292	0.347	0.623	1.557e-07	0.838	0.2615	protein_coding	Late embryogenesis abundant (LEA) hydroxyproline-rich glycoprotein family	.
AT2G46400	0.66	0.64	0.71	0.15	0.21	0.44	1.6	2.4	1.44	0.39	0.83	0.57	0	0	-1	-1.372	1.43	-1.6	0.003716	0.000543	4.947e-06	protein_coding	WRKY DNA-binding protein 46	member of WRKY Transcription Factor; Group III
AT1G71015	1.26	1.39	0.69	0.16	0.3	0.38	1.52	1.47	1.46	0.62	0.52	0.87	-1	0	0	-1.963	0.431	-1.121	1.643e-05	0.5059	0.002368	protein_coding	.	.
AT3G11520	3.81	3.96	2.86	0.83	1.12	0.73	6.58	4.53	4.76	3.58	2.66	2.53	-1	0	0	-1.963	0.583	-0.861	1.387e-14	0.06599	0.000197	protein_coding	CYCLIN B1;3	Encodes a B-type mitotic cyclin.
AT5G46280	9.2	11.76	5.03	1.21	2.76	2.69	12.56	9.49	10.44	4.93	5.48	5.74	-1	0	0	-1.963	0.323	-1.008	4.908e-12	0.5253	0.0004354	protein_coding	Minichromosome maintenance (MCM2/3/5) family protein	.
AT4G11230	0.74	0.85	0.64	0.2	0.13	0.24	0.84	0.73	0.71	0.27	0.46	0.49	-1	0	0	-1.965	0.03	-0.873	4.661e-10	1	0.001786	protein_coding	Riboflavin synthase-like superfamily protein	.
AT3G59120	1	0.46	1.22	0.25	0.32	0.09	0.56	0.73	0.45	0.13	0.11	0.25	-1	0	-1	-1.969	-0.631	-1.793	5.846e-06	0.3411	0.0002607	protein_coding	Cysteine/Histidine-rich C1 domain family protein	.
AT2G46680	4.43	5.79	5.79	707.27	634.38	743.24	5.64	5.53	5.95	185.64	194.61	196.44	1	0	1	7.025	0.098	5.073	0	0.7929	1.284e-251	protein_coding	homeobox 7	encodes a putative transcription factor that contains a homeodomain closely linked to a leucine zipper motif. Transcript is detected in all tissues examined. Is transcriptionally regulated in an ABA-dependent manner and may act in a signal transduction pathway which mediates a drought response.
AT2G46790	5.25	4.54	4.05	16.85	14.23	12.82	4.38	6.46	5.96	10.84	9.01	14.65	1	0	0	1.665	0.279	1.041	1.449e-17	0.435	1.58e-07	protein_coding	pseudo-response regulator 9	Pseudo-response regulator PRR9. Involved in clock function. PRR7 and PRR9 are partially redundant essential components of a temperature-sensitive circadian system. CCA1 and LHY had a positive effect on PRR9. Interact with TOC1 in a yeast two-hybrid assay. Acts as transcriptional repressor of CCA1 and LHY.
AT2G46830	5.46	3.8	4.24	26.5	25.92	17.72	4.87	6.3	5.57	10.66	12.15	13.98	1	0	0	2.376	0.308	1.136	2.167e-39	0.3192	3.794e-10	protein_coding	circadian clock associated 1	Encodes a transcriptional repressor that performs overlapping functions with LHY in a regulatory feedback loop that is closely associated with the circadian oscillator of Arabidopsis. Binds to the evening element in the promoter of TOC1 and represses TOC1 transcription. CCA1 and LHY colocalize in the nucleus and form heterodimers in vivo. CCA1 and LHY function synergistically in regulating circad…
AT1G31710	18.52	17.82	18.08	5.5	4.83	3.49	22.44	20.54	24.73	11.79	11.62	10.29	-1	0	0	-1.971	0.315	-1.007	3.291e-43	0.1182	2.919e-13	protein_coding	Copper amine oxidase family protein	.
AT2G46950	0.07	0.24	0.11	11.1	8.9	11.4	0.27	0.31	0.17	1.73	1.87	1.79	1	0	1	6.226	0.86	2.828	7.758e-122	0.2699	5.157e-26	protein_coding	cytochrome P450, family 709, subfamily B, polypeptide 2	member of CYP709B
AT2G21790	23.21	30.78	12.46	3.79	6.6	6.55	36.58	26.8	30.02	12.09	15.75	12.15	-1	0	0	-1.971	0.492	-1.224	1.111e-13	0.2365	5.856e-06	protein_coding	ribonucleotide reductase 1	encodes large subunit of ribonucleotide reductase involved in the production of deoxyribonucleoside triphosphates (dNTPs) for DNA replication and repair
AT2G47190	0.22	0.49	0.3	9.15	8.97	9.82	0.07	0.4	0.29	2.22	2.47	2.32	1	0	1	4.795	-0.418	3.225	4.325e-75	0.7538	3.589e-24	protein_coding	myb domain protein 2	Encodes a MYB transcription factor that possesses an R2R3 MYB DNA binding domain and is known to regulate the expression of salt- and dehydration-responsive genes. Has been shown to bind calmodulin.
AT2G47270	12.98	11	17.69	53.74	59.16	45.6	7.43	9.69	5.19	41.97	33.86	41.25	1	0	1	1.924	-0.905	2.392	2.26e-22	0.0005213	4.654e-31	protein_coding	sequence-specific DNA binding transcription factors;transcription regulators	Encodes UPBEAT1 (UPB1), a transcription factor with a bHLH domain. Regulates the expression of a set of peroxidases that modulate the balance of reactive oxygen species (ROS) between the zones of cell proliferation and the zone of cell elongation where differentiation begins. Disruption of UPB1 activity alters this ROS balance, leading to a delay in the onset of differentiation.
AT2G47485	6.95	6.15	8.14	38.62	27.55	36.45	5.7	7.11	4.7	24.11	24.6	24.7	1	0	1	2.266	-0.282	2.067	4.183e-38	0.4173	5.042e-31	protein_coding	.	.
AT2G29330	4.91	3.41	4.39	1.22	1.08	0.92	4.89	7.31	5.72	3.48	2.65	4.11	-1	0	0	-1.971	0.49	-0.798	1.874e-12	0.168	0.001117	protein_coding	tropinone reductase	.
AT2G47770	0.24	0.11	0.18	141.52	120.13	132.92	0.07	0.16	0.12	11.81	18.74	16.77	1	0	1	9.472	-0.623	7.043	3.411e-268	0.7825	1.911e-125	protein_coding	TSPO(outer membrane tryptophan-rich sensory protein)-related	Encodes a membrane-bound protein designated AtTSPO (Arabidopsis thaliana TSPO-related). AtTSPO is related to the bacterial outer membrane tryptophan-rich sensory protein (TspO) and the mammalian mitochondrial 18 kDa Translocator Protein (18 kDa TSPO), members of the TspO/MBR domain-containing membrane proteins. Mainly detected in dry seeds, but can be induced in vegetative tissues by osmotic or s…
AT2G47780	0.28	0.37	0.21	15.57	11.47	13.17	0.21	0.09	0.32	4.58	4.98	3.73	1	0	1	5.533	-0.449	4.386	3.171e-75	0.7579	2.454e-38	protein_coding	Rubber elongation factor protein (REF)	.
AT2G47800	6.85	7.07	7.3	23.39	18.86	27.43	8.7	10.1	9.5	12.64	17.23	12.43	1	0	0	1.714	0.415	0.579	3.628e-28	0.06647	0.0003748	protein_coding	multidrug resistance-associated protein 4	Encodes a plasma membrane localized ATPase transporter involved in multidrug transport. The expression of this gene is upregulated by herbicide safeners such as benoxacor, fluxofenim and fenclorim.
AT5G27330	14.69	22.16	8.18	3.03	4.35	4.08	21.09	16.16	18.69	7.06	9.33	8.33	-1	0	0	-1.971	0.314	-1.178	4.701e-14	0.498	7.578e-06	protein_coding	Prefoldin chaperone subunit family protein	.
AT4G20362	2.42	2.01	4.39	1.2	0.5	0.51	2.17	3.97	2.07	1.72	1.28	1.08	-1	0	0	-1.972	-0.117	-1.008	3.327e-05	0.9374	0.02774	other_rna	other RNA	other RNA
AT2G04795	8.07	6.17	9	2.17	2.24	1.43	3.67	4.26	3.13	2.46	2.78	3.74	-1	0	0	-1.973	-1.075	-0.29	2.89e-13	0.000301	0.3633	protein_coding	.	.
AT2G48130	8.01	4.44	9.67	39.33	43.38	47.79	9.24	9.17	8.83	30.98	24.81	26.39	1	0	1	2.55	0.292	1.592	1.403e-40	0.3993	4.887e-17	protein_coding	Bifunctional inhibitor/lipid-transfer protein/seed storage 2S albumin superfamily protein	.
AT2G48140	4.58	4.16	5.5	14.12	16.38	21.86	4.7	3.71	4.11	12.34	8.65	10.6	1	0	0	1.87	-0.187	1.333	7.967e-20	0.6939	4.203e-10	protein_coding	Bifunctional inhibitor/lipid-transfer protein/seed storage 2S albumin superfamily protein	.
AT3G28880	1.59	1.29	1.46	0.38	0.28	0.45	1.53	1.39	1.38	1.07	0.76	0.67	-1	0	0	-1.974	-0.016	-0.795	5.23e-14	1	0.0009589	protein_coding	Ankyrin repeat family protein	.
AT3G01100	8.97	7.07	10.05	39.23	38.11	40.21	8.01	9.21	7.54	17.83	17.34	17.61	1	0	0	2.169	-0.078	1.092	4.203e-64	0.8083	7.092e-17	protein_coding	hypothetical protein 1	unknown protein, has cDNAs and ESTs associated to it
AT1G21250	1.77	2.06	1.13	0.22	0.52	0.52	5.44	7.7	3.92	2.22	4.09	2.36	-1	1	0	-1.975	1.785	-0.976	2.122e-08	5.98e-07	0.002294	protein_coding	cell wall-associated kinase	cell wall-associated kinase, may function as a signaling receptor of extracellular matrix component such as oligogalacturonides.
AT2G27710	91.5	157.34	61.36	24.45	26.8	27.49	114.69	80.51	97.94	43.35	49.86	49.48	-1	0	0	-1.977	-0.081	-1.039	2.543e-16	0.899	2.561e-05	protein_coding	60S acidic ribosomal protein family	.
AT3G01420	126.14	110.21	156.42	672.03	607.68	653.18	51.76	82.71	61.63	327.63	288.71	333.57	1	0	1	2.299	-1.002	2.276	8.748e-41	1.829e-07	1.936e-39	protein_coding	Peroxidase superfamily protein	Encodes an alpha-dioxygenase involved in protection against oxidative stress and cell death. Induced in response to Salicylic acid and oxidative stress. Independent of NPR1 in induction by salicylic acid.
AT5G61030	19.36	23.58	10.72	3.49	5.07	5.03	26.45	16.84	17.95	6.39	10.05	9.08	-1	0	0	-1.979	0.192	-1.262	2.2e-13	0.729	3.108e-06	protein_coding	glycine-rich RNA-binding protein 3	encodes a glycine-rich RNA binding protein. Gene expression is induced by cold.
AT3G01600	0.65	0.43	0.37	0.24	0.29	0.29	2.21	1.96	1.82	0.95	2.11	1.56	0	1	0	-0.814	2.041	-0.377	0.1033	7.955e-08	0.2561	protein_coding	NAC domain containing protein 44	.
AT3G01650	12.24	10.72	13.27	46.01	42.15	46.54	12.47	13.08	12.34	17.94	17.33	16.26	1	0	0	1.892	0.062	0.443	8.391e-63	0.8282	0.000294	protein_coding	RING domain ligase1	Encodes RGLG1 (RING domain ligase 1), a RING domain ubiquitin E3 ligase that negatively regulates the drought stress response by mediating ERF53 transcriptional activity.
AT4G19380	8.28	10.18	7.47	2.5	1.86	2.21	9.73	9.15	9.87	3.36	2.72	3.54	-1	0	0	-1.981	0.152	-1.576	7.011e-34	0.6083	9.518e-24	protein_coding	Long-chain fatty alcohol dehydrogenase family protein	.
AT3G01970	19.46	12.36	31.37	33.26	28.66	32.52	11.14	23.43	13.61	54.05	43.07	51.62	0	0	1	0.578	-0.393	1.626	0.04056	0.4193	1.006e-08	protein_coding	WRKY DNA-binding protein 45	member of WRKY Transcription Factor; Group I
AT5G11920	1.57	1.45	2.15	0.31	0.5	0.5	1.53	1.74	1.22	0.84	0.56	0.98	-1	0	0	-1.981	-0.21	-0.905	5.607e-11	0.7045	0.001778	protein_coding	6-&1-fructan exohydrolase	Encodes a protein with fructan exohydrolase (FEH) activity acting on both inulin and levan-type fructans (1- and 6-FEH). The enzyme does not have invertase activity.
AT3G02140	27.62	29.87	46.07	119.79	93.38	116.66	26.76	32.65	32.42	53.28	50.2	47.23	1	0	0	1.67	-0.175	0.715	5.896e-22	0.6132	8.02e-05	protein_coding	AFP2 (ABI five-binding protein 2) family protein	Encodes a protein that acts in the nucleus and is an important negative regulator of ABA and salt stress responses, and could play a critical role in controlling root elongation, floral initiation and starch degradation.
AT3G02150	14.94	12.1	21.61	65.8	52.27	65.26	14.94	21.36	19.69	36.2	36.02	33.46	1	0	0	1.911	0.2	0.917	8.86e-26	0.5676	9.928e-07	protein_coding	plastid transcription factor 1	a chloroplast trans-acting factor of the psbD light-responsive promoter.TCP gene involved in heterochronic control of leaf differentiation.
AT2G28630	8.45	10.31	11.24	2.31	2.5	2.8	11.27	12.83	12.6	7.48	9.92	9.78	-1	0	0	-1.982	0.29	-0.431	2.123e-33	0.2216	0.006331	protein_coding	3-ketoacyl-CoA synthase 12	Encodes KCS12, a member of the 3-ketoacyl-CoA synthase family involved in the biosynthesis of VLCFA (very long chain fatty acids).
AT3G02410	0.64	0.71	0.57	3.56	4.37	3.63	0.59	0.59	0.24	1.74	1.55	2.22	1	0	1	2.593	-0.419	1.95	6.551e-22	0.571	8.143e-11	protein_coding	alpha/beta-Hydrolases superfamily protein	.
AT3G02480	1.45	2.48	2.03	1094.14	1188	1022.88	0.33	0.28	0.64	85.86	99.64	97.27	1	-1	1	9.114	-2.22	7.789	0	6.254e-06	8.861e-234	protein_coding	Late embryogenesis abundant protein (LEA) family protein	.
AT3G02500	1.61	2.11	1.1	7.63	5.02	7.69	2.03	2.47	2.37	2.19	1.98	2.16	1	0	0	2.08	0.52	-0.116	5.42e-16	0.2554	0.7333	protein_coding	.	.
AT3G02550	2.47	3.58	4.1	9.34	10.45	11.33	5.22	5.52	5.36	6.27	7.04	4.92	1	0	0	1.612	0.664	0.175	5.12e-18	0.008746	0.4106	protein_coding	LOB domain-containing protein 41	.
AT3G28860	20.88	22.85	17.69	4.6	5.67	5.26	21.66	20.05	22.8	10.93	11.71	12.12	-1	0	0	-1.982	0.071	-0.891	2.756e-53	0.8109	4.588e-12	protein_coding	ATP binding cassette subfamily B19	Encodes a member of the ATP-binding cassette (ABC) transporter family that is involved in auxin transport and is involved in postembryonic organ separation. Also known as AtMDR11 and PGP19. Possibly regulates auxin-dependent responses by influencing basipetal auxin transport in the root. Acts upstream of phyA in regulating hypocotyl elongation and gravitropic response. Exerts nonredundant, partia…
AT3G02875	4.02	3.56	6.51	17.49	13.4	14.88	3.63	4.88	4.49	8.5	8.65	8.9	1	0	0	1.693	-0.123	1.004	9.043e-19	0.8037	4.867e-07	protein_coding	Peptidase M20/M25/M40 family protein	Hydrolyzes amino acid conjugates of the plant growth regulator indole-3-acetic acid (IAA), including IAA-Leu and IAA-Phe. Uses Mg and Co ions as cofactors.
AT3G02885	1.65	1.22	0.6	0.07	0.52	0.75	7.34	3.55	3.52	0.3	1.13	1.02	0	1	-1	-1.369	2.055	-2.539	0.02192	0.0003349	2.699e-07	protein_coding	GAST1 protein homolog 5	GASA5, is involved in the regulation of seedling thermotolerance.
AT3G02940	0.2	0.41	0.51	7.79	8.97	11.64	0.46	0.3	0.23	1.78	2.12	1.55	1	0	1	4.643	-0.16	2.426	1.079e-54	0.9426	9.829e-13	protein_coding	myb domain protein 107	Encodes a putative transcription factor (MYB107).
AT3G02990	3.31	3.76	4.2	13.9	12.15	12.73	2.86	4.14	4.39	7.71	7.32	6.73	1	0	0	1.78	0.011	0.935	6.678e-29	0.9963	1.833e-08	protein_coding	heat shock transcription factor A1E	member of Heat Stress Transcription Factor (Hsf) family
AT4G39675	19.73	27.59	29.79	4.88	6.02	8.72	8.63	15.14	11.33	7.25	6.34	9.61	-1	0	0	-1.982	-1.136	-0.59	4.132e-14	0.00016	0.03747	protein_coding	.	.
AT2G16380	14.89	13.73	14.94	4.05	3.48	3.46	15.31	14.8	14.8	9.31	8.86	9.33	-1	0	0	-1.985	0.044	-0.707	1.23e-60	0.8794	4.482e-10	protein_coding	Sec14p-like phosphatidylinositol transfer family protein	.
AT3G03170	1.65	2.25	2.12	19.62	21.29	19.03	1.8	1.88	2.12	7.75	9.54	8.48	1	0	1	3.316	-0.053	2.149	3.182e-71	0.9612	1.127e-28	protein_coding	.	.
AT2G25220	1.92	1.59	1.68	0.43	0.35	0.54	2.32	1.71	2.24	1.12	1.11	0.93	-1	0	0	-1.985	0.271	-0.992	4.812e-12	0.5094	5.437e-05	protein_coding	Protein kinase superfamily protein	.
AT3G03240	0.24	0.13	0.15	3.29	2.42	3.01	0.18	0.33	0.03	0.38	0.27	0.39	1	0	0	3.99	0.029	0.936	2.663e-26	1	0.1059	protein_coding	alpha/beta-Hydrolases superfamily protein	.
AT3G03270	10.79	9.33	11.25	30.56	33.23	34.43	12.12	11.89	11.52	20.67	22.17	20.71	1	0	0	1.643	0.177	0.838	7.37e-42	0.4492	1.321e-11	protein_coding	Adenine nucleotide alpha hydrolases-like superfamily protein	.
AT3G03280	0.76	1.26	1.09	3.28	3.69	4.2	0.85	0.98	1.1	3.07	2.14	2.98	1	0	0	1.845	-0.079	1.486	1.248e-11	0.9448	1.222e-07	protein_coding	.	.
AT3G03310	5.99	4.77	6.79	26.91	27.1	26.25	4.94	5.91	4.96	14.44	13.18	12.95	1	0	0	2.189	-0.156	1.36	1.828e-59	0.5993	5.984e-23	protein_coding	lecithin:cholesterol acyltransferase 3	.
AT3G03341	0	0	0	12.52	12.34	12.05	0	0	0	1.47	2.71	2.67	1	0	1	10.038	0	7.816	2.57e-62	1	2.196e-19	protein_coding	.	.
AT3G03440	7.67	4.14	6.47	30.86	25.49	31.63	5.98	6.83	7.12	11.39	12.06	10.19	1	0	0	2.261	0.119	0.754	3.359e-38	0.769	3.568e-05	protein_coding	ARM repeat superfamily protein	.
AT3G03470	12.59	7.87	18.39	139.94	140.99	169.58	13.08	20.19	18.84	35.1	32.48	34.58	1	0	0	3.533	0.421	0.972	1.726e-50	0.2459	2.951e-05	protein_coding	cytochrome P450, family 87, subfamily A, polypeptide 9	member of CYP89A
AT3G03480	0.5	0.59	0.51	3.42	3.37	3.49	0.23	0.49	0.68	1.36	1.71	1.27	1	0	1	2.673	-0.207	1.636	6.228e-24	0.836	3.642e-08	protein_coding	acetyl CoA:(Z)-3-hexen-1-ol acetyltransferase	.
AT3G03530	0.48	1.07	0.2	2.2	2.39	2.62	0.28	0.84	0.37	0.84	0.85	0.93	1	0	0	2.053	-0.224	0.823	9.248e-07	0.8593	0.08141	protein_coding	non-specific phospholipase C4	PHOSPHOESTERASE FAMILY PROTEIN, NPC4 is significantly induced upon phosphate starvation and plays an important role in the supply of inorganic phosphate and diacylglycerol from membrane-phospholipids during phosphate deprivation.
AT3G03620	0	0.03	0	5.83	5.08	6.37	0	0	0	0.05	0.17	0.09	1	0	1	8.756	-2.016	5.138	1.176e-79	1	0.001035	protein_coding	MATE efflux family protein	.
AT3G03650	0.42	0.32	0.6	2.98	3.66	3.22	0.49	0.45	0.28	0.97	0.86	0.68	1	0	0	2.85	-0.145	1.02	5.904e-28	0.9121	0.001084	protein_coding	Exostosin family protein	.
AT3G21950	2.59	3.17	1.07	0.35	0.77	0.58	3.64	2.63	3.12	1.39	1.79	1.25	-1	0	0	-1.985	0.468	-1.087	1.94e-07	0.4228	0.002415	protein_coding	S-adenosyl-L-methionine-dependent methyltransferases superfamily protein	.
AT3G03700	0.12	0.26	0.54	1.22	1.92	2.7	0.43	0.32	0.44	1.22	1.1	1.16	1	0	0	2.618	0.334	1.546	5.713e-12	0.7631	6.459e-05	protein_coding	Plasma-membrane choline transporter family protein	.
AT5G19260	5.85	7.6	3.67	1.65	1.32	1.33	9.19	5.08	5.94	3.09	3.33	3.3	-1	0	0	-1.985	0.246	-1.056	2.108e-11	0.6536	0.0002267	protein_coding	Protein of unknown function (DUF3049)	A member of the FAF family proteins encoded by the FANTASTIC FOUR (FAF) genes: AT4G02810 (FAF1), AT1G03170 (FAF2), AT5G19260 (FAF3) and AT3G06020 (FAF4). FAFs have the potential to regulate shoot meristem size in Arabidopsis thaliana. FAFs can repress WUS, which ultimately leads to an arrest of meristem activity in FAF overexpressing lines.
AT4G23290	11.46	12.75	9.92	2.99	2.59	3.03	12.9	11.77	12.24	9.45	9.96	8.16	-1	0	0	-1.988	0.115	-0.423	6.89e-44	0.6738	0.002297	protein_coding	cysteine-rich RLK (RECEPTOR-like protein kinase) 21	Encodes a cysteine-rich receptor-like protein kinase.
AT5G14090	10.79	12	11.6	2.85	3.04	2.74	12.53	12.18	12.8	5.71	4.66	5.66	-1	0	0	-1.989	0.126	-1.222	2.915e-41	0.6265	2.511e-19	protein_coding	.	.
AT3G03870	15.25	11.59	18.46	46.65	46.54	51.44	10.42	16.09	14.37	30.89	23.26	28.63	1	0	0	1.672	-0.151	1.019	1.48e-21	0.6899	1.843e-08	protein_coding	.	.
AT3G04000	16.46	17.07	32.52	84.91	72.91	98.25	11.5	21.8	22.05	57.1	55.16	51.65	1	0	0	1.953	-0.257	1.567	5.241e-15	0.6001	8.442e-10	protein_coding	NAD(P)-binding Rossmann-fold superfamily protein	ChlADR is an aldehyde reductase that catalyzes the reduction of the aldehyde carbonyl groups on saturated and alpha,beta-unsaturated aldehydes with more than 5 carbons in vitro. The N-terminal region of this protein directs GFP to the chloroplast where where ChlADR likely helps to maintain the photosynthetic process by detoxifying reactive carbonyls formed during lipid peroxidation. In addition, …
AT3G04040	0.72	0.44	1.13	3.45	3.06	2.86	0.59	0.76	0.37	1.62	1.08	1.6	1	0	0	2.001	-0.432	1.315	7.354e-10	0.6482	0.0005784	protein_coding	.	.
AT3G04070	11.78	10.03	12.45	86.94	78.69	102.09	10.88	15.66	10.84	44.29	50.66	42.85	1	0	1	2.964	0.123	1.882	9.563e-77	0.7206	7.946e-34	protein_coding	NAC domain containing protein 47	.
AT2G35150	0.78	0.81	0.82	0.23	0.25	0.09	1.32	1.1	1.12	0.45	0.21	0.31	-1	0	-1	-1.99	0.555	-1.855	9.633e-06	0.2956	4.649e-07	protein_coding	EXORDIUM like 7	Encodes EXORDIUM LIKE 7.
AT4G13410	5.76	4.9	3.69	1.6	0.93	1.06	7.17	6.52	7.63	5.63	5.88	3.53	-1	0	0	-1.99	0.573	-0.507	2.365e-15	0.07601	0.03417	protein_coding	Nucleotide-diphospho-sugar transferases superfamily protein	encodes a gene similar to cellulose synthase
AT5G24105	2.97	3.77	1.17	0.24	1.38	0.28	3.46	1.29	1.78	0.99	1.77	1.7	-1	0	0	-1.992	-0.263	-0.551	0.0004313	0.8356	0.3557	protein_coding	arabinogalactan protein 41	Encodes a putative arabinogalactan-protein (AGP41).
AT5G48310	4	4.78	2.73	0.9	1.13	0.84	5.19	4.61	5.29	3.53	3.14	2.65	-1	0	0	-1.992	0.394	-0.695	2.314e-22	0.1747	0.0004096	protein_coding	.	.
AT1G02360	9.99	6.99	8.55	2.38	2.15	1.85	6.62	7.88	5.51	8.19	8.43	9.42	-1	0	0	-1.993	-0.355	0.382	8.615e-22	0.2375	0.0562	protein_coding	Chitinase family protein	.
AT1G72520	0.99	0.79	0.93	0.3	0.1	0.3	1.09	1.25	0.93	0.67	0.68	0.51	-1	0	0	-1.993	0.265	-0.812	8.462e-11	0.5811	0.002575	protein_coding	PLAT/LH2 domain-containing lipoxygenase family protein	.
AT3G05030	4.39	4.28	3.76	15.47	16.32	18.65	3.84	3.59	3.54	9.09	8.44	8.47	1	0	0	2.019	-0.179	1.243	5.489e-56	0.4922	4.921e-21	protein_coding	sodium hydrogen exchanger 2	Encodes a vacuolar K+/H+ exchanger essential for active K+ uptake at the tonoplast and involved in regulating stomatal closure.
AT2G13820	3.43	3.67	3.21	0.69	1.06	0.81	3.71	3.9	3.32	1.14	1.96	1.46	-1	0	0	-1.993	0.085	-1.264	6.581e-16	0.8835	3.268e-08	protein_coding	Bifunctional inhibitor/lipid-transfer protein/seed storage 2S albumin superfamily protein	.
AT1G45015	2.11	1.21	2.09	0.33	0.49	0.54	2.72	2.75	2.37	1.1	0.98	1.12	-1	0	0	-1.997	0.523	-1.283	6.821e-07	0.2752	5.442e-05	protein_coding	MD-2-related lipid recognition domain-containing protein	.
AT3G05345	17.39	20.84	18.85	75.45	70.66	73.2	15.92	17.52	17.44	37.49	40.19	35.78	1	0	0	1.943	-0.165	1.157	4.628e-66	0.4611	5.006e-23	protein_coding	Chaperone DnaJ-domain superfamily protein	.
AT3G05400	0.92	0.96	0.97	4.21	3.39	4.95	1.47	1.33	1.6	1.86	2.06	1.9	1	0	0	2.128	0.624	0.401	5.898e-23	0.08157	0.08848	protein_coding	Major facilitator superfamily protein	.
AT1G52050	17.11	16.52	16.82	5.36	3.73	3.5	16.84	14.81	12.23	5.11	4.57	4.44	-1	0	-1	-1.998	-0.201	-1.637	3.571e-31	0.4932	1.502e-21	protein_coding	Mannose-binding lectin superfamily protein	.
AT3G05630	0.96	1.1	1	11.95	8.38	11.19	1.16	1.5	1.35	2.57	2.6	2.82	1	0	0	3.366	0.39	0.997	2.541e-83	0.2119	2.45e-08	protein_coding	phospholipase D P2	Encodes a member of the PXPH-PLD subfamily of phospholipase D proteins. Regulates vesicle trafficking. Required for auxin transport and distribution and hence auxin responses. This subfamily is novel structurally different from the majority of plant PLDs by having phox homology (PX) and pleckstrin homology (PH) domains. Involved regulating root development in response to nutrient limitation. Play…
AT3G05640	3.09	3.24	3.1	21.51	24.45	22.37	2.58	2.78	2.85	6.88	8.22	7.52	1	0	0	2.858	-0.2	1.463	3.145e-98	0.5188	2.214e-24	protein_coding	Protein phosphatase 2C family protein	.
AT2G37380	3.47	3.35	1.77	0.58	0.71	0.86	4.83	3.08	3.02	1.57	2.33	2.32	-1	0	0	-1.998	0.353	-0.813	2.591e-09	0.5204	0.009538	protein_coding	.	Encodes a member of the MAKR (MEMBRANE-ASSOCIATED KINASE REGULATOR) gene family. MAKRs have putative kinase interacting motifs and membrane localization signals. Known members include: AT5G26230 (MAKR1), AT1G64080 (MAKR2), AT2G37380 (MAKR3), AT2G39370 (MAKR4), AT5G52870 (MAKR5) and AT5G52900 (MAKR6).
AT3G05880	141.47	114.56	137.79	755.68	827.28	702.35	95.6	80.86	62.18	301.15	385.86	369.8	1	0	1	2.536	-0.722	2.146	5.908e-55	0.0002053	8.103e-40	protein_coding	Low temperature and salt responsive protein family	Induced by low temperatures, dehydration and salt stress and ABA. Encodes a small (54 amino acids), highly hydrophobic protein that bears two potential transmembrane domains.
AT3G05890	23.61	12.62	23.1	98.71	130.45	79.45	21.36	18.26	10.06	54.36	54.37	55.83	1	0	1	2.376	-0.257	1.725	1e-20	0.6147	2.732e-11	protein_coding	Low temperature and salt responsive protein family	.
AT3G05936	3.45	3.08	3.23	14.33	14.08	13.12	2.68	3.7	2.75	7.6	7.86	7.09	1	0	0	2.086	-0.101	1.303	9.836e-33	0.8631	2.489e-12	protein_coding	.	.
AT3G05937	5.12	3.44	7.8	21.89	22.31	18.9	3.53	3.59	2.58	12.74	13.07	12.25	1	0	1	1.939	-0.761	1.97	8.204e-20	0.01537	1.531e-18	protein_coding	.	.
AT5G07580	47.35	36.95	37.84	9.44	11.13	9.98	60.25	52.84	54.76	13.39	12.43	14.35	-1	0	-1	-1.998	0.458	-2.061	2.36e-50	0.004521	1.915e-57	protein_coding	Integrase-type DNA-binding superfamily protein	encodes a member of the ERF (ethylene response factor) subfamily B-3 of ERF/AP2 transcription factor family. The protein contains one AP2 domain. There are 18 members in this subfamily including ATERF-1, ATERF-2, AND ATERF-5.
AT4G33880	1.57	1.49	1.82	0.24	0.4	0.6	1.67	1.68	1.79	1.63	1.62	1.03	-1	0	0	-1.999	0.076	-0.281	4.916e-10	0.9268	0.3644	protein_coding	ROOT HAIR DEFECTIVE 6-LIKE 2	RSL2 was expressed concurrently with RSL4 and its expression was controlled by RHD6 and RSL1. Required for root-hair growth.
AT2G01913	5.56	4.44	4.14	0.94	1.51	1.03	5.32	5.2	4.32	2.02	2.31	2.83	-1	0	0	-2.002	0.071	-1.044	3.384e-14	0.9175	1.289e-05	protein_coding	.	.
AT3G06420	17.43	14.38	29.62	166.08	149.28	166.44	18.9	29.32	22.94	76.61	67.8	68.03	1	0	0	2.968	0.208	1.578	5.271e-45	0.6073	2.633e-14	protein_coding	Ubiquitin-like superfamily protein	.
AT3G50750	7.74	7.3	8.35	1.56	2.27	2	8.37	9.13	7.56	4.28	3.66	4.81	-1	0	0	-2.002	0.097	-0.969	1.008e-27	0.7902	9.653e-09	protein_coding	BES1/BZR1 homolog 1	.
AT3G06490	1.05	0.66	1.03	3.66	3.37	2.85	1.13	1.71	1.32	2.37	2.63	2.58	1	0	0	1.833	0.58	0.872	8.719e-16	0.1219	0.0001012	protein_coding	myb domain protein 108	putative transcription factor MYB108 (MYB108) mRNA,
AT2G06200	2.71	1.6	2.09	0.16	0.91	0.49	2.67	1.94	1.74	1.53	1.39	0.79	-1	0	0	-2.004	-0.012	-0.788	1.048e-06	1	0.04412	protein_coding	growth-regulating factor 6	Growth regulating factor encoding transcription activator. One of the nine members of a GRF gene family, containing nuclear targeting domain. Involved in leaf development and expressed in root, shoot and flower
AT2G32270	4.7	5.42	6.09	1.34	1.71	0.93	4	3.61	4.57	4.63	4.38	4.52	-1	0	0	-2.004	-0.412	0.152	6.936e-22	0.1405	0.4951	protein_coding	zinc transporter 3 precursor	A member of Zrt- and Irt-related protein (ZIP) family. transcript is induced in response to zinc deficiency in the root. also response to iron deficiency.
AT1G18250	25.84	20.69	16.23	4.44	6.37	4.74	31.56	21.89	27.25	11.98	13.41	12.62	-1	0	0	-2.006	0.364	-1.086	2.375e-25	0.2015	6.088e-09	protein_coding	Pathogenesis-related thaumatin superfamily protein	encodes a thaumatin-like protein
AT2G31900	1.18	1.13	1.13	0.18	0.35	0.33	1.6	1.44	1.25	0.88	0.76	0.7	-1	0	0	-2.006	0.318	-0.886	1.414e-18	0.3095	9.552e-06	protein_coding	myosin-like protein XIF	Encodes an novel myosin isoform.
AT1G33960	8.09	5.17	7.5	1.13	1.09	2.98	10.4	20.53	7.55	6.52	14.36	6.61	-1	0	0	-2.007	0.889	-0.486	1.948e-06	0.1384	0.2769	protein_coding	P-loop containing nucleoside triphosphate hydrolases superfamily protein	Identified as a gene that is induced by avirulence gene avrRpt2 and RPS2 after infection with Pseudomonas syringae pv maculicola strain ES4326 carrying avrRpt2
AT1G60390	3.65	4.79	2.46	0.74	1.08	0.87	5.23	3.67	4.75	1.93	1.92	1.32	-1	0	0	-2.007	0.33	-1.403	7.023e-14	0.4489	5.484e-08	protein_coding	polygalacturonase 1	.
AT5G15580	9.54	9.27	8.51	2.18	2.53	2.05	10.16	10.29	11.03	4.67	5.17	5.11	-1	0	0	-2.007	0.205	-1.075	1.57e-58	0.2708	1.792e-20	protein_coding	longifolia1	Encodes LONGIFOLIA1 (LNG1). Regulates leaf morphology by promoting cell expansion in the leaf-length direction. The LNG1 homologue LNG2 (At3g02170) has similar function.
AT5G59260	1.93	1.95	2.47	0.52	0.33	0.77	0.97	1.04	1.03	0.92	0.91	1.15	-1	0	0	-2.008	-1.067	-0.023	3.052e-14	0.0001491	0.9801	protein_coding	Concanavalin A-like lectin protein kinase family protein	.
AT3G07250	0.01	0	0.01	7.08	5.99	5.59	0.02	0.01	0	0.38	0.49	0.38	1	0	1	9.234	0.196	5.156	2.449e-142	1	6.324e-24	protein_coding	nuclear transport factor 2 (NTF2) family protein / RNA recognition motif (RRM)-containing protein	.
AT3G07350	19.05	21.06	34.94	105.65	80.56	91.2	22.48	33.53	33.54	67.29	61.98	66.01	1	0	0	1.885	0.254	1.125	2.952e-20	0.4988	7.063e-08	protein_coding	Protein of unknown function (DUF506)	.
AT3G07360	19.68	21.21	20.38	87.82	81.03	77.57	18.11	20.94	23.15	53.77	52.99	58.79	1	0	0	2.008	0.021	1.413	2.307e-59	0.963	3.734e-30	protein_coding	plant U-box 9	Encodes a protein containing a U-box and an ARM domain. This protein has E3 ubiquitin ligase activity based on in vitro assays.,The protein that is predicted to be encoded by this gene model lacks the U-box domain identified in the AT3G07360.1 gene model.
AT3G07700	46.61	45.33	57.87	154.5	149.46	163.7	38.21	59.39	51.41	96.58	98.14	99.92	1	0	0	1.642	-0.008	0.984	1.53e-26	0.9976	4.2e-10	protein_coding	Protein kinase superfamily protein	.
AT3G08630	7.88	8.17	6.12	24.67	20.79	26.48	9.42	7.4	8.19	10.9	12.48	11.43	1	0	0	1.698	0.177	0.475	6.215e-30	0.5592	0.002889	protein_coding	Protein of unknown function (DUF3411)	.
AT5G43250	7.03	6.09	3.18	0.58	1.92	1.5	10.62	6.3	4.37	2.66	2.96	3.94	-1	0	0	-2.009	0.392	-1.15	6.471e-06	0.6057	0.005915	protein_coding	nuclear factor Y, subunit C13	.
AT3G08860	0.91	0.62	2.3	66.42	55.63	67.16	0.68	2.19	0.91	24.74	21.44	24.82	1	0	1	5.613	-0.033	4.232	6.379e-46	1	3.359e-29	protein_coding	PYRIMIDINE 4	Encodes a protein that is predicted to have beta-alanine aminotransferase activity.
AT3G08870	0.36	0.22	0.26	1.57	1.26	2.09	0.47	0.54	0.29	0.77	0.98	0.71	1	0	0	2.516	0.618	0.906	3.716e-15	0.3287	0.006671	protein_coding	Concanavalin A-like lectin protein kinase family protein	.
AT3G08885	0.43	0.14	0.3	4.38	3.98	5.48	0.23	0.46	0.3	2	1.44	1.61	1	0	1	3.93	0.157	2.331	1.958e-28	0.9664	3.208e-09	pseudogene	.	.
AT3G09390	365.83	440.95	494.09	1618.81	1564.48	1547.67	269.48	327.8	294.35	727.72	910.9	849.13	1	0	0	1.863	-0.545	1.48	2.537e-40	0.001965	8.487e-26	protein_coding	metallothionein 2A	metallothionein, binds to and detoxifies excess copper and other metals, limiting oxidative damage
AT3G09520	0.35	0.15	0.51	0.39	0.33	0.37	0.8	0.77	0.74	0.2	0.28	0.24	0	0	-1	0.083	1.163	-1.664	0.879	0.008934	7.39e-06	protein_coding	exocyst subunit exo70 family protein H4	A member of EXO70 gene family, putative exocyst subunits, conserved in land plants. Arabidopsis thaliana contains 23 putative EXO70 genes, which can be classified into eight clusters on the phylogenetic tree.
AT3G09770	35.52	30.72	42.46	193.06	161.74	188.88	33.03	39.11	38.01	79.25	85.43	76.41	1	0	0	2.322	0.018	1.13	2.351e-61	0.9724	1.03e-15	protein_coding	RING/U-box superfamily protein	Encodes a ubiquitin E3 ligase LOG2 (LOSS OF GDU2). Required for GLUTAMINE DUMPER1(GDU1)-induced amino secretion.
AT3G09910	1.42	1.62	1.93	24.01	21.15	22.09	1.1	1.47	1.64	6.9	7.73	7.35	1	0	1	3.749	-0.25	2.388	9.135e-103	0.6154	3.202e-37	protein_coding	RAB GTPase homolog C2B	.
AT1G58370	6.96	9.22	4.75	1.83	1.66	1.69	7.78	7.45	8.21	1.75	2.12	1.77	-1	0	-1	-2.01	0.166	-2.056	1.918e-23	0.6701	1.187e-24	protein_coding	glycosyl hydrolase family 10 protein / carbohydrate-binding domain-containing protein	Encodes a protein with xylanase activity.
AT3G09950	0.28	0.2	0.18	9.27	11.15	10.51	0.07	0.15	0	0.87	1.78	1.95	1	0	1	5.486	-1.458	4.229	1.588e-45	0.5486	8.883e-12	protein_coding	.	.
AT3G46130	31.4	29.03	34.18	7.4	7.57	8.54	28.41	29.15	27.15	17.41	19.71	16.12	-1	0	0	-2.012	-0.16	-0.672	1.861e-53	0.4641	1.085e-07	protein_coding	myb domain protein 48	Encodes a putative transcription factor (MYB48) that functions to regulate flavonol biosynthesis primarily in cotyledons.
AT3G10320	0.71	0.93	1.3	16.34	15.47	17.19	1	0.96	0.78	5.36	4.88	5.13	1	0	1	4.046	-0.11	2.485	8.125e-120	0.8893	1.255e-42	protein_coding	Glycosyltransferase family 61 protein	.
AT3G10340	3.38	5.1	2.47	30.36	31.14	35.17	3.81	3.77	2.98	9.6	10.25	10.38	1	0	0	3.146	-0.047	1.517	5.309e-63	0.9359	3.688e-16	protein_coding	phenylalanine ammonia-lyase 4	Encodes PAL4, a putative a phenylalanine ammonia-lyase. Arabidopsis has four PALs: AT2G37040 (PAL1), AT3G53260 (PAL2), AT5G04230 (PAL3) and AT3G10340 (PAL4).
AT3G10420	13.04	11.75	14.35	69.12	60.54	71.29	15.33	18.21	17.97	30.08	29.22	33.55	1	0	0	2.359	0.395	0.851	1.845e-73	0.02977	1.072e-10	protein_coding	P-loop containing nucleoside triphosphate hydrolases superfamily protein	.
AT3G10430	0.23	0.05	0.73	1.47	0.86	2.02	0.1	0.19	0.07	0.6	1.13	1.35	1	0	1	2.044	-1.491	3.06	7.97e-05	0.2067	8.984e-07	protein_coding	F-box and associated interaction domains-containing protein	.
AT3G10450	9.58	9.65	14.9	50.09	46.72	58.32	8.47	12.11	9.3	22.6	20.48	19.36	1	0	0	2.182	-0.194	1.063	1.974e-36	0.5714	2.515e-09	protein_coding	serine carboxypeptidase-like 7	.
AT3G10500	11.26	9.72	12.38	42.93	38.91	42.87	8.76	10.25	9.32	24.96	24.12	24.91	1	0	0	1.9	-0.239	1.386	2.499e-59	0.2369	2.128e-31	protein_coding	NAC domain containing protein 53	Encodes a transcriptional activator that is associated with the plasma membrane in a dormant form and is proteolytically cleaved to create a form that can enter the nucleus. It is thought to promote ROS production by binding directly to the promoters of genes encoding ROS biosynthetic enzymes during drought-induced leaf senescence.
AT4G17880	7.4	5.89	6.53	1.66	1.98	1.23	6.06	5.89	5.9	2.59	2.88	3.3	-1	0	0	-2.012	-0.152	-1.021	2.511e-31	0.6277	9.844e-10	protein_coding	Basic helix-loop-helix (bHLH) DNA-binding family protein	MYC4 is a JAZ-interacting transcription factor that act together with MYC2 and MYC3 to activate JA-responses.
AT4G18440	11.87	15.3	7.84	2.15	3.08	3.44	21.5	12.47	16.38	9.56	8.75	6.98	-1	0	0	-2.013	0.526	-0.995	7.647e-16	0.144	5.92e-05	protein_coding	L-Aspartase-like family protein	.
AT3G10815	2.2	1.78	4.2	9.4	10.39	8.53	1.95	2.98	2.18	7.99	6.07	6.06	1	0	0	1.78	-0.216	1.5	1.199e-11	0.759	3.575e-08	protein_coding	RING/U-box superfamily protein	.
AT3G10960	3.43	2.8	1.74	8.61	8.48	11.38	3.56	2.72	3.02	5.62	5.56	6.37	1	0	0	1.838	0.227	0.916	1.752e-19	0.5858	1.163e-05	protein_coding	AZA-guanine resistant1	Encodes a homolog of the adenine-guanine-hypoxanthine transporter AzgA of Aspergillus nidulans. Function as a plant adenine-guanine transporter. Two closely related genes exist in Arabidopsis: AT3G10960 (Azg1) and AT5G50300 (Azg2).
AT3G11050	1.22	1.57	1.12	6.55	6.72	7.34	1.79	1.37	0.92	1.3	2.07	1.55	1	0	0	2.397	0.073	0.259	3.984e-22	0.9633	0.4274	protein_coding	ferritin 2	.
AT4G32780	1.59	2.13	1.46	0.41	0.33	0.54	2.37	2.33	2.17	1.29	2.02	1.15	-1	0	0	-2.013	0.415	-0.635	9.355e-08	0.414	0.03751	protein_coding	phosphoinositide binding	.
AT5G06250	0.93	1.22	1	0.2	0.27	0.29	1.6	1.13	1.12	0.83	0.85	0.85	-1	0	0	-2.013	0.301	-0.611	6.689e-06	0.6807	0.09965	protein_coding	AP2/B3-like transcriptional factor family protein	.
AT3G23880	9.6	9.03	11.59	2.86	2.38	2.23	10.25	9.4	10.47	4.77	5.22	5.67	-1	0	0	-2.014	-0.007	-0.94	1.633e-31	1	4.946e-09	protein_coding	F-box and associated interaction domains-containing protein	.
AT3G11410	8.95	8.69	9.29	348.12	326.29	360.87	6.19	7.12	6.67	89.73	100.91	102.87	1	0	1	5.263	-0.432	3.877	0	0.0232	7.389e-183	protein_coding	protein phosphatase 2CA	Encodes protein phosphatase 2C. Negative regulator of ABA signalling. Expressed in seeds during germination. mRNA up-regulated by drought and ABA.
AT3G11420	10.67	9.96	15.24	67.46	59.1	65.01	8.46	10.2	8.56	28.03	24.62	25.85	1	0	0	2.415	-0.4	1.529	1.426e-58	0.07302	4.403e-24	protein_coding	Protein of unknown function (DUF604)	.
AT3G11430	1.12	1.67	1.99	15.2	20.72	23.47	1.05	1.11	1.08	5.77	4.77	5.11	1	0	1	3.629	-0.56	2.267	1.136e-70	0.1237	2.641e-26	protein_coding	glycerol-3-phosphate acyltransferase 5	sn-glycerol-3-phosphate 2-O-acyltransferas, involved in the biosynthesis of suberin polyester.
AT5G48450	4.92	5.08	3.48	1.07	1.27	0.98	5.72	4.35	5.29	2.11	2.85	2.4	-1	0	0	-2.014	0.192	-1.063	1.486e-20	0.6119	1.575e-07	protein_coding	SKU5 similar 3	Encodes a protein with two DUF26 domains and a signal peptide for secretion. The protein is transported to the apoplast when it is expressed as a GFP fusion protein.
AT3G11580	2.07	1.77	2.97	8.58	6.5	9.24	2.95	3.37	2.37	5.13	4.34	3.74	1	0	0	1.824	0.344	0.601	6.802e-16	0.4168	0.01274	protein_coding	AP2/B3-like transcriptional factor family protein	.
AT3G11690	12.63	13.62	14.72	86.23	76.23	76.69	9.2	10.93	11.23	40.06	44.42	42.81	1	0	1	2.544	-0.387	2.022	5.689e-101	0.02742	1.318e-63	protein_coding	.	.
AT2G01990	6.81	8.04	5.24	1.5	1.98	1.41	8.7	6.19	6.41	4.78	4.27	4.49	-1	0	0	-2.015	0.09	-0.656	3.853e-17	0.876	0.003528	protein_coding	.	.
AT3G12500	10.03	13.88	18.8	164.52	157.17	192.19	11.21	17.35	14.67	84.59	79.09	84.34	1	0	1	3.587	0.016	2.521	3.025e-73	0.9884	5.243e-39	protein_coding	basic chitinase	encodes a basic chitinase involved in ethylene/jasmonic acid mediated signalling pathway during systemic acquired resistance based on expression analyses.
AT3G12510	2.48	3.36	3.17	20.35	20.52	17.48	3.1	2.78	2.19	5.3	6.32	5.37	1	0	0	2.696	-0.153	1.066	3.685e-47	0.7742	5.145e-07	protein_coding	MADS-box family protein	.
AT1G68940	0.69	0.84	0.78	0.16	0.14	0.28	0.67	0.56	0.59	0.29	0.33	0.54	-1	0	0	-2.017	-0.346	-0.63	7.824e-11	0.4611	0.03649	protein_coding	Armadillo/beta-catenin-like repeat family protein	.
AT3G12955	1.01	1.04	1.79	9.53	8.25	8.22	2.22	1.35	1.46	2.59	2.63	2.47	1	0	0	2.737	0.381	0.599	1.572e-26	0.5391	0.04693	protein_coding	SAUR-like auxin-responsive protein family	.
AT3G59370	6.45	10.13	5.06	1.83	2	1.43	8.28	4.51	5.41	3.28	1.58	3.28	-1	0	0	-2.017	-0.241	-1.155	1.897e-08	0.7275	0.001244	protein_coding	Vacuolar calcium-binding protein-related	.
AT3G13450	72.69	68.54	151.27	294.96	275.85	288.57	43.81	86.1	71.45	247.07	176.5	220.08	0	0	1	1.555	-0.539	1.677	9.043e-09	0.2004	1.703e-09	protein_coding	Transketolase family protein	branched chain alpha-keto acid dehydrogenase E1 beta
AT5G14230	3.2	2.34	2.47	0.7	0.65	0.62	2.38	2.09	2.47	1.31	1.4	1.42	-1	0	0	-2.021	-0.209	-0.749	8.045e-23	0.5388	0.0001165	protein_coding	.	.
AT5G49080	4.41	3.49	4.08	0.47	1.36	1.11	8.26	5.01	4.89	2.42	2.34	2.87	-1	0	0	-2.021	0.6	-1.248	1.374e-12	0.1227	4.668e-06	transposable_element_gene	transposable element gene	transposable element gene
AT5G55730	21.1	19.59	11.1	3.88	5.7	3.1	28.83	16.73	22.46	10.88	10.72	12.51	-1	0	0	-2.024	0.394	-0.995	1.351e-15	0.3339	8.817e-05	protein_coding	FASCICLIN-like arabinogalactan 1	Encodes fasciclin-like arabinogalactan-protein 1 (Fla1). fla1 mutants show defects in shoot regeneration.
AT3G13672	0.24	0.5	0.63	10.89	11.83	11.63	0.65	0.59	0.49	1.14	1.53	1.53	1	0	0	4.637	0.336	1.274	3.195e-96	0.6004	1.337e-06	protein_coding	TRAF-like superfamily protein	.
AT3G13674	2.48	1.93	2.54	0.75	1.45	0.88	3.5	2.41	3.73	2	0.88	0.22	0	0	-1	-1.156	0.469	-1.659	0.009721	0.5399	0.0002054	protein_coding	.	.
AT2G29760	2.76	3.97	1.97	0.52	0.81	0.8	3.01	1.99	2.38	0.98	1.26	1.09	-1	0	0	-2.025	-0.23	-1.154	2.465e-13	0.6482	3.035e-05	protein_coding	Tetratricopeptide repeat (TPR)-like superfamily protein	Encodes a chloroplast RNA editing factor.
AT3G27640	2.29	2.41	0.95	0.35	0.53	0.5	3.32	2.38	2.85	1.2	1.89	1.25	-1	0	0	-2.025	0.604	-0.982	1.488e-08	0.2226	0.002783	protein_coding	Transducin/WD40 repeat-like superfamily protein	.
AT3G13784	0	0	0.08	0.05	0.15	0	0.13	0.02	0	1.06	1.3	1.45	0	0	1	1.176	0.796	4.479	0.4173	0.7878	9.647e-21	protein_coding	cell wall invertase 5	.
AT3G13950	0.65	0.26	0.28	3.94	4.21	3.63	0.22	0.77	0.14	1.45	3	2.72	1	0	1	3.28	-0.086	2.654	1.334e-15	1	4.63e-10	protein_coding	.	.
AT3G14060	5.15	3.7	5.36	25.17	20.77	30.09	4.12	5.19	4.56	16.52	17.07	16.55	1	0	1	2.406	-0.043	1.853	2.374e-35	0.9788	2.79e-21	protein_coding	.	.
AT3G14067	56.23	51.8	75.03	312.18	260.7	307.87	51.2	64.6	74.82	171.14	164.34	168.69	1	0	0	2.266	0.058	1.403	7.976e-43	0.8952	1.926e-17	protein_coding	Subtilase family protein	.
AT4G12830	22.18	24.09	20.34	5.15	5.53	5.67	25.35	22.96	24.15	12.65	13.03	13	-1	0	0	-2.025	0.123	-0.905	2.733e-61	0.569	2.625e-15	protein_coding	alpha/beta-Hydrolases superfamily protein	.
AT4G29700	7.26	8.44	7.4	1.84	1.92	1.91	13.14	8.51	12.14	6.51	6.19	6.22	-1	0	0	-2.025	0.552	-0.838	6.151e-28	0.01042	7.131e-07	protein_coding	Alkaline-phosphatase-like family protein	.
AT3G14440	0.17	0.34	0.17	10.97	9.92	9.06	0.62	0.46	0.48	3.89	3.98	5.14	1	0	1	5.477	1.227	3.052	1.661e-115	0.005531	5.352e-48	protein_coding	nine-cis-epoxycarotenoid dioxygenase 3	Encodes 9-<i>cis</i>-epoxycarotenoid dioxygenase, a key enzyme in the biosynthesis of abscisic acid. Regulated in response to drought and salinity. Expressed in roots, flowers and seeds. Localized to the chloroplast stroma and thylakoid membrane.
AT5G06000	3.18	3.63	2.45	0.47	0.75	1.06	4.09	2.46	3.72	1.08	1.56	1.54	-1	0	0	-2.026	0.153	-1.293	2.398e-10	0.8268	1.307e-05	protein_coding	eukaryotic translation initiation factor 3G2	One of the 2 genes that code for the G subunit of eukaryotic initiation factor 3 (EIF3).
AT1G47395	5.49	5.49	1.79	0.48	2.23	0.29	8.32	1.98	2.84	2.03	2.45	2.71	-1	0	0	-2.028	0.049	-0.867	0.001481	0.9985	0.1964	protein_coding	.	.
AT3G14560	7.66	6.14	9.23	47.24	41.77	42.5	7.74	8.8	6.32	25.55	23.58	28.02	1	0	1	2.508	-0.016	1.755	2.95e-60	0.9938	1.629e-30	protein_coding	.	.
AT1G70850	148.49	102.31	179.88	33.68	46.28	25.53	94.49	95.31	86.95	110.05	101.47	112.77	-1	0	0	-2.028	-0.638	0.229	2.891e-23	0.0176	0.3176	protein_coding	MLP-like protein 34	.
AT3G14590	3.41	4.1	4.15	22.69	20.59	21.12	3.25	3.65	3.39	9.57	9.58	9.94	1	0	0	2.466	-0.18	1.501	2.22e-94	0.4539	1.017e-34	protein_coding	Calcium-dependent lipid-binding (CaLB domain) family protein	.
AT3G14595	43.09	28.58	51.42	192.93	193.81	156.81	24.65	28.51	24.35	90.22	90.4	95.64	1	0	1	2.141	-0.669	1.834	1.3e-36	0.002095	1.291e-26	protein_coding	Ribosomal protein L18ae family	.
AT3G14690	141.93	132.63	185.76	605.8	563.71	634.77	115.31	151.08	141.21	400.81	420.24	425.09	1	0	1	1.971	-0.176	1.612	8.167e-41	0.5204	1.072e-27	protein_coding	cytochrome P450, family 72, subfamily A, polypeptide 15	putative cytochrome P450
AT1G50110	5.25	4.5	3.19	1.18	1.28	0.65	6.5	5.06	5.77	2.61	3.4	3.44	-1	0	0	-2.029	0.426	-0.874	2.646e-15	0.2334	0.0001855	protein_coding	D-aminoacid aminotransferase-like PLP-dependent enzymes superfamily protein	.
AT3G14810	5.04	6.06	6.22	61.65	58.63	65.22	5.74	6.22	7.28	26.31	27.21	27.96	1	0	1	3.42	0.151	2.083	3.52e-147	0.5605	5.603e-59	protein_coding	mechanosensitive channel of small conductance-like 5	.
AT2G42260	2.09	2.77	1.04	0.45	0.52	0.44	2.28	1.78	2.01	0.43	0.97	1.12	-1	0	0	-2.03	0.051	-1.256	2.978e-07	0.9801	0.0008843	protein_coding	uv-b-insensitive 4	Encodes a novel plant-specific protein of unknown function. The UVI4 gene is expressed mainly in actively dividing cells. The hypocotyl cells in mutant seedlings undergo one extra round of endoreduplication. The uvi4 mutation also promoted the progression of endo-reduplication during leaf development.
AT5G23010	57.93	63.5	28.75	13.96	13.17	9.61	112.22	74.48	114.62	43.03	53.12	41.34	-1	0	0	-2.03	1.005	-1.132	4.065e-16	0.0008632	7.782e-06	protein_coding	methylthioalkylmalate synthase 1	Encodes a methylthioalkylmalate synthase, catalyzes the condensation reactions of the first two rounds of methionine chain elongation in the biosynthesis of methionine-derived glucosinolates.
AT3G15210	14.79	11.02	16.75	54.61	51.6	49.1	14.26	16.17	15.03	23.32	23.34	26.36	1	0	0	1.864	0.091	0.685	1.514e-42	0.7748	1.889e-06	protein_coding	ethylene responsive element binding factor 4	Encodes a member of the ERF (ethylene response factor) subfamily B-1 of ERF/AP2 transcription factor family (ATERF-4). The protein contains one AP2 domain. Acts as a negative regulator of JA-responsive defense gene expression and resistance to the necrotrophic fungal pathogen Fusarium oxysporum and antagonizes JA inhibition of root elongation.
AT3G15350	5.34	5.7	3.62	15.67	15.56	19.49	6.51	4.51	5.92	8.33	9.86	8.27	1	0	0	1.791	0.211	0.642	6.699e-24	0.5441	0.0005624	protein_coding	Core-2/I-branching beta-1,6-N-acetylglucosaminyltransferase family protein	.
AT2G42800	1.22	1.32	0.58	0.11	0.43	0.19	1.96	1.2	1.56	0.52	1.15	0.59	-1	0	0	-2.031	0.607	-1.072	9.024e-06	0.3516	0.009349	protein_coding	receptor like protein 29	.
AT3G15440	4.53	4.64	9.34	15.04	13.95	12.62	2.09	3.82	3.51	12.89	7.85	10.46	0	0	1	1.161	-0.986	1.731	6.061e-05	0.02423	3.409e-08	protein_coding	.	.
AT1G59590	7.91	5.61	7.61	1.09	2.21	1.85	6.43	9.08	6.84	3.7	3.49	4.85	-1	0	0	-2.033	0.076	-0.886	7.46e-16	0.8985	0.000237	protein_coding	ZCF37	ZCF37 mRNA, complete cds
AT3G15670	0.15	0.27	0.28	56.9	44.39	54.82	0.07	0.08	0.24	3.45	3.28	3.35	1	0	1	7.761	-0.818	4.634	1.938e-217	0.5534	2.852e-42	protein_coding	Late embryogenesis abundant protein (LEA) family protein	.
AT5G50890	4.05	3.22	2.04	0.56	0.99	0.7	6.07	4.1	4.47	1.12	1.38	1.33	-1	0	-1	-2.034	0.656	-1.93	9.531e-11	0.09485	2.804e-11	protein_coding	alpha/beta-Hydrolases superfamily protein	.
AT3G15990	1.22	1.16	0.89	3.32	3.58	3.58	1.42	1.13	1.31	4.6	4.01	4.09	1	0	1	1.679	0.241	1.715	5.049e-20	0.5582	4.857e-24	protein_coding	sulfate transporter 3;4	Encodes sulfate transporter Sultr3;4.
AT3G16120	4.99	7.73	10.25	21.86	20.49	15.63	2.36	2.65	2.99	11.27	9.48	11.01	0	0	1	1.335	-1.521	1.988	2.024e-09	8.128e-08	1.052e-15	protein_coding	Dynein light chain type 1 family protein	.
AT3G16210	0.42	0.41	0.53	2.43	2.01	2.32	0.49	0.19	0.26	0.83	0.58	1.09	1	0	0	2.29	-0.512	1.397	8.939e-12	0.5833	0.0009373	protein_coding	F-box family protein	.
AT3G16330	5.61	4.62	5.92	27.59	19.04	31.84	5.98	4.75	4.24	6.96	10.99	8.02	1	0	0	2.274	-0.11	0.79	1.843e-24	0.864	0.0009644	protein_coding	.	.
AT1G51270	5.16	6.94	5.54	1.42	1.51	1.36	4.03	5.08	4.12	4.83	6.72	5.07	-1	0	0	-2.035	-0.414	0.329	1.408e-27	0.1041	0.07845	protein_coding	structural molecules;transmembrane receptors;structural molecules	.
AT5G36910	27.99	17.52	24.95	6.46	6.53	4.09	26.75	27.99	30.21	18.76	16.12	14.23	-1	0	0	-2.035	0.268	-0.792	7.347e-25	0.3971	3.434e-05	protein_coding	thionin 2.2	Encodes a thionin that is expressed at a low basal level in seedlings and shows circadian variation. Predicted to encode a PR (pathogenesis-related) protein. Belongs to the plant thionin (PR-13) family with the following members: At1g66100, At5g36910, At1g72260, At2g15010, At1g12663, At1g12660.
AT3G16510	3.16	1.54	3.06	8.41	7.48	8.49	3.72	3.9	3.71	5.08	4.94	5.62	1	0	0	1.638	0.533	0.468	1.51e-16	0.07883	0.02688	protein_coding	Calcium-dependent lipid-binding (CaLB domain) family protein	.
AT5G66310	5.87	6.61	3.24	1.06	1.26	1.51	6.73	5.9	6.14	2.6	2.87	3.06	-1	0	0	-2.035	0.259	-1.138	2.235e-20	0.4962	1.252e-07	protein_coding	ATP binding microtubule motor family protein	.
AT3G16570	70.62	70.71	105.92	252.77	248.57	252.21	61.49	78.21	69.64	174.38	159.97	178.32	1	0	0	1.607	-0.241	1.292	1.661e-25	0.3671	1.4e-16	protein_coding	rapid alkalinization factor 23	Encodes RALF23, a member of a diversely expressed predicted peptide family showing sequence similarity to tobacco Rapid Alkalinization Factor (RALF), and is believed to play an essential role in the physiology of Arabidopsis. Consists of a single exon and is characterized by a conserved C-terminal motif and N-terminal signal peptide. RALF23 is significantly downregulated by brassinolide treatment…
AT3G23940	52.37	60.35	37.34	10.38	13.73	12.45	68.95	52.72	58.43	22.39	28.33	24.29	-1	0	0	-2.036	0.264	-1.264	1.148e-30	0.3766	1.081e-12	protein_coding	dehydratase family	.
AT5G25460	94.45	79.09	94.69	22.19	20.03	23.14	81.15	74.53	67.25	34.98	36.94	52.53	-1	0	0	-2.037	-0.267	-0.84	1.66e-38	0.2949	1.345e-07	protein_coding	Protein of unknown function, DUF642	.
AT3G16800	7.38	8.91	8.32	29.32	27.45	31.22	7.11	6.37	6.86	14.01	15.44	14.72	1	0	0	1.838	-0.273	1.118	1.628e-53	0.1765	1.98e-19	protein_coding	Protein phosphatase 2C family protein	.
AT5G63600	79.66	75.33	81.65	20.56	17.87	19.25	54.45	63.54	58.56	45.81	43.45	44.03	-1	0	0	-2.037	-0.423	-0.406	6.674e-68	0.004063	0.0008398	protein_coding	flavonol synthase 5	encodes a protein whose sequence is similar to flavonol synthase
AT3G16990	4.03	3.39	4.65	41.21	41.55	47.51	4.45	3.95	3.08	12.3	11.93	10.08	1	0	0	3.422	-0.075	1.571	8.672e-97	0.8886	4.775e-20	protein_coding	Haem oxygenase-like, multi-helical	.
AT3G17000	35.08	35.16	56.86	236.3	228.48	242.98	31.81	43.75	38.6	91.42	82.11	92.82	1	0	0	2.476	-0.156	1.223	1.424e-44	0.6642	5.776e-12	protein_coding	ubiquitin-conjugating enzyme 32	.
AT3G17110	0.88	0.71	0.67	23.36	24.23	18.65	0.35	0.53	0.33	6.14	6.36	7.76	1	0	1	4.863	-0.895	4.054	7.14e-93	0.209	1.255e-48	pseudogene	.	.
AT2G31730	9.75	7.91	6.26	1.51	2.38	1.89	10.1	8.9	8.87	3.08	2.99	2.95	-1	0	-1	-2.038	0.222	-1.626	3.666e-21	0.5285	1.229e-15	protein_coding	basic helix-loop-helix (bHLH) DNA-binding superfamily protein	.
AT3G46720	2.9	2.47	2.06	0.42	0.71	0.68	3.34	2.36	3.14	0.74	0.51	0.57	-1	0	-1	-2.038	0.251	-2.274	8.13e-13	0.585	1.622e-16	protein_coding	UDP-Glycosyltransferase superfamily protein	.
AT3G07000	1.35	0.94	1.14	0.36	0.29	0.17	1.7	1.26	1.6	0.35	0.33	0.21	-1	0	-1	-2.04	0.409	-2.354	2.753e-10	0.3482	2.024e-14	protein_coding	Cysteine/Histidine-rich C1 domain family protein	.
AT3G17520	0.09	0.1	0.4	585.17	524.89	621.93	0.1	0.08	0	47.02	58.17	48.68	1	0	1	11.425	-1.655	9.596	0	0.196	3.25e-252	protein_coding	Late embryogenesis abundant protein (LEA) family protein	.
AT5G59870	67.38	78.49	27.56	11.47	18.45	12.07	74.18	43.07	50.06	29.77	35.49	30.16	-1	0	0	-2.043	-0.051	-0.81	1.237e-11	0.9597	0.009408	protein_coding	histone H2A 6	Encodes HTA6, a histone H2A protein.
AT2G31230	2.33	2.9	1.85	0.46	0.47	0.79	4.68	3.93	3.15	1.56	2.25	2.12	-1	0	0	-2.045	0.74	-0.985	1.901e-09	0.04426	0.0003228	protein_coding	ethylene-responsive element binding factor 15	encodes a member of the ERF (ethylene response factor) subfamily B-3 of ERF/AP2 transcription factor family. The protein contains one AP2 domain. There are 18 members in this subfamily including ATERF-1, ATERF-2, AND ATERF-5.
AT3G17790	2.31	0.97	1.41	36.16	36.33	37.46	4.19	2.88	2.83	17.33	16.81	20.18	1	0	1	4.538	1.07	2.452	5.707e-115	2.401e-05	2.224e-42	protein_coding	purple acid phosphatase 17	Expression is upregulated in the shoot of cax1/cax3 mutant.
AT3G17810	41.65	41.41	55.38	353.69	322.93	385.7	46.58	62.57	53.22	148.12	140.79	137.61	1	0	0	2.939	0.229	1.393	2.055e-82	0.3684	1.02e-20	protein_coding	pyrimidine 1	Encodes a protein predicted to have dihydropyrimidine dehydrogenase activity. Its activity has not been demonstrated in vivo, but, it is required for efficient uracil catabolism in Arabidopsis. It localizes to the plastid.
AT3G59550	2.48	4.16	1.42	0.4	0.86	0.67	4.73	2.97	3.61	1.58	2.04	2.04	-1	0	0	-2.045	0.493	-0.998	3.885e-09	0.3686	0.003213	protein_coding	Rad21/Rec8-like family protein	Encodes an alpha-kleisin protein that is localized primarily in the nucleolus and is essential for megagametogenesis and plays an important role in pollen development. alpha-kleisins are core components of meiotic and mitotic cohesin complexes.
AT3G49170	2.49	2.35	1.4	0.42	0.53	0.55	2.78	2.04	2.28	1.13	1.19	1.16	-1	0	0	-2.048	0.193	-1.031	4.213e-15	0.6933	2.134e-05	protein_coding	Tetratricopeptide repeat (TPR)-like superfamily protein	.
AT5G05900	0.59	0.7	1.35	0.07	0.12	0.47	1.22	1.19	1.45	0.42	0.61	0.36	-1	0	0	-2.056	0.536	-1.476	2.694e-05	0.4143	0.0004309	protein_coding	UDP-Glycosyltransferase superfamily protein	.
AT5G41140	10.78	14.61	6.48	2.01	2.91	2.73	14.49	10.52	13	4.88	5.51	6.34	-1	0	0	-2.058	0.255	-1.183	2.742e-18	0.5515	5.098e-07	protein_coding	Myosin heavy chain-related protein	.
AT1G05300	3.02	2.67	3.46	0.52	0.75	0.94	2.65	2.66	2.6	1.69	1.65	1.28	-1	0	0	-2.06	-0.212	-0.782	1.183e-20	0.5594	0.0001884	protein_coding	zinc transporter 5 precursor	member of Fe(II) transporter isolog family
AT5G61610	0.79	1.13	1.63	0.31	0.24	0.3	1.49	1.77	1.39	0.43	0.55	0.78	-1	0	0	-2.06	0.377	-1.372	4.569e-06	0.5519	0.0002056	protein_coding	Oleosin family protein	.
AT1G28710	12.55	14.06	9.25	2.89	2.97	2.7	12.24	10.19	10.37	6.08	6.41	5.9	-1	0	0	-2.061	-0.126	-0.835	1.786e-34	0.6951	3.335e-07	protein_coding	Nucleotide-diphospho-sugar transferase family protein	.
AT2G28250	4.78	5.67	3.98	1.1	1.2	1.14	8.3	5.6	8.2	2.27	2	2.44	-1	0	-1	-2.061	0.618	-1.716	2.832e-22	0.01238	1.607e-18	protein_coding	Protein kinase superfamily protein	.
AT3G18950	0.96	0.97	0.99	11.41	11.06	11.38	0.99	0.98	0.91	5.14	3.21	4.29	1	0	1	3.532	-0.024	2.138	3.789e-74	0.9981	7.132e-27	protein_coding	Transducin/WD40 repeat-like superfamily protein	.
AT3G19100	37.2	37.52	46.17	153.77	132.55	143.33	30.61	37.17	34.26	77.96	77.8	77.08	1	0	0	1.829	-0.245	1.19	8.961e-46	0.243	5.642e-20	protein_coding	Protein kinase superfamily protein	.
AT3G19270	2.03	1.85	1.54	25.65	24.31	33.88	2.39	1.81	2.36	16.72	18.79	11.96	1	0	1	3.951	0.279	2.851	1.132e-80	0.5134	1.496e-46	protein_coding	cytochrome P450, family 707, subfamily A, polypeptide 4	Encodes a protein with ABA 8'-hydroxylase activity, involved in ABA catabolism. Member of the CYP707A gene family.
AT3G19290	24.66	30.53	35.49	111.08	95.59	97.95	21.96	26.3	27.66	59.27	59.56	61.39	1	0	0	1.748	-0.257	1.248	1.187e-34	0.2789	5.464e-18	protein_coding	ABRE binding factor 4	bZIP transcription factor with specificity for abscisic acid-responsive elements (ABRE). Mediate ABA-dependent stress responses.
AT3G19390	43.12	43.46	81.25	150.44	144.14	146.46	33.34	66.82	56.8	181.37	138.28	174.81	0	0	1	1.394	-0.097	1.656	1.695e-08	0.8794	6.895e-11	protein_coding	Granulin repeat cysteine protease family protein	.
AT3G57150	59.33	87.42	41.97	11.78	16.43	17	93.19	61.82	73.32	23.72	28.93	29.33	-1	0	0	-2.061	0.275	-1.478	2.294e-19	0.5063	1.766e-10	protein_coding	homologue of NAP57	Encodes a putative pseudouridine synthase (NAP57).
AT4G20240	2.12	2.6	1.28	0.45	0.65	0.3	4.39	2.51	3.31	0.95	0.87	1.65	-1	0	0	-2.062	0.773	-1.549	2.965e-08	0.1045	5.689e-06	protein_coding	cytochrome P450, family 71, subfamily A, polypeptide 27	putative cytochrome P450
AT3G19580	4.19	4.07	5.46	108.65	94.75	105.57	3.59	5.01	4.19	27.44	26.58	26.55	1	0	1	4.486	-0.109	2.657	6.119e-208	0.7883	1.689e-77	protein_coding	zinc-finger protein 2	Encodes zinc finger protein. mRNA levels are upregulated in response to ABA, high salt, and mild dessication. The protein is localized to the nucleus and acts as a transcriptional repressor.
AT3G19620	0.73	1.04	0.43	3.64	3.87	4.4	1.23	0.67	1.24	2.23	2.83	3.56	1	0	0	2.444	0.527	1.454	6.061e-18	0.2977	1.71e-07	protein_coding	Glycosyl hydrolase family protein	.
AT2G12462	4.34	7.14	3.63	0.64	1.31	1.67	7.83	5.92	7.55	3.44	3.34	3.25	-1	0	0	-2.064	0.502	-1.086	1.435e-11	0.2388	0.0001005	protein_coding	.	.
AT3G19920	0.11	0.28	0.31	2.06	1.24	3.14	0.16	0.15	0.14	0.3	0.27	0.4	1	0	0	3.193	-0.595	1.113	1.77e-13	0.6885	0.07345	protein_coding	.	.
AT5G58784	1.15	1.45	0.89	0.2	0.18	0.46	1.88	1.61	1.33	0.52	0.16	0.31	-1	0	-1	-2.064	0.482	-2.277	4.022e-06	0.4097	2.088e-08	protein_coding	Undecaprenyl pyrophosphate synthetase family protein	.
AT2G21020	4.45	4.04	5.29	1.05	0.96	1.3	3.56	3.22	4.17	2.42	2.3	1.9	-1	0	0	-2.067	-0.334	-0.731	2.87e-21	0.2847	0.0005324	pseudogene	.	.
AT3G20250	14.38	14.83	18.63	50.88	47.65	50.26	10.26	14.52	14.05	28.68	29.84	29.59	1	0	0	1.636	-0.302	1.182	2.925e-30	0.1833	5.124e-16	protein_coding	pumilio 5	Encodes a member of the Arabidopsis Pumilio (APUM) proteins containing PUF domain (eight repeats of approximately 36 amino acids each). PUF proteins regulate both mRNA stability and translation through sequence-specific binding to the 3' UTR of target mRNA transcripts.
AT3G20300	8.28	4.89	8.15	72.1	65.97	72.67	5.57	7.51	7.38	22.1	31.79	22.55	1	0	1	3.302	-0.063	1.901	3.284e-65	0.9137	1.136e-23	protein_coding	Protein of unknown function (DUF3537)	.
AT1G70985	11.04	6.62	9.47	2.22	2.45	1.74	14.33	9.34	8.13	4.57	5.36	6.63	-1	0	0	-2.068	0.228	-0.938	8.574e-13	0.6594	0.0006074	protein_coding	hydroxyproline-rich glycoprotein family protein	.
AT4G15660	14.82	8.49	16.84	2.16	3.81	3.6	8.41	9.89	7.05	5.84	5.46	6.45	-1	0	0	-2.07	-0.667	-0.51	1.483e-13	0.07396	0.08154	protein_coding	Thioredoxin superfamily protein	.
AT4G16141	41.07	44.61	24.06	6.74	10.11	9.21	45.76	34.9	37.94	17.69	18.34	17.17	-1	0	0	-2.072	0.113	-1.157	5.733e-24	0.8061	1.299e-08	protein_coding	GATA type zinc finger transcription factor family protein	.
AT1G19050	13.82	16.69	11.73	3.44	3.68	2.85	17.37	9.92	11.16	6.25	5.94	5.2	-1	0	0	-2.073	-0.131	-1.148	6.771e-19	0.7894	6.13e-07	protein_coding	response regulator 7	Encodes a member of the Arabidopsis response regulator (ARR) family, most closely related to ARR15. A two-component response regulator protein containing a phosphate accepting domain in the receiver domain but lacking a DNA binding domain in the output domain. Involved in response to cytokinin and meristem stem cell maintenance. Arr7 protein is stabilized by cytokinin.
AT3G20660	7.11	7.94	12.31	36.54	33.28	35.89	5.19	8.33	8.09	18.54	17.87	18.14	1	0	0	1.948	-0.343	1.337	1.469e-25	0.2787	2.959e-12	protein_coding	organic cation/carnitine transporter4	.
AT4G20940	5.46	6.92	3.83	1.1	1.59	1.13	7.66	5.85	6.84	2.83	2.93	2.99	-1	0	0	-2.073	0.331	-1.218	2.875e-23	0.3025	1.472e-09	protein_coding	Leucine-rich receptor-like protein kinase family protein	Encodes a plasma-membrane localized LRR receptor-like protein involved in both ABA and H202 mediated signaling involved in stomatal movement.
AT3G52525	2.75	1.32	2.09	0.28	0.52	0.67	1.92	2.31	1.27	1.36	0.42	0.86	-1	0	0	-2.074	-0.168	-1.05	3.063e-06	0.8694	0.01343	protein_coding	ovate family protein 6	.
AT3G21020	0.28	0.62	0.15	0.25	0.4	0.3	1.16	1.15	1.07	0.6	0.73	1.07	0	1	0	-0.095	1.714	-0.478	0.9249	0.0003427	0.2098	transposable_element_gene	transposable element gene	transposable element gene
AT2G42850	1.14	1.05	1.06	0.29	0.18	0.3	1.09	0.96	1.24	1.26	1.25	0.64	-1	0	0	-2.075	0.017	-0.077	2.515e-08	0.9988	0.8728	protein_coding	cytochrome P450, family 718	member of CYP718
AT3G21150	0.78	0.68	0.69	4.22	3.84	3.37	0.58	0.91	0.77	2	2.41	3.2	1	0	1	2.405	0.068	1.757	4.791e-16	0.9862	6.346e-09	protein_coding	B-box 32	Encodes a protein with a B-box domain predicted to act as a transcription factor. Expression of the BBX32 gene is affected by monochromatic red light.
AT3G21270	12.85	10.42	10.06	34.92	35.91	32.35	11.32	9.9	10.32	16.54	15.88	13.62	1	0	0	1.63	-0.079	0.543	1.37e-34	0.8189	0.0001465	protein_coding	DOF zinc finger protein 2	Encodes Dof zinc finger protein adof2.
AT4G37810	1.88	3.22	1.96	0.39	0.93	0.27	3.32	1.75	2.02	1.3	1.56	0.83	-1	0	0	-2.077	0.023	-0.959	3.106e-06	1	0.02195	protein_coding	.	.
AT2G37460	5.75	5.3	4.11	1.1	1.39	1.07	9.36	7.85	7.28	2.95	3.41	3.06	-1	0	0	-2.078	0.695	-1.38	5.886e-23	0.001585	5.106e-14	protein_coding	nodulin MtN21 /EamA-like transporter family protein	nodulin MtN21-like transporter family protein
AT3G21460	1.92	2.03	1.84	3.95	5.89	6.41	1.24	0.43	0.85	4.14	2.11	3.96	0	0	1	1.483	-1.172	1.994	6.93e-06	0.03602	1.374e-07	protein_coding	Glutaredoxin family protein	.
AT5G06570	9.92	7.84	13.5	3.14	2.13	2.14	7.42	9.95	7.16	8.61	7.95	9.19	-1	0	0	-2.078	-0.352	0.071	4.662e-21	0.3048	0.7914	protein_coding	alpha/beta-Hydrolases superfamily protein	.
AT3G21520	0.18	0.2	0.58	9.91	8.47	7.11	0.27	1.04	0.2	14.14	8	14.72	1	0	1	4.68	0.602	4.614	4.477e-29	0.58	1.167e-32	protein_coding	DUF679 domain membrane protein 1	Encodes a protein is directly or indirectly involved in membrane fission during breakdown of the ER and the tonoplast during leaf senescence and in membrane fusion during vacuole biogenesis in roots.
AT3G21670	14.29	9.58	13.13	87.66	86.53	76.89	11.72	15.95	16.47	53.32	57.58	55.27	1	0	1	2.761	0.252	1.913	1.774e-66	0.3533	1.03e-33	protein_coding	Major facilitator superfamily protein	.
AT3G21890	0.16	0.9	0.15	4.76	4.04	3.27	0.36	0.4	0.33	1.15	2.49	2.69	1	0	1	3.346	-0.091	2.517	1.319e-13	1	7.572e-08	protein_coding	B-box type zinc finger family protein	.
AT4G29030	21.96	20.65	9.61	3.89	5.19	3.17	23.64	14.63	22.58	11.95	9.88	9.43	-1	0	0	-2.08	0.223	-0.962	3.959e-13	0.6936	0.0007674	protein_coding	Putative membrane lipoprotein	.
AT3G22200	182.34	184.11	326.64	842.68	761.03	915.98	150.33	231.15	190.83	566.18	507.79	540.7	1	0	0	1.862	-0.276	1.496	2.179e-19	0.4494	1.047e-12	protein_coding	Pyridoxal phosphate (PLP)-dependent transferases superfamily protein	Genetically redundant with POP3;mediates pollen tube guidance. Double mutants are self sterile; gamma-aminobutyrate transaminase subunit precursor; nuclear gene for mitochondrial product. Encodes gamma-aminobutyrate transaminase that uses pyruvate instead of alpha-ketoglutarate as cosubstrate. Mutations in POP2/HER1 render roots resistant to the inhibitory growth effects of the volatile organic c…
AT3G18145	1.31	1.07	1.32	0.22	0.35	0.3	1.46	1.56	1.39	0.68	0.74	0.64	-1	0	0	-2.084	0.249	-1.099	2.16e-14	0.5213	1.577e-06	pseudogene	.	.
AT1G79310	4.03	3.32	4.97	1.03	0.86	1.02	3.39	3.07	3.05	1.96	1.68	1.73	-1	0	0	-2.085	-0.377	-0.824	5.591e-20	0.2318	0.0001855	protein_coding	metacaspase 7	Encodes a putative metacaspase. Arabidopsis contains three type I MCP genes (MCP1a-c) and six type II MCP genes (MCP2a‚Äìf): AtMCP1a/At5g64240, AtMCP1b/At1g02170, AtMCP1c/At4g25110, AtMCP2a/At1g79310, AtMCP2b/At1g79330, AtMCP2c/At1g79320, AtMCP2d/At1g79340, AtMCP2e/At1g16420, AtMCP2f/At5g04200.
AT1G02920	55.88	34.41	62.11	12.23	9.55	14.22	53.48	67.71	48.5	42.5	50.4	44.97	-1	0	0	-2.086	0.154	-0.299	1.365e-24	0.7071	0.1672	protein_coding	glutathione S-transferase 7	Encodes glutathione transferase belonging to the phi class of GSTs. Naming convention according to Wagner et al. (2002).
AT3G22370	41.62	26.63	34.57	107.02	93.08	109.67	37.29	38.88	31.72	57.09	62.67	64.75	1	0	0	1.59	0.069	0.774	2.02e-25	0.8587	9.285e-07	protein_coding	alternative oxidase 1A	Encodes AOX1a, an isoform of alternative oxidase that is expressed in rosettes, flowers, and root. The alternative oxidase of plant mitochondria transfers electrons from the ubiquinone pool to oxygen without energy conservations. It is regulated through transcriptional control and by pyruvate. Plays a role in shoot acclimation to low temperature. Also is capable of ameliorating reactive oxygen sp…
AT3G55630	31.35	34.4	28.93	7.09	7.32	7.9	30.66	29.78	30.77	18.62	20.97	17.25	-1	0	0	-2.086	-0.053	-0.683	4.201e-65	0.8498	9.576e-09	protein_coding	DHFS-FPGS homolog D	Encodes one of the three folylpolyglutamate synthetase isoforms (FPGSs): FPGS1 (At5g05980, plastidic), FPGS2 (At3g10160, mitochondrial) and FPGS3 (At3g55630, cytosolic).
AT3G22560	0.96	0.99	0.71	19.2	14.03	15.79	0.56	0.49	0.48	2.6	2.07	3.73	1	0	1	4.197	-0.781	2.453	1.489e-49	0.285	4.439e-12	protein_coding	Acyl-CoA N-acyltransferases (NAT) superfamily protein	.
AT3G22600	6.93	5.49	4.74	163.72	173.58	216.79	12.66	9.24	9.9	95.01	71.34	83.83	1	0	1	5.011	0.891	2.973	5.449e-158	7.459e-05	1.389e-68	protein_coding	Bifunctional inhibitor/lipid-transfer protein/seed storage 2S albumin superfamily protein	.
AT3G22620	8.85	7.37	9.08	237.23	243.8	316.53	11.52	10.03	10.33	152.54	132.47	123.66	1	0	1	4.974	0.331	3.679	1.144e-191	0.2215	9.388e-119	protein_coding	Bifunctional inhibitor/lipid-transfer protein/seed storage 2S albumin superfamily protein	.
AT3G22640	2.27	2.01	6.58	40.48	35.86	48.46	0.79	3.38	2.1	11.2	12.59	9.38	1	0	1	3.518	-0.796	2.402	2.696e-16	0.2334	2.532e-08	protein_coding	cupin family protein	.
AT3G22740	2.94	2.25	2.46	23.84	18.5	22.09	4.07	3.37	4.52	8.73	8.05	6.06	1	0	0	3.068	0.642	0.928	5.599e-62	0.01632	5.642e-07	protein_coding	homocysteine S-methyltransferase 3	homocysteine S-methyltransferase (HMT3)
AT3G22830	1.01	0.9	0.84	92.55	87.09	100.65	1.39	1.48	1.09	54.74	50.46	47.51	1	0	1	6.66	0.521	5.264	0	0.154	1.447e-245	protein_coding	heat shock transcription factor A6B	member of Heat Stress Transcription Factor (Hsf) family
AT3G22910	2.09	1.71	1.48	5.55	6.28	6.09	1.72	2.2	1.22	2.81	3.36	2.69	1	0	0	1.762	-0.037	0.782	4.979e-20	0.9646	0.0001267	protein_coding	ATPase E1-E2 type family protein / haloacid dehalogenase-like hydrolase family protein	.
AT3G23180	5.98	4.91	6.68	19.08	22.77	20.22	4.87	5.24	4.54	14.7	11.78	12.68	1	0	0	1.815	-0.266	1.416	2.545e-28	0.4424	1.347e-16	protein_coding	HR-like lesion-inducing protein-related	.
AT3G29250	4.11	2.6	4.35	0.82	1	0.76	7.8	6.6	8.11	5.76	2.86	4.85	-1	0	0	-2.087	1.02	-0.74	8.365e-12	0.001176	0.004929	protein_coding	NAD(P)-binding Rossmann-fold superfamily protein	.
AT2G41730	11.63	3.51	8.6	3.06	0.53	2.03	5.86	3.82	4.39	3.91	5.81	5.06	-1	0	0	-2.088	-0.755	0.068	6.053e-06	0.2899	0.9155	protein_coding	.	.
AT3G47570	3.65	3.47	2.92	0.89	0.79	0.66	4.58	3.58	4.16	1.02	1.07	1.31	-1	0	-1	-2.088	0.296	-1.852	5.871e-29	0.2677	6.623e-26	protein_coding	Leucine-rich repeat protein kinase family protein	.
AT5G57570	0.82	2.33	1.18	0.51	0.26	0.22	1.76	1.05	1.17	0.63	0.64	0.71	-1	0	0	-2.09	-0.099	-1.006	3.555e-06	0.9454	0.02301	protein_coding	GCK domain-containing protein	.
AT2G04450	2.15	2.46	1.1	0.49	0.29	0.57	2.64	3.34	2.53	1.45	1.62	1.58	-1	0	0	-2.091	0.582	-0.864	1.151e-09	0.1803	0.003248	protein_coding	nudix hydrolase homolog 6	Encodes a protein with NADH pyrophosphatase activity. Although this protein was also shown to have ADP-ribose diphosphatase activity in vitro, mutant analyses suggest that NUDX6 is involved in NADH metabolism in vivo.
AT1G08930	82.6	75	106.87	22.11	20.4	19.47	70.36	92.68	77.86	47.44	37.68	47.74	-1	0	0	-2.093	-0.135	-0.858	1.048e-39	0.6735	9.528e-08	protein_coding	Major facilitator superfamily protein	encodes a putative sucrose transporter whose gene expression is induced by dehydration and cold.
AT4G00020	3.76	4.54	1.83	0.75	0.77	0.85	5.11	3.8	4.6	2.72	2.71	2.32	-1	0	0	-2.094	0.419	-0.802	5.207e-16	0.2903	0.001547	protein_coding	BREAST CANCER 2 like 2A	Ortholog of breast cancer susceptibility protein 2. Essential at meiosis. Interacts with either AtRad51 or AtDmc1 and ATDSS1(I). Involved in embryo sac development and defense gene transcription during plant immune responses.
AT3G23840	4.45	5.93	4.85	16.7	17.49	18.09	5.49	5.03	5.75	9.06	8.38	10.06	1	0	0	1.782	0.099	0.759	2.87e-37	0.7906	2.034e-07	protein_coding	HXXXD-type acyl-transferase family protein	.
AT5G60490	2.21	1.54	1.97	0.56	0.43	0.33	3.31	2.83	2.94	0.83	0.94	1.46	-1	0	0	-2.095	0.661	-1.469	9.014e-10	0.06879	6.174e-08	protein_coding	FASCICLIN-like arabinogalactan-protein 12	Encodes a member of fasciclin-like arabinogalactan proteins (FLAs) containing a cell adhesion fasciclin (FAS) domain. Mutations result in altered stem biomechanics with reduced tensile strength and reduced tensile modulus of elasticity, as well as altered cell wall architecture and composition, with increased cellulose microfibril angle, reduced arabinose, galactose and cellulose content.
AT1G05570	19.97	21.39	24.81	5.13	5.2	5.14	20.8	22.99	23.03	8.91	8.22	8.13	-1	0	0	-2.096	0.014	-1.404	4.702e-66	0.9781	3.566e-31	protein_coding	callose synthase 1	Encodes a callose synthase 1 catalytic subunit . Member of Glycosyltransferase Family- 48.
AT3G23920	27.2	22.14	31.69	276.88	229.42	285.96	25.1	32.99	33.55	81.1	88.29	81.12	1	0	0	3.288	0.177	1.451	2.232e-90	0.552	3.634e-20	protein_coding	beta-amylase 1	Encodes a chloroplast beta-amylase. Is necessary for leaf starch breakdown in the absence of BAM3.
AT1G14210	31.06	29.42	35.63	8.11	7.09	7.26	41.55	39.73	42.17	8.44	9.51	9.5	-1	0	-1	-2.097	0.36	-2.167	8.864e-57	0.02617	5.673e-65	protein_coding	Ribonuclease T2 family protein	.
AT5G19110	2.04	1.86	2.58	0.69	0.49	0.31	4.56	2.67	4.76	2.35	2.07	2.69	-1	0	0	-2.097	0.882	-0.749	9.125e-11	0.01147	0.006705	protein_coding	Eukaryotic aspartyl protease family protein	.
AT3G24310	0.81	1.75	1.47	16.68	14.88	14.06	0.5	0.59	0.39	5.4	3.23	3.76	1	0	1	3.503	-1.426	3.05	1.136e-45	0.0007357	4.84e-25	protein_coding	myb domain protein 305	snapdragon myb protein 305 homolog (myb)
AT3G24420	6.84	4.55	7.82	26.97	23.6	32.81	4.08	5.8	5.21	19.14	17.06	13.76	1	0	1	2.111	-0.355	1.727	3.049e-26	0.316	2.261e-17	protein_coding	alpha/beta-Hydrolases superfamily protein	.
AT3G24460	3.25	2.42	2.63	13.8	10.5	8.33	2.72	3.72	3.4	5.08	5.78	6.47	1	0	0	1.974	0.241	0.82	5.26e-23	0.5454	7.701e-05	protein_coding	Serinc-domain containing serine and sphingolipid biosynthesis protein	.
AT3G24500	9.99	7.48	6.71	55.59	45.28	56.4	8.84	8.82	6.99	27.19	31.69	28.83	1	0	1	2.699	0.028	1.829	1.182e-62	0.9697	5.026e-30	protein_coding	multiprotein bridging factor 1C	One of three genes in A. thaliana encoding multiprotein bridging factor 1, a highly conserved transcriptional coactivator. May serve as a bridging factor between a bZIP factor and TBP. Its expression is specifically elevated in response to pathogen infection, salinity, drought, heat, hydrogen peroxide, and application of abscisic acid or salicylic acid. Constitutive expression enhances the tolera…
AT3G24520	4.89	5.65	4.54	34.59	29.86	36.84	5.56	5.41	4.84	12.86	14.34	13.73	1	0	0	2.75	0.072	1.372	9.365e-94	0.8479	1.838e-24	protein_coding	heat shock transcription factor C1	member of Heat Stress Transcription Factor (Hsf) family
AT3G24640	0	0	0	3.55	3.27	3.19	0	0	0	0.22	0.11	0.19	1	0	0	7.907	0	3.93	5.85e-21	1	0.1085	protein_coding	lyases	.
AT3G24750	1.14	1.03	0.69	5.11	4.53	3.31	1.59	1.15	1.56	1.18	1.35	1.05	1	0	0	2.181	0.592	-0.274	9.813e-15	0.2659	0.4558	protein_coding	.	.
AT3G24927	5.67	4.81	10.37	25.77	23.08	22.2	4.41	7.31	7.12	14.55	12.76	13.88	1	0	0	1.762	-0.154	1.13	5.092e-14	0.7927	3.783e-06	pseudogene	.	pseudogene of unknown protein
AT1G13650	6.02	12.27	3.01	0.95	2.3	1.69	8.2	7.24	8.42	4.05	3.3	3.78	-1	0	0	-2.098	0.167	-1.1	4.414e-08	0.8533	0.004531	protein_coding	.	.
AT3G60490	0.65	1.71	1.93	0.43	0.3	0.25	0.8	1.95	1.36	1.46	1.66	1.35	-1	0	0	-2.098	-0.07	0.126	1.68e-05	0.9848	0.8089	protein_coding	Integrase-type DNA-binding superfamily protein	encodes a member of the DREB subfamily A-4 of ERF/AP2 transcription factor family. The protein contains one AP2 domain. There are 17 members in this subfamily including TINY.
AT1G63040	2.62	1.94	2.7	0.73	0.45	0.5	1.21	1.82	0.99	0.83	1.3	0.33	-1	0	0	-2.101	-0.858	-0.736	1.719e-07	0.1092	0.1054	pseudogene	.	a pseudogene member of the DREB subfamily A-4 of ERF/AP2 transcription factor family. The translated product contains one AP2 domain. There are 17 members in this subfamily including TINY.
AT3G25620	0.76	0.92	0.83	3.66	3.65	3.58	0.81	0.54	0.77	0.93	1.02	1.53	1	0	0	2.121	-0.228	0.713	5.867e-24	0.6465	0.003525	protein_coding	ABC-2 type transporter family protein	.
AT3G25640	1.76	1.74	1.33	2.68	2.16	2.81	1.14	1.06	0.87	4.16	3.66	4.05	0	0	1	0.659	-0.64	1.942	0.006857	0.1041	2.061e-17	protein_coding	Protein of unknown function, DUF617	.
AT3G25950	0.9	0.57	1.15	7.46	6.4	6.08	0.26	0.81	0.49	1.99	1.41	2.16	1	0	1	2.906	-0.776	1.847	2.758e-25	0.1986	3.778e-08	protein_coding	TRAM, LAG1 and CLN8 (TLC) lipid-sensing domain containing protein	.
AT4G00770	1.04	0.9	0.46	0.1	0.19	0.27	0.88	0.95	0.69	0.4	0.38	0.55	-1	0	0	-2.103	0.077	-0.91	5.726e-07	0.9568	0.01398	protein_coding	.	.
AT3G26170	0.5	0.16	0.42	4.86	4.85	5.41	0.88	1.21	0.96	2.25	2.41	2.31	1	0	0	3.762	1.452	1.197	1.883e-55	3.538e-05	5.472e-08	protein_coding	cytochrome P450, family 71, subfamily B, polypeptide 19	putative cytochrome P450
AT3G26180	17.83	14.47	17.24	63.05	59.9	64.34	22.95	22.29	22.7	43.19	38.99	42.7	1	0	0	1.917	0.455	0.878	2.042e-62	0.002356	4.332e-14	protein_coding	cytochrome P450, family 71, subfamily B, polypeptide 20	putative cytochrome P450
AT3G26200	1.19	0.44	0.95	0.97	0.8	0.54	2.46	2.84	2.67	0.75	0.49	0.62	0	1	-1	-0.152	1.612	-2.091	0.6863	5.451e-07	2.179e-12	protein_coding	cytochrome P450, family 71, subfamily B, polypeptide 22	putative cytochrome P450
AT3G26230	0.49	0.25	1.09	0.67	1.09	0.97	0.34	1.29	0.47	2.11	3.85	1.76	0	0	1	0.567	0.179	1.879	0.2986	0.9051	0.0002989	protein_coding	cytochrome P450, family 71, subfamily B, polypeptide 24	putative cytochrome P450
AT3G26280	11.88	9.62	12.85	37.69	36.74	38.06	12.95	17.28	15.06	24.27	22.54	23.59	1	0	0	1.709	0.396	0.637	1.876e-39	0.03349	2.403e-06	protein_coding	cytochrome P450, family 71, subfamily B, polypeptide 4	cytochrome P450 monooxygenase
AT3G26290	38.09	34.48	33.46	133.87	122.83	157.03	41.25	41.21	39.14	76.06	88.53	76.27	1	0	0	1.964	0.198	0.986	1.089e-52	0.3789	3.465e-14	protein_coding	cytochrome P450, family 71, subfamily B, polypeptide 26	putative cytochrome P450
AT1G51380	2.11	3.14	1.62	0.34	0.52	0.74	4.92	2.64	3.5	0.95	0.73	1.18	-1	0	-1	-2.106	0.693	-1.94	5.185e-09	0.1364	5.745e-09	protein_coding	DEA(D/H)-box RNA helicase family protein	.
AT5G63140	20.63	19.1	19.62	4.76	4.89	4.07	17.91	16.72	18.89	9.51	7.97	8.41	-1	0	0	-2.107	-0.149	-1.048	1.786e-58	0.4975	5.068e-17	protein_coding	purple acid phosphatase 29	.
AT3G26460	8.02	6.87	8.99	22.89	30.18	20.4	8.78	4.31	5.52	28.53	30.36	31.9	1	0	1	1.62	-0.356	2.28	3.335e-14	0.3588	4.383e-26	protein_coding	Polyketide cyclase/dehydrase and lipid transport superfamily protein	.
AT5G40830	10.93	12.55	6.87	1.58	2.97	2.45	16.43	9.18	11.51	4.83	5.39	5.7	-1	0	0	-2.111	0.292	-1.221	7.12e-16	0.5253	2.147e-06	protein_coding	S-adenosyl-L-methionine-dependent methyltransferases superfamily protein	.
AT3G26690	24.03	21.93	36.54	63.48	56.31	60.31	16.78	25.95	20.6	70.59	59.33	65.85	0	0	1	1.125	-0.384	1.629	3.889e-10	0.1747	4.61e-19	protein_coding	nudix hydrolase homolog 13	Encodes AtNUDT13, a mitochondrial Nudix hydrolase specific for long-chain diadenosine polyphosphates.
AT5G01015	7.26	12.17	5.11	2.25	1.91	1.42	7.07	6.04	6.85	3.98	5.43	4.49	-1	0	0	-2.113	-0.289	-0.523	5.1e-11	0.6053	0.1068	protein_coding	.	.
AT1G02620	2.71	2.51	4.4	0.53	1.16	0.47	2.13	2.1	2.68	1.87	2.26	2.13	-1	0	0	-2.117	-0.484	-0.142	1.331e-09	0.3516	0.7191	protein_coding	Ras-related small GTP-binding family protein	.
ATCG00080	19.01	1	0.43	0.41	2.26	1.93	8.8	2.23	5.53	4.72	0.87	9.53	-1	0	0	-2.117	-0.301	-0.123	0.04281	0.9247	0.9592	NA	NA	NA
AT5G59070	0.59	0.34	0.59	0.11	0.08	0.16	0.49	0.59	0.3	0.32	0.12	0.33	-1	0	0	-2.119	-0.159	-0.814	3.571e-05	0.8927	0.08536	protein_coding	UDP-Glycosyltransferase superfamily protein	.
AT3G27025	0	0	0	1.59	1.27	1.23	0.03	0.11	0	0.75	0.58	0.9	1	0	1	7.937	3.392	3.805	3.295e-21	0.4045	2.237e-10	protein_coding	.	.
AT2G40480	7.54	10.4	5.41	1.75	1.71	1.91	9.79	5.54	6.86	2.53	3.24	3.48	-1	0	0	-2.12	-0.07	-1.261	1.471e-16	0.9185	6.874e-07	protein_coding	Plant protein of unknown function (DUF827)	.
AT3G27210	10.71	7.6	8.88	33.53	34.07	42.11	9.28	8.76	8.91	16.95	17.55	15.38	1	0	0	2.008	-0.015	0.887	1.086e-43	0.9915	3.993e-09	protein_coding	.	.
AT3G27250	0.04	0.09	0.04	14.63	12.27	11.84	0.03	0	0	1.64	1.02	1.41	1	0	1	7.69	-1.967	6.445	4.609e-101	0.6847	4.142e-26	protein_coding	.	.
AT3G27500	0.36	0.32	0.3	0.1	0.09	0.14	1.07	0.61	0.93	0.21	0.09	0.29	0	0	-1	-1.538	1.41	-2.109	0.001993	0.001261	1.887e-08	protein_coding	Cysteine/Histidine-rich C1 domain family protein	.
AT5G07030	20.9	28.53	11.01	3.12	6.15	4.59	31.25	15.66	26.91	10.04	11.62	12.76	-1	0	0	-2.121	0.29	-1.101	7.549e-12	0.6219	0.0004684	protein_coding	Eukaryotic aspartyl protease family protein	.
AT3G27870	2.51	4.06	3.24	20.78	19.67	22.76	3.07	4.01	3.85	10.15	10.53	9.51	1	0	0	2.689	0.157	1.466	9.752e-68	0.624	4.836e-22	protein_coding	ATPase E1-E2 type family protein / haloacid dehalogenase-like hydrolase family protein	.
AT3G27884	1.09	1.06	1.82	2.03	2.95	2.25	1.53	1.79	1.05	9.93	7.48	7.06	0	0	1	0.856	0.128	2.477	0.007589	0.9084	4.004e-20	other_rna	other RNA	other RNA
AT5G35777	1.67	1.62	1.92	0.47	0.38	0.35	3.77	3.95	4.95	1.58	1.79	2.02	-1	0	0	-2.121	1.28	-1.229	8.08e-26	4.116e-13	7.525e-14	transposable_element_gene	transposable element gene	transposable element gene
AT3G28007	0.25	0.27	0.52	50.57	49.2	53.77	0.52	1.13	0.8	7.57	10.79	6.15	1	0	1	7.166	1.198	3.319	8.76e-151	0.02924	2.529e-41	protein_coding	Nodulin MtN3 family protein	.
AT1G12020	13.65	12.39	11.73	2.13	4.06	2.38	12.01	8.67	9.58	4.02	5.14	4.27	-1	0	0	-2.124	-0.318	-1.173	3.157e-22	0.3476	7.128e-08	protein_coding	.	.
AT3G28210	4.83	1.71	4.32	25.08	22.69	24.47	6.44	6.76	5.11	12.53	15.05	12.09	1	0	0	2.721	0.742	1.114	2.953e-32	0.02066	1.043e-06	protein_coding	zinc finger (AN1-like) family protein	Encodes a putative zinc finger protein (PMZ).
AT3G28220	20.72	14.61	32.49	86.95	74.65	50.9	11.77	15.9	15.65	75.28	47.42	46.99	1	0	1	1.647	-0.648	1.97	3.127e-10	0.09184	2.565e-13	protein_coding	TRAF-like family protein	.
AT2G20980	3.22	4.69	1.57	0.62	0.77	0.77	5.5	4.37	4.22	2.02	1.96	1.97	-1	0	0	-2.124	0.58	-1.243	8.45e-11	0.2031	4.514e-05	protein_coding	minichromosome maintenance 10	Similar to MCM10, which in other organism was shown to be involved in the initiation of DNA replication.
AT4G38840	17.95	13.58	18.24	3.36	4.1	3.95	16.02	9.85	14.14	5.48	5.07	5.6	-1	0	0	-2.125	-0.315	-1.308	9.807e-22	0.3532	2.268e-09	protein_coding	SAUR-like auxin-responsive protein family	.
AT3G28740	189.01	160.61	282.19	574.74	505.06	621.09	99.54	171.04	171.97	506.2	474.67	443.04	0	0	1	1.429	-0.514	1.686	1.91e-11	0.1004	9.527e-15	protein_coding	Cytochrome P450 superfamily protein	Encodes a member of the cytochrome p450 family. Expression is upregulated in response to cis-jasmonate treatment. Overexpression induces synthesis of volatile compounds that affect chemical ecology and insect interactions.
AT5G10170	21.14	22.89	13.36	4.32	4.78	4.03	31.2	24.9	29.37	5.86	6.09	6.91	-1	0	-1	-2.125	0.576	-2.178	5.654e-32	0.0103	1.574e-34	protein_coding	myo-inositol-1-phosphate synthase 3	myo-inositol-1-phosphate synthase isoform 3.Expressed in leaf, root and silique. Immunolocaliazation experiments with an antibody recognizing MIPS1, MIPS2, and MIPS3 showed endosperm localization.
AT5G26660	3.36	1.96	2.69	0.59	0.69	0.54	3.73	2.58	2.74	0.68	0.73	0.73	-1	0	-1	-2.127	0.173	-2.071	3.618e-13	0.7462	2.159e-13	protein_coding	myb domain protein 86	.
AT2G17050	0.22	0.26	0.08	0.04	0.07	0	0.26	0.15	0.22	0.08	0.05	0.07	-1	0	-1	-2.129	0.183	-1.645	0.0001344	0.9063	0.0009698	protein_coding	disease resistance protein (TIR-NBS-LRR class), putative	.
AT5G19160	1.74	2.04	1.21	0.43	0.29	0.42	1.76	1.39	1.33	0.37	0.41	0.68	-1	0	-1	-2.134	-0.15	-1.588	2.212e-11	0.8161	2.853e-07	protein_coding	TRICHOME BIREFRINGENCE-LIKE 11	Encodes a member of the TBL (TRICHOME BIREFRINGENCE-LIKE) gene family containing a plant-specific DUF231 (domain of unknown function) domain. TBL gene family has 46 members, two of which (TBR/AT5G06700 and TBL3/AT5G01360) have been shown to be involved in the synthesis and deposition of secondary wall cellulose, presumably by influencing the esterification state of pectic polymers. A nomenclature…
AT3G29575	8.59	8.76	13.16	270.96	232.76	263.32	8.21	10.9	9.99	110.67	110.09	111.06	1	0	1	4.648	-0.072	3.512	7.347e-161	0.8728	1.224e-100	protein_coding	ABI five binding protein 3	.
AT3G29630	0.92	1.02	0.43	2.73	2.33	3.45	0.71	0.5	0.62	2.71	2.33	2.86	1	0	1	1.848	-0.35	2.1	2.989e-11	0.5918	1.036e-13	protein_coding	UDP-Glycosyltransferase superfamily protein	.
AT3G50825	26.05	13.74	8.9	3.93	3.62	3.3	24.13	18.34	17.69	11.75	5.38	6.53	-1	0	0	-2.138	0.308	-1.347	5.923e-06	0.6963	0.001184	small_nucleolar_rna	snoRNA	.
AT3G30210	0	0	0.04	5.24	5.37	5.85	0	0	0	1.56	1.38	1.4	1	0	1	8.182	-2.015	8.386	1.613e-72	1	2.601e-29	protein_coding	myb domain protein 121	Encodes a putative transcription factor, member of the R2R3 factor gene family (MYB121).
AT3G30460	0.75	0.42	0.72	2.73	1.82	1.6	0.45	0.93	0.68	1.28	1.52	1.28	1	0	0	1.678	0.091	0.994	1.194e-05	0.9793	0.01856	protein_coding	RING/U-box superfamily protein	.
AT3G30720	0.69	0.76	1.8	2.02	3.43	1.92	45.29	48.66	40.02	62.78	52.63	52.58	0	1	0	1.17	5.329	0.326	0.0002858	6.878e-122	0.05073	protein_coding	qua-quine starch	.
AT3G30842	0.02	0.04	0.06	0.31	0.44	0.42	0.03	0.08	0.1	0.06	0.13	0.15	1	0	0	3.223	0.7	0.767	3.386e-12	0.5512	0.22	protein_coding	pleiotropic drug resistance 10	.
AT5G55930	7.37	7.48	9.96	1.98	1.5	2.18	6.37	7.49	7.45	2.3	1.46	1.6	-1	0	-1	-2.139	-0.221	-1.992	8.933e-30	0.4957	8.788e-26	protein_coding	oligopeptide transporter 1	oligopeptide transporter
AT2G34020	5.02	3.46	5.49	1.13	1.14	0.87	6.31	5.48	5.48	2.28	2.22	2.49	-1	0	0	-2.145	0.303	-1.303	1.701e-25	0.307	5.307e-12	protein_coding	Calcium-binding EF-hand family protein	.
AT3G41979	426.07	532.4	715.23	774.24	564.41	602.01	45.15	60.89	66.89	79.81	75.28	78.68	0	-1	0	0.213	-3.276	0.436	0.2662	3.548e-61	0.03823	ribosomal_rna	5.8SrRNA	5.8SrRNA
AT5G10250	3.3	2.62	1.9	0.6	0.55	0.62	2.56	3.42	2.85	1.28	1.04	1.43	-1	0	0	-2.145	0.173	-1.228	3.078e-15	0.7321	7.948e-07	protein_coding	Phototropic-responsive NPH3 family protein	Encodes a protein with an N-terminal BTB/POZ domain and a C-terminal NPH3 family domain. dot3 mutants have defects in shoot and primary root growth and produce an aberrant parallel venation pattern in juvenile leaves.
AT5G42110	10.91	11.73	7.13	0.88	3.06	2.76	9.78	6.21	6.16	2.76	4.37	3.06	-1	0	0	-2.145	-0.421	-1.122	1.302e-09	0.4734	0.001816	protein_coding	.	.
AT5G19230	91.22	52.42	144.04	24.43	21.33	19.22	52.83	88.12	55.35	66.55	58.85	55.74	-1	0	0	-2.146	-0.552	-0.116	3.466e-15	0.1792	0.7264	protein_coding	Glycoprotein membrane precursor GPI-anchored	.
AT3G43110	0.82	0.71	0.78	4.14	4.2	3.99	1.27	1.06	0.53	1.78	2.37	2.37	1	0	0	2.397	0.304	1.18	1.248e-16	0.6885	8.999e-05	protein_coding	.	.
AT3G43440	12.28	11.69	13.48	43.04	43.48	46.8	9.43	11.7	11.53	24.28	21.91	20.58	1	0	0	1.829	-0.201	1.032	4.105e-49	0.3946	1.22e-15	protein_coding	jasmonate-zim-domain protein 11	.
AT4G16265	8.68	8.19	6.61	1.53	1.94	1.8	9.86	8.12	8.25	3.88	3.49	3.39	-1	0	0	-2.147	0.164	-1.289	2.442e-20	0.6877	4.463e-10	protein_coding	RNA polymerases M/15 Kd subunit	One of two highly similar, non-catalytic subunits common to nuclear DNA-directed RNA polymerases II, IV and V; homologous to budding yeast RPB9. Appears to be redundant with At3g16980
AT3G45070	1.41	1.41	1.26	0.17	0.55	0.15	4.76	4.02	2.34	2.32	1.41	2.1	-1	0	0	-2.154	1.446	-0.93	6.267e-07	0.0002754	0.005322	protein_coding	P-loop containing nucleoside triphosphate hydrolases superfamily protein	Encodes a sulfotransferase with sulfating activity toward flavonoids.
AT1G59870	113.23	98.72	102.54	21.94	23.28	25.26	115.8	125.17	130.16	45.08	53.44	45.98	-1	0	0	-2.158	0.239	-1.361	6.482e-66	0.2275	1.176e-27	protein_coding	ABC-2 and Plant PDR ABC-type transporter family protein	ATP binding cassette transporter. Localized to the plasma membrane in uninfected cells. In infected leaves, the protein concentrated at infection sites. Contributes to nonhost resistance to inappropriate pathogens that enter by direct penetration in a salicylic acid‚Äìdependent manner. Required for mlo resistance. Has Cd transporter activity (Cd2+ extrusion pump) and contributes to heavy metal re…
AT3G44100	43.74	31.65	52.77	164.31	147.37	163.73	44.15	49.26	39.81	90.58	90.57	76.87	1	0	0	1.889	0.054	0.953	5.534e-34	0.9007	2.295e-09	protein_coding	MD-2-related lipid recognition domain-containing protein	.
AT3G44290	0.26	0.52	0.33	4.54	4.5	3.83	0.19	0.07	0.17	1.46	0.99	1.49	1	0	1	3.542	-1.28	3.128	1.415e-31	0.1183	8.519e-15	protein_coding	NAC domain containing protein 60	.
AT3G44300	47.3	50.45	102.48	453.02	436.05	501.44	24.65	62.55	52.23	229.41	199.52	240.05	1	0	1	2.796	-0.523	2.263	2.856e-20	0.2724	1.045e-13	protein_coding	nitrilase 2	Encodes an enzyme that catalyzes the hydrolysis of indole-3-acetonitrile (IAN) to indole-3-acetic acid (IAA) (nitrile aminohydrolase, EC 3.5.5.1) and IAN to indole-3-acetamide (IAM) at lower levels. Mutants have reduced sensitivity to IAN and are sensitive to IAA. This enzyme likely participates in other non-auxin-related metabolic pathways.
AT2G17630	7.19	7.4	4.48	1.14	1.64	1.48	10.36	5.54	7.41	2.6	3.6	3.27	-1	0	0	-2.158	0.293	-1.299	1.465e-15	0.5263	5.801e-07	protein_coding	Pyridoxal phosphate (PLP)-dependent transferases superfamily protein	.
AT3G44540	2.1	1.74	1.92	15.23	16.06	18.07	1.98	2.63	2.56	4.64	5.59	6.82	1	0	0	3.093	0.311	1.253	3.984e-67	0.3758	6.132e-12	protein_coding	fatty acid reductase 4	Encodes a member of the eight-member gene family encoding alcohol-forming fatty acyl-CoA reductases (FARs) identified in Arabidopsis thaliana. Three of the FARs, FAR1 (At5g22500), FAR4 (At3g44540) and FAR5 (At3g44550), are shown to generate the fatty alcohols found in root, seed coat, and wound-induced leaf tissue.
AT3G44550	2.95	2.23	2.44	8.16	10.24	11	3.22	2.67	2.52	7.18	6.17	6.46	1	0	0	1.943	0.141	1.233	7.865e-29	0.741	2.224e-12	protein_coding	fatty acid reductase 5	Encodes a member of the eight-member gene family encoding alcohol-forming fatty acyl-CoA reductases (FARs) identified in Arabidopsis thaliana. Three of the FARs, FAR1 (At5g22500), FAR4 (At3g44540) and FAR5 (At3g44550), are shown to generate the fatty alcohols found in root, seed coat, and wound-induced leaf tissue.
AT2G21770	0.39	0.64	0.25	0.1	0.11	0.06	0.5	0.67	0.57	0.32	0.25	0.37	-1	0	0	-2.158	0.457	-0.885	2.637e-07	0.4441	0.01069	protein_coding	cellulose synthase A9	cellulose synthase, related to CESA6.
AT3G44735	14.64	13.76	13.41	43.76	60.26	40.42	14.01	12.1	9.26	25.98	29.08	27.26	1	0	0	1.79	-0.239	1.216	1.579e-24	0.4858	1.932e-11	protein_coding	PHYTOSULFOKINE 3 PRECURSOR	Phytosulfokine 3 precursor, coding for a unique plant peptide growth factor.
AT3G62150	13.76	13.61	15.54	3.07	3.22	3.32	14.29	14.8	15.11	3.57	2.75	4.19	-1	0	-1	-2.159	0.042	-2.069	2.835e-56	0.9064	5.366e-54	protein_coding	P-glycoprotein 21	Encodes a facultative transporter controlling auxin concentrations in plant cells.
AT3G44880	29.89	28.79	36.9	190.76	178.18	212.23	29.24	38.48	36.31	73.37	74.81	69.64	1	0	0	2.603	0.121	1.066	2.182e-74	0.6766	6.416e-14	protein_coding	Pheophorbide a oxygenase family protein with Rieske [2Fe-2S] domain	Encodes a pheide a oxygenase (PAO). Accelerated cell death (acd1) mutants show rapid, spreading necrotic responses to both virulent and avirulent Pseudomonas syringae pv. maculicola or pv. tomato pathogens and to ethylene.
AT5G14580	4.01	7.29	2.23	0.82	1.03	1.17	7.25	4.57	5.83	1.36	1.84	1.5	-1	0	-1	-2.16	0.385	-1.907	1.766e-11	0.4879	2.949e-09	protein_coding	polyribonucleotide nucleotidyltransferase, putative	.
AT2G19970	5.78	6.26	6.88	1.1	1.79	1.29	4.43	6.41	5.1	3.12	3.5	3.32	-1	0	0	-2.162	-0.252	-0.676	1.369e-18	0.5287	0.003313	protein_coding	CAP (Cysteine-rich secretory proteins, Antigen 5, and Pathogenesis-related 1 protein) superfamily protein	.
AT3G16390	2.16	2.33	2.56	0.41	0.71	0.42	2.85	2.7	3.13	2.83	2.08	1.85	-1	0	0	-2.162	0.297	-0.364	2.216e-16	0.4347	0.1204	protein_coding	nitrile specifier protein 3	Encodes a nitrile-specifier protein NSP3. NSP3 is one out of five (At3g16400/NSP1, At2g33070/NSP2, At3g16390/NSP3, At3g16410/NSP4 and At5g48180/NSP5) A. thaliana epithiospecifier protein (ESP) homologues that promote simple nitrile, but not epithionitrile or thiocyanate formation.
AT3G23510	7.56	8.16	9.47	2.06	1.89	1.66	7.39	8.69	9.96	4.17	5.44	3.99	-1	0	0	-2.164	0.046	-0.939	9.508e-38	0.9181	7.288e-09	protein_coding	Cyclopropane-fatty-acyl-phospholipid synthase	.
AT2G42110	7.58	11.64	4.93	0.73	3.03	1.51	14.07	9.88	13.51	6.42	4.87	5.81	-1	0	0	-2.166	0.638	-1.129	6.879e-09	0.234	0.001329	protein_coding	.	.
AT2G35270	4.8	4.73	7	1.48	1.12	1.06	4.21	5.58	4.39	1.94	2.2	2.8	-1	0	0	-2.167	-0.227	-1.019	1.256e-15	0.6339	7.845e-05	protein_coding	Predicted AT-hook DNA-binding family protein	Direct target of AGAMOUS. Regulates patterning and differentiation of reproductive organs.
AT3G45300	73.28	78.17	142.65	233.68	226.53	223.19	44.69	84.56	73.61	224.68	170.13	215.92	0	0	1	1.216	-0.536	1.59	5.538e-07	0.1432	1.984e-10	protein_coding	isovaleryl-CoA-dehydrogenase	Encodes isovaleryl-coenzyme a dehydrogenase. Mutants have increases in 12 seed free amino acids, accumulation of seed homomethionine and 3-isovaleroyloxypropyl-glucosinolate, with a concomitant decrease in seed 3-benzoyloxypropyl-glucosinolate.
AT2G39230	0.58	0.66	0.39	0.09	0.18	0.08	0.71	0.55	0.71	0.2	0.37	0.2	-1	0	0	-2.167	0.284	-1.352	6.404e-08	0.6681	0.0001304	protein_coding	LATERAL ORGAN JUNCTION	Encodes a pentatricopeptide protein (LOJ) that is specifically expressed in lateral organ junctions.
AT1G66800	0.85	0.35	0.51	0.16	0.15	0.05	3.03	2.01	2.39	0.34	0.26	0.61	-1	1	-1	-2.168	2.109	-2.581	0.0001336	5.795e-08	1.123e-12	protein_coding	NAD(P)-binding Rossmann-fold superfamily protein	Its expression is enriched in non-root hair cells (compared to root hair cells) and this enrichment is associated with increase in the transcription-associated mark trimethylation of H3 lysine 4 (H3K4me3) and decrease in the Polycomb silencing-associated mark trimethylation of H3 lysine 27 (H3K27me3) in non-root hair cells relative to root-hair cells. Protein sequence is similar to Eucalyptus gun…
AT3G45680	0.78	0.51	0.88	2.78	3.37	2.59	0.77	1	0.92	3.63	3.56	3.17	1	0	1	1.998	0.292	1.945	1.958e-18	0.5653	5.41e-20	protein_coding	Major facilitator superfamily protein	.
AT3G51080	5.85	6.01	4.96	1.3	1.26	1.15	6.84	5.82	5.81	4.73	3.25	3.04	-1	0	0	-2.171	0.138	-0.749	4.326e-23	0.739	0.0001914	protein_coding	GATA transcription factor 6	Encodes a member of the GATA factor family of zinc finger transcription factors.
AT3G45860	0.27	0.33	0.31	0.29	0.16	0.18	1.31	1.14	0.73	2.04	1.29	2.28	0	1	0	-0.496	1.803	0.82	0.3547	1.918e-05	0.007535	protein_coding	cysteine-rich RLK (RECEPTOR-like protein kinase) 4	Encodes a cysteine-rich receptor-like protein kinase. Involved in programmed cell death and defense response to pathogen.
AT3G45970	35.71	33.59	42.64	124.8	141.91	132.58	28.24	41.05	33.98	84.22	76.76	90.05	1	0	0	1.834	-0.118	1.282	1.742e-36	0.7098	3.034e-18	protein_coding	expansin-like A1	member of EXPANSIN-LIKE. Naming convention from the Expansin Working Group (Kende et al, 2004. Plant Mol Bio)
AT2G44580	2.64	4.11	1.4	0.37	0.83	0.59	3.46	3.29	2.69	1.7	1.91	1.28	-1	0	0	-2.175	0.218	-0.951	4.663e-09	0.7765	0.00812	protein_coding	zinc ion binding	.
AT5G03360	1.29	1.39	1.22	0.34	0.27	0.25	1.51	1.79	1.7	0.63	0.63	0.67	-1	0	0	-2.175	0.36	-1.364	5.069e-28	0.1333	1.015e-15	protein_coding	DC1 domain-containing protein	.
AT5G13060	2.73	3.07	1.43	0.44	0.68	0.45	3.71	2.75	3.57	1.46	2.47	1.57	-1	0	0	-2.181	0.474	-0.869	2.445e-12	0.3023	0.003139	protein_coding	ARMADILLO BTB protein 1	Encodes a novel Armadillo BTB protein that intreacts with the pre-replication complex and several transcription factors. Overexpression results in decreased cell proliferation and loss of function results in increased cell proliferation suggesting a role in negative regulation of cellular proliferation.
AT3G55690	4.35	4.24	3.16	1.09	0.67	0.82	4.34	2.45	2.79	1.22	1.48	1.89	-1	0	0	-2.182	-0.289	-1.056	3.165e-13	0.5671	0.0002865	protein_coding	.	.
AT3G46730	0.49	0.52	0.66	0.13	0.12	0.13	0.19	0.24	0.16	0.11	0.23	0.35	-1	0	0	-2.183	-1.489	0.243	1.293e-07	0.001303	0.715	protein_coding	NB-ARC domain-containing disease resistance protein	.
AT3G46450	12.55	10.6	11.27	50.24	44.66	49.99	10.08	11.66	11.05	22.78	24.22	23.41	1	0	0	2.073	-0.071	1.103	6.404e-75	0.8019	1.287e-21	protein_coding	SEC14 cytosolic factor family protein / phosphoglyceride transfer family protein	.
AT4G28310	13.61	12.71	5.76	1.53	3.4	2.07	16.8	9.43	8.58	5.35	5.8	6.56	-1	0	0	-2.184	0.121	-0.975	4.623e-10	0.8938	0.005476	protein_coding	.	.
AT3G46660	5.45	3.3	3.74	16.47	12.34	17.82	4.93	5.27	6.51	10.23	16.38	5.56	1	0	0	1.898	0.418	0.943	1.292e-10	0.423	0.002005	protein_coding	UDP-glucosyl transferase 76E12	.
AT3G46670	15.55	16.93	16.78	47.99	44.96	58.82	15.37	20.68	19.66	33	41.18	33.4	1	0	0	1.623	0.177	0.95	2.041e-29	0.5199	1.147e-10	protein_coding	UDP-glucosyl transferase 76E11	.
AT2G30890	2.74	2.31	3.33	0.76	0.7	0.35	3.23	3.35	2.53	1.05	1.03	1.13	-1	0	0	-2.187	0.117	-1.499	5.557e-14	0.8338	1.914e-08	protein_coding	Cytochrome b561/ferric reductase transmembrane protein family	.
AT4G34930	2.46	2.05	2.91	0.56	0.46	0.62	2.3	2.1	2.24	1.1	0.69	1.15	-1	0	0	-2.191	-0.162	-1.162	3.547e-16	0.7429	3.516e-06	protein_coding	PLC-like phosphodiesterases superfamily protein	.
AT1G35710	0.77	1.17	0.51	0.17	0.1	0.26	2	1.77	0.77	0.66	1.02	0.67	-1	0	0	-2.193	0.896	-0.954	5.85e-07	0.1123	0.01784	protein_coding	Protein kinase family protein with leucine-rich repeat domain	.
AT4G01750	10.07	7.38	11.14	2.18	2.23	1.82	9.62	8.93	7.96	2.47	2.48	2.36	-1	0	-1	-2.193	-0.111	-1.858	9.931e-32	0.77	6.27e-24	protein_coding	rhamnogalacturonan xylosyltransferase 2	Encodes a protein with UDP-xylose-dependent xylosyltransferase activity, which transfers Xyl onto L-fucose and (albeit less efficiently) L-arabinose. The linkage to L-fucose was shown to be preferentially to the <i>O</i>-4 position. Analysis of mutant containing T-DNA insertion in this gene indicate that the RGXT2 protein might be involved in the synthesis of the &alpha;-D-Xyl-(1,3)-&alpha;-L-Fuc…
AT1G16445	4.28	5.46	3.42	1.17	0.49	1.25	3.73	4.1	4.11	2.56	2.15	1.95	-1	0	0	-2.195	-0.136	-0.845	5.142e-14	0.8128	0.001672	protein_coding	S-adenosyl-L-methionine-dependent methyltransferases superfamily protein	.
AT3G47040	0.89	0.64	0.83	3.64	3.26	3.34	0.25	0.28	0.21	0.61	0.6	0.82	1	-1	0	2.113	-1.66	1.454	8.617e-24	4.832e-06	8.066e-06	protein_coding	Glycosyl hydrolase family protein	.
AT3G47220	0.56	0.84	1	0.38	0.26	0.16	1.81	1.44	1.57	0.62	0.4	0.44	0	0	-1	-1.563	1.002	-1.725	6.429e-06	0.004075	4.68e-09	protein_coding	phosphatidylinositol-speciwc phospholipase C9	Encodes a plasma membrane-localized phosphoinositide-specific phospholipase C with a role in thermotolerance.
AT3G47295	22.93	11.37	23.49	75.58	78.23	59.38	12.18	13.63	9.97	36.63	42.31	42.03	1	0	1	1.879	-0.696	1.757	3.919e-19	0.01985	8.498e-16	protein_coding	.	.
AT3G47340	445.64	421.71	1167.5	3029.5	2654.9	2715.81	218.75	517.6	417.22	2207.46	1527.78	2045.74	1	0	1	2.045	-0.819	2.325	1.771e-09	0.09254	3.342e-11	protein_coding	glutamine-dependent asparagine synthase 1	encodes a glutamine-dependent asparagine synthetase, the predicted ASN1 peptide contains a purF-type glutamine-binding domain, and is expressed predominantly in shoot tissues, where light has a negative effect on its mRNA accumulation. Expression is induced within 3 hours of dark treatment, in senescing leaves and treatment with exogenous photosynthesis inhibitor. Induction of gene expression was…
AT3G50270	13.28	15.26	13.78	2.68	3.44	3.08	16.28	16.86	18.91	11.65	12.09	10.73	-1	0	0	-2.195	0.299	-0.595	6.867e-52	0.1137	5.802e-06	protein_coding	HXXXD-type acyl-transferase family protein	.
AT3G17390	236.34	337.06	160.16	38.43	56.16	65.25	316.9	249.5	290.22	100.32	127.69	117.59	-1	0	0	-2.198	0.224	-1.31	5.017e-21	0.6175	2.967e-08	protein_coding	S-adenosylmethionine synthetase family protein	S-adenosylmethionine synthetase
AT3G47420	2.22	0.99	0.95	4.64	4.55	3.79	3.28	2.48	2.27	2.29	2.55	3.53	1	0	0	1.637	0.945	0.061	4.304e-09	0.01113	0.867	protein_coding	phosphate starvation-induced gene 3	Encodes a Pi starvation-responsive protein AtPS3. A member of the phosphate starvation-induced glycerol-3-phosphate permease gene family: AT3G47420(G3Pp1), AT4G25220(G3Pp2), AT1G30560(G3Pp3), AT4G17550(G3Pp4) and AT2G13100(G3Pp5).
AT1G06645	12.74	10.95	13.48	2.27	2.86	2.96	10.75	11.54	10.98	4.43	5.02	3.97	-1	0	0	-2.202	-0.162	-1.312	6.477e-42	0.5571	2.657e-17	protein_coding	2-oxoglutarate (2OG) and Fe(II)-dependent oxygenase superfamily protein	.
AT1G66970	20.79	20.5	16.77	3.72	4.48	4.42	30.06	29.63	28	11.94	12.98	12.76	-1	0	0	-2.202	0.595	-1.218	9.271e-67	1.643e-05	1.385e-24	protein_coding	SHV3-like 2	Encodes a member of the glycerophosphodiester phosphodiesterase like (GDPD-like) family.
AT3G47580	1.41	1.16	1.29	4.54	3.55	3.91	0.79	1.48	1.26	2.35	2.27	2.58	1	0	0	1.637	-0.133	1.037	8.194e-17	0.8035	5.871e-07	protein_coding	Leucine-rich repeat protein kinase family protein	.
AT3G05660	1.16	1.02	0.55	0.12	0.17	0.32	1.21	0.96	0.71	0.25	0.27	0.32	-1	0	-1	-2.202	0.085	-1.768	7.009e-09	0.9377	1.093e-06	protein_coding	receptor like protein 33	.
AT3G47790	1.92	1.96	2.35	7.35	8.57	8.09	0.98	0.84	0.94	2.96	2.13	2.81	1	0	0	1.944	-1.176	1.517	1.711e-34	2.716e-08	1.464e-16	protein_coding	ABC2 homolog 7	member of ATH subfamily
AT3G48020	1.48	1.19	1.97	49.48	47.14	42.66	0.8	1.08	0.94	7.82	8.67	11.56	1	0	1	4.885	-0.729	3.31	4.973e-112	0.1804	3.924e-40	protein_coding	.	.
AT3G21470	0.86	1.03	0.61	0.17	0.21	0.14	0.62	0.58	0.47	0.36	0.46	0.34	-1	0	0	-2.202	-0.568	-0.529	4.294e-08	0.302	0.2086	protein_coding	Pentatricopeptide repeat (PPR-like) superfamily protein	.
AT2G44740	2.91	3.05	2.3	0.36	0.54	0.91	3.9	3.17	2.57	0.95	0.72	0.73	-1	0	-1	-2.205	0.229	-2.003	5.887e-12	0.6721	2.109e-11	protein_coding	cyclin p4;1	.
AT3G48240	0.41	0.06	0.15	9.29	9.23	9.85	0.53	0.29	0.17	1.49	2.11	1.81	1	0	1	5.474	0.683	2.409	4.698e-68	0.5823	2.109e-12	protein_coding	Octicosapeptide/Phox/Bem1p family protein	.
AT3G48510	0.25	0.23	0.41	36.43	31.61	36.27	0.1	0.03	0.17	8.84	6.33	6.94	1	0	1	6.824	-1.536	6.128	3.923e-177	0.1124	1.506e-90	protein_coding	.	.
AT3G48520	2.14	2.1	3.66	90.52	67.26	90.22	2.53	3.39	2.78	24.67	29.64	22.03	1	0	1	4.964	0.13	3.134	5.538e-126	0.7878	1.224e-57	protein_coding	cytochrome P450, family 94, subfamily B, polypeptide 3	CYP94B3 is a jasmonoyl-isoleucine-12-hydroxylase that catalyzes the formation of 12-OH-JA-Ile from JA-Ile. By reducing the levels of this the biologically active phytohormone, CYP94B3 attenuates the jasmonic acid signaling cascade. CYP94B3 transcript levels rise in response to wounding.
AT5G03390	2.65	2.9	1.47	0.53	0.54	0.42	4.09	2.9	3.38	1.21	1.36	1.3	-1	0	0	-2.205	0.571	-1.424	5.282e-13	0.1364	1.179e-07	protein_coding	Protein of unknown function (DUF295)	.
AT3G48580	0.38	0.32	1.6	18.8	18.38	19.98	0.14	1.02	0.47	5.73	5.1	6.57	1	0	1	4.605	-0.532	3.425	2.169e-29	0.5979	3.885e-16	protein_coding	xyloglucan endotransglucosylase/hydrolase 11	.
AT2G21900	0.49	0.46	0.55	0	0.27	0	2.65	2.17	2.62	0.16	0.56	0.67	-1	1	-1	-2.206	2.283	-2.383	0.0027	5.867e-07	3.705e-09	protein_coding	WRKY DNA-binding protein 59	member of WRKY Transcription Factor; Group II-c
AT3G01070	2.32	0.92	1.36	0.21	0.45	0.32	2.53	1.22	1.35	0.73	1.09	0.53	-1	0	0	-2.206	0.15	-1.135	9.975e-06	0.8918	0.01319	protein_coding	early nodulin-like protein 16	.
AT3G48790	0.76	0.53	0.09	3.5	2.74	2.54	0.5	0.55	0.58	1.18	1.2	1.28	1	0	0	2.672	0.253	1.157	3.466e-15	0.8402	0.002004	protein_coding	Pyridoxal phosphate (PLP)-dependent transferases superfamily protein	.
AT3G48920	1.6	1.13	0.98	7.57	8.04	7.55	1.77	1.15	1.51	3.75	3.76	3.57	1	0	0	2.637	0.264	1.31	4.686e-31	0.6845	5.037e-08	protein_coding	myb domain protein 45	Member of the R2R3 factor gene family.
AT5G28335	0.07	0.06	0.06	0	0.03	0	0.75	0.37	0.43	0.19	0.26	0.23	-1	1	0	-2.209	3.049	-1.182	0.003538	1.807e-11	0.0008771	transposable_element_gene	transposable element gene	transposable element gene
AT3G44450	13.79	9.26	8.9	2.18	2.73	1.93	12.38	7.43	5.9	3.59	6.56	3.7	-1	0	0	-2.212	-0.311	-0.898	2.873e-11	0.6021	0.007409	protein_coding	.	.
AT3G49160	8.01	7.31	8.53	25.06	24.75	31.26	5.96	9.2	7.99	18.53	18.12	19.59	1	0	0	1.763	-0.045	1.282	1.666e-32	0.9245	1.823e-17	protein_coding	pyruvate kinase family protein	Expression of the gene is downregulated in the presence of paraquat, an inducer of photoxidative stress.
AT5G42860	4.34	3.91	3.34	0.32	1.03	1.16	6.53	3.15	5.15	2.06	2.43	2.07	-1	0	0	-2.213	0.358	-1.178	5.417e-11	0.5209	0.0002018	protein_coding	.	.
AT3G49220	32.79	28.6	21.22	78.14	73.95	106.23	41.87	33.79	36.03	33.99	40.96	37.29	1	0	0	1.645	0.436	0.007	2.121e-21	0.08598	0.9803	protein_coding	Plant invertase/pectin methylesterase inhibitor superfamily	.
AT1G13670	52.03	43.85	70.48	11.54	12.02	12.33	45.79	47.88	38.26	20.54	19.04	21.28	-1	0	0	-2.214	-0.336	-1.115	2.818e-41	0.1624	6.351e-12	protein_coding	.	.
AT3G49330	0.9	0	0.43	1.38	1.49	1.52	0.94	0.81	1.09	2.8	1.98	2.83	1	0	0	1.666	1.046	1.418	0.0002538	0.1678	0.0001218	protein_coding	Plant invertase/pectin methylesterase inhibitor superfamily protein	.
AT5G48010	1.58	1.53	2.37	0.67	0.38	0.11	4.93	3.43	3.69	6	2.35	4.35	-1	0	0	-2.214	1.137	0.075	2.187e-08	0.01711	0.8741	protein_coding	thalianol synthase 1	Encodes an oxidosqualene cyclase involved in the biosynthesis of thalianol, a tricyclic triterpenoid of unknown function. Overexpression of THAS leads to dwarfing in the aerial tissues of Arabidopsis plants, but increases their root length. THAS is part of a small operon-like cluster of genes (with At5g48000 (THAH) and At5g47990 (THAD)) involved in thalianol metabolism.
AT3G49590	12.74	11.56	15.83	44.12	41.03	44.97	10.16	13.28	12.64	25.03	23.78	25.62	1	0	0	1.695	-0.156	1.045	8.695e-37	0.5554	2.361e-14	protein_coding	Autophagy-related protein 13	.
AT5G55170	2.7	2.58	2.05	0.5	0.54	0.49	2.58	1.53	2.35	0.71	0.9	0.98	-1	0	0	-2.214	-0.172	-1.309	6.834e-08	0.8282	0.0004684	protein_coding	small ubiquitin-like modifier 3	Encodes a small ubiquitin-like modifier (SUMO) polypeptide that becomes covalently attached to various intracellular protein targets, much like ubiquitination, leading to post-translational modification of those targets.
AT1G61840	0.47	0.64	0.26	0.09	0.09	0.11	0.57	0.19	0.35	0.06	0.04	0.08	-1	0	-1	-2.216	-0.281	-2.552	2.157e-05	0.7811	1.047e-05	protein_coding	Cysteine/Histidine-rich C1 domain family protein	.
AT3G49690	0.77	0.49	0.5	1.54	1.65	2.28	0.67	0.7	1.22	1.57	2.34	1.94	1	0	0	1.612	0.539	1.178	1.015e-06	0.4087	0.0001839	protein_coding	myb domain protein 84	Putative homolog of the Blind gene in tomato. Together with RAX1 and RAX3 belong to the class R2R3 MYB genes; encoded by the Myb-like transcription factor MYB84, regulates axillary meristem formation.
AT4G29310	9.78	8.51	9.3	1.98	2.12	1.8	10.36	9.57	7.4	4.68	4.22	5.18	-1	0	0	-2.219	-0.014	-0.955	1.066e-37	0.9884	3.724e-09	protein_coding	Protein of unknown function (DUF1005)	.
AT3G04960	0.41	0.63	0.37	0.1	0.11	0.07	0.51	0.22	0.35	0.43	0.24	0.42	-1	0	0	-2.22	-0.351	0.011	3.76e-06	0.657	1	protein_coding	Domain of unknown function (DUF3444)	.
AT5G44635	5.37	7.51	3.06	0.8	1.32	1.28	7.77	5.92	6.46	2.17	3.32	2.84	-1	0	0	-2.221	0.34	-1.274	5.074e-15	0.4805	4.494e-06	protein_coding	minichromosome maintenance (MCM2/3/5) family protein	.
AT3G18200	2.17	2.86	2.33	0.14	0.63	0.81	4.07	3.46	2.14	0.25	1.25	0.52	-1	0	-1	-2.222	0.396	-2.26	3.12e-06	0.6444	1.902e-06	protein_coding	nodulin MtN21 /EamA-like transporter family protein	nodulin MtN21-like transporter family protein
AT3G50030	0.3	0.37	0.1	0.78	1.08	0.96	0.17	0.22	0.08	0.6	0.39	0.49	1	0	1	1.899	-0.643	1.608	2.192e-06	0.5699	0.0005935	protein_coding	ARM-repeat/Tetratricopeptide repeat (TPR)-like protein	.
AT5G15830	3.8	3.19	3.93	0.72	0.66	0.98	3.21	3.12	3.1	1.05	1.06	0.75	-1	0	-1	-2.222	-0.215	-1.732	2.073e-15	0.6369	2.094e-10	protein_coding	basic leucine-zipper 3	.
AT3G23550	11.91	7.21	19.54	3.48	2.17	2.64	10.56	15.92	13.79	6.73	6.78	5.93	-1	0	0	-2.223	0.057	-1.05	4.532e-15	0.9462	0.0002104	protein_coding	MATE efflux family protein	.
AT4G08780	3.18	2.94	1.25	0.52	0.6	0.41	6.43	5.71	6.25	1.51	1.49	1.56	-1	0	-1	-2.225	1.325	-2.007	1.11e-10	3.252e-05	1.853e-12	protein_coding	Peroxidase superfamily protein	.
AT3G50400	0.82	0.65	0.74	17.16	26.11	28.92	0.76	0.48	0.73	4.17	3.83	3.53	1	0	1	5.016	-0.166	2.537	3.037e-88	0.8622	1.03e-21	protein_coding	GDSL-like Lipase/Acylhydrolase superfamily protein	.
AT1G19960	1.54	2.36	1.92	0.32	0.49	0.38	6.37	2.82	2.41	1.23	0.91	1.05	-1	0	-1	-2.232	1.003	-1.853	6.979e-05	0.09369	2.97e-05	protein_coding	.	.
AT1G67035	2.2	1.47	1.27	0.46	0.34	0.22	2.07	2.36	1.75	0.87	0.89	1	-1	0	0	-2.233	0.318	-1.154	2.344e-09	0.571	0.0002068	protein_coding	.	.
AT3G21080	1	1.53	1.09	0.22	0.2	0.36	2.67	3.91	1.75	0.63	1.61	1.12	-1	0	0	-2.234	1.203	-1.308	3.6e-06	0.01285	0.0006211	protein_coding	ABC transporter-related	.
AT4G14120	1.78	1.47	0.76	0.14	0.41	0.28	1.99	1.9	1.7	1.01	1.13	0.92	-1	0	0	-2.234	0.483	-0.87	5.488e-09	0.3444	0.006952	protein_coding	.	.
AT3G49670	19.4	20.15	13.86	3.34	4.55	3.42	18.98	15.38	18.32	7.35	7.91	7.87	-1	0	0	-2.235	-0.019	-1.188	9.889e-44	0.975	5.912e-14	protein_coding	Leucine-rich receptor-like protein kinase family protein	Encodes a CLAVATA1-related receptor kinase-like protein required for both shoot and flower meristem function. Very similar to BAM1,with more than 85% a.a. identity. It has a broad expression pattern and is involved in vascular strand development in the leaf, control of leaf shape, size and symmetry, male gametophyte development and ovule specification and function. Anthers of double mutants (bam1…
AT2G19670	11.49	13.34	7.06	1.7	2.25	2.83	18.93	11.71	14.21	4.55	5.41	4.79	-1	0	-1	-2.236	0.494	-1.605	4.184e-19	0.1603	2.329e-11	protein_coding	protein arginine methyltransferase 1A	.
AT3G50830	35.58	28.04	51.1	128.48	132.44	131.69	34.71	46.61	38.64	86.07	80.71	86.85	1	0	0	1.773	0.063	1.08	3.004e-24	0.8944	1.416e-09	protein_coding	cold-regulated 413-plasma membrane 2	cold acclimation protein WCOR413-like protein beta form. Transcript is not detectable.
AT3G50970	101.5	125.89	113.97	3072.02	3001.67	3487.62	96.14	123.95	105.48	985.54	1086.62	996.69	1	0	1	4.808	-0.068	3.237	2.382e-221	0.8379	1.852e-115	protein_coding	dehydrin family protein	Belongs to the dehydrin protein family, which contains highly conserved stretches of 7-17 residues that are repetitively scattered in their sequences, the K-, S-, Y- and lysine rich segments. LTI29 and LTI30 double overexpressors confer freeze tolerance. Located in membranes. mRNA upregulated by water deprivation and abscisic acid.
AT3G50980	3.06	2.7	5.7	38.13	43.42	42.68	2.11	3.35	2.62	13.46	13.92	12.91	1	0	1	3.422	-0.52	2.318	3.161e-63	0.2023	1.291e-26	protein_coding	dehydrin xero 1	.
AT3G51000	27.33	20.97	46.51	186.78	170.54	174.82	21.33	30.44	25.32	115.42	97.45	103.86	1	0	1	2.487	-0.3	2.039	9.787e-30	0.4355	2.211e-20	protein_coding	alpha/beta-Hydrolases superfamily protein	.
AT4G17870	88.58	63.52	87.39	17.51	16.42	16.91	93.05	81.79	77.19	17.77	18.31	19.55	-1	0	-1	-2.237	0.073	-2.179	7.674e-56	0.8189	6.639e-55	protein_coding	Polyketide cyclase/dehydrase and lipid transport superfamily protein	Encodes a member of the PYR (pyrabactin resistance )/PYL(PYR1-like)/RCAR (regulatory components of ABA receptor) family proteins with 14 members. PYR/PYL/RCAR family proteins function as abscisic acid sensors. Mediate ABA-dependent regulation of protein phosphatase 2Cs ABI1 and ABI2.
AT3G51090	4.1	4.31	5.11	17.29	12.58	15.3	4.21	5.05	5.69	8.83	8.32	7.84	1	0	0	1.736	0.141	0.742	7.191e-25	0.7155	2.745e-05	protein_coding	Protein of unknown function (DUF1640)	.
AT3G51130	23.25	23.1	31.37	99.8	91.58	96.05	19.76	25.61	21.99	53.68	51.28	53.17	1	0	0	1.886	-0.208	1.232	1.02e-41	0.406	2.955e-18	protein_coding	.	.
AT2G13910	0.79	1.02	0.6	0.16	0.13	0.22	1.01	0.52	0.73	0.26	0.24	0.22	-1	0	-1	-2.239	-0.079	-1.665	1.44e-08	0.9368	8.783e-06	pseudogene	.	.
AT5G48000	3.55	3.41	4.44	1.26	0.68	0.45	8.91	6.63	7.99	6.98	3.76	7.18	-1	0	0	-2.239	1.044	-0.392	1.781e-14	0.001336	0.1692	protein_coding	cytochrome P450, family 708, subfamily A, polypeptide 2	Encodes a member of the CYP708A family of cytochrome P450 enzymes. THAH appears to add a hydroxyl group to the triterpene thalianol. thah1 mutants have an elevated accumulation of thalianol. thah1-1 mutants have longer roots than wild type plants. Thalian-diol and desaturated thalian-diol are lost from the root extracts of thah1-1 mutants. Overexpression of the sequence from At5g48000.1 rescues t…
AT3G49860	2.73	2.94	3.24	0.6	0.18	1.18	2.81	2.66	2.7	1.47	1.06	1.37	-1	0	0	-2.245	-0.124	-1.059	3.123e-10	0.8689	0.0006664	protein_coding	ADP-ribosylation factor-like A1B	A member of ARF-like GTPase family. A thaliana has 21 members, in two subfamilies, ARF and ARF-like (ARL) GTPases.
AT3G51750	2.63	3.91	2.12	36.12	33.03	41.89	4.5	3.86	3.72	14.95	13.74	15.47	1	0	1	3.691	0.499	1.866	9.349e-87	0.1514	6.657e-25	protein_coding	.	.
AT3G51810	0.06	0	0	7.78	8.7	7.25	0	0.05	0	0.26	0.54	0.14	1	0	1	8.269	-0.261	3.904	1.695e-62	1	0.0002684	protein_coding	Stress induced protein	Encodes a ABA-inducible protein that accumulates during seed maturation, in parallel with its corresponding mRNA but with a 3 d delay. During germination, AtEm1 protein undergoes two successive cleavages before being degraded. Both proteins are more stable than the corresponding mRNA. The gene can be activated by the basic leucine zipper transcription factor ABI5. Expressed predominantly in prova…
AT3G51860	0.42	0.46	1.04	10.47	9.34	9.89	2.98	3.86	3.88	14.34	19.63	16.1	1	1	1	3.927	2.456	2.225	4.766e-71	3.65e-24	5.811e-36	protein_coding	cation exchanger 3	.
AT3G51895	1.1	0.44	0.68	5.11	5.37	5.57	1.14	0.76	0.83	2.45	2.79	2.75	1	0	0	2.839	0.292	1.543	1.292e-36	0.5771	1.061e-11	protein_coding	sulfate transporter 3;1	Encodes a chloroplast-localized sulfate transporter.
AT3G51990	5.01	4.71	4.86	15.23	13.94	15.97	5.3	5.37	5.61	7.17	6.76	7.09	1	0	0	1.627	0.157	0.37	3.528e-36	0.5682	0.009645	protein_coding	Protein kinase superfamily protein	.
AT3G52105	8.51	6.4	13.17	30.42	25.56	28.99	7.43	9.82	5.69	19.29	16.3	20.68	1	0	0	1.589	-0.299	1.295	4.806e-12	0.5222	6.723e-08	protein_coding	.	.
AT4G20780	11.01	9.22	10.28	2.03	2.03	2.38	9.96	8.25	5.74	4.06	3.95	3.94	-1	0	0	-2.248	-0.348	-1.004	9.87e-23	0.2931	5.65e-06	protein_coding	calmodulin like 42	Calcium sensor involved in trichome branching.
AT3G52310	1.6	1.73	1.84	5.79	4.75	4.91	0.65	1.1	0.97	2.82	3.57	2.84	0	0	1	1.579	-0.93	1.764	8.938e-18	0.0003763	2.119e-18	protein_coding	ABC-2 type transporter family protein	.
AT1G51880	0.48	0.55	0.67	0.1	0.11	0.14	0.26	0.37	0.29	0.31	0.16	0.25	-1	0	0	-2.249	-0.878	-0.355	1.063e-08	0.05531	0.4538	protein_coding	root hair specific 6	.
AT1G54890	4.04	5.76	4.97	1.13	0.85	1.13	6.65	6.38	6.01	2.4	2.35	2.84	-1	0	0	-2.249	0.37	-1.319	5.372e-23	0.1907	9.931e-12	protein_coding	Late embryogenesis abundant (LEA) protein-related	.
AT5G67280	9.22	13.1	4.9	1.17	2.7	1.83	13.73	7.04	10.76	3.63	4.51	5.04	-1	0	0	-2.249	0.213	-1.258	1.586e-11	0.7609	0.0001801	protein_coding	receptor-like kinase	.
AT3G50770	2.38	2.37	2.74	0	0.51	1.1	2.51	3.86	3.08	2.54	4.18	2.03	-1	0	0	-2.251	0.333	-0.116	1.124e-06	0.6819	0.8251	protein_coding	calmodulin-like 41	.
AT1G02350	3.09	3.42	3.07	0.54	0.89	0.51	2.4	3.71	3	1.35	2.06	2.31	-1	0	0	-2.253	-0.075	-0.651	1.38e-08	0.9626	0.05665	protein_coding	protoporphyrinogen oxidase-related	.
AT3G52780	0	0.15	0	4.28	3.6	3.2	0.03	0.03	0	0.13	0.1	0.05	1	0	0	6.209	-1.202	2.15	4.823e-45	0.7457	0.07694	protein_coding	Purple acid phosphatases superfamily protein	.
AT3G52790	1.34	2.05	1.67	7.82	9.95	8.65	0.77	1.18	1.68	2.93	2.68	2.5	1	0	0	2.385	-0.479	1.16	1.793e-18	0.5117	0.0007859	protein_coding	peptidoglycan-binding LysM domain-containing protein	.
AT3G52800	49.79	40.27	73.22	209.56	189.22	176.89	41.95	48.61	43.98	87.85	101.29	99.58	1	0	0	1.817	-0.28	1.102	2.777e-25	0.3472	7.332e-10	protein_coding	A20/AN1-like zinc finger family protein	.
AT3G52820	0.68	0.95	0.56	18.86	15.27	14.54	0.6	0.28	0.5	1.16	1.3	0.9	1	0	0	4.484	-0.64	1.264	8.308e-87	0.1969	2.273e-05	protein_coding	purple acid phosphatase 22	.
AT3G53040	0	0.2	0.12	11.96	11.5	18.85	0.23	0.13	0.12	1.45	1.35	2	1	0	1	7.033	0.617	3.294	1.411e-81	0.7	1.847e-18	protein_coding	late embryogenesis abundant protein, putative / LEA protein, putative	.
AT3G14840	35.8	33.69	31.16	6.71	7.51	6.88	36.18	34.06	36.84	13.72	13.58	13.94	-1	0	0	-2.253	0.09	-1.376	6.168e-84	0.7067	1.107e-33	protein_coding	Leucine-rich repeat transmembrane protein kinase	.
AT5G61130	52.89	56.34	41.44	10.07	12.09	9.29	59.67	48.94	56.88	22.15	22.4	21.52	-1	0	0	-2.255	0.136	-1.325	1.409e-54	0.6135	1.999e-21	protein_coding	plasmodesmata callose-binding protein 1	Encodes a plasmodesmatal localized protein with callose binding activity. The function of PDCB1 is unknown but overexpression leads to the hyperaccumulation of callose.
AT3G53230	6.07	3.98	5.1	21.61	21.44	26.98	5.23	7.76	7.7	12.71	17.96	14.36	1	0	0	2.206	0.446	1.123	3.028e-32	0.11	2.028e-09	protein_coding	ATPase, AAA-type, CDC48 protein	.
AT3G53620	15.08	15.07	21.68	115.54	120.63	111.2	16.62	18.98	17.05	45.24	36.69	42.53	1	0	0	2.743	0.02	1.241	6.044e-79	0.9703	1.823e-17	protein_coding	pyrophosphorylase 4	Encodes a soluble protein with inorganic pyrophosphatase activity that is highly specific for Mg-inorganic pyrophosphate.
AT3G53960	3.65	2.67	4	18.92	17.3	18.96	2.87	3.75	4.4	8.48	10.08	9.44	1	0	0	2.413	0.089	1.346	6.734e-49	0.8267	5.083e-16	protein_coding	Major facilitator superfamily protein	.
AT3G53980	50.06	47.94	64.5	258.7	275.75	210.93	8.57	6.2	4.08	70.91	78.76	83.75	1	-1	1	2.197	-3.101	3.623	2.02e-36	2.639e-55	5.168e-76	protein_coding	Bifunctional inhibitor/lipid-transfer protein/seed storage 2S albumin superfamily protein	.
AT4G21230	1.51	0.93	1.28	0.34	0.27	0.16	1.16	1.4	1.31	0.89	0.83	0.58	-1	0	0	-2.256	0.053	-0.757	2.219e-12	0.951	0.008253	protein_coding	cysteine-rich RLK (RECEPTOR-like protein kinase) 27	Encodes a cysteine-rich receptor-like protein kinase.
AT5G09670	0.48	0.48	0.16	0.03	0.15	0.04	0.8	0.7	0.58	0.54	0.27	0.35	-1	0	0	-2.26	0.899	-0.841	6.891e-06	0.1259	0.0394	protein_coding	loricrin-related	.
AT3G54390	3.78	3.82	2.01	11.39	10.7	8.81	4.46	3.48	3.69	5.86	6.64	5.8	1	0	0	1.692	0.283	0.651	3.396e-16	0.4851	0.002718	protein_coding	sequence-specific DNA binding transcription factors	.
AT5G51490	0.52	0.86	0.72	0.08	0.14	0.22	1.34	0.93	1.11	0.16	0.39	0.37	-1	0	-1	-2.26	0.689	-1.844	2.538e-07	0.1421	1.805e-07	protein_coding	Plant invertase/pectin methylesterase inhibitor superfamily	.
AT5G48430	35.12	26.18	47.37	8.98	8.39	5.23	22.24	27.05	26.92	15.5	13.2	15.98	-1	0	0	-2.262	-0.513	-0.769	2.989e-27	0.07989	0.0002985	protein_coding	Eukaryotic aspartyl protease family protein	.
AT3G54680	15.45	9.6	18.96	69.3	60.48	64.8	13.46	17.07	12.69	32.12	31.76	29.53	1	0	0	2.141	-0.029	1.111	7.389e-32	0.9701	2.648e-09	protein_coding	proteophosphoglycan-related	.
AT5G15230	242.09	119.14	156.66	29.9	43.94	33.99	170.66	161.66	115.16	65.42	75.72	63.18	-1	0	0	-2.263	-0.211	-1.131	1.529e-23	0.6288	7.948e-07	protein_coding	GAST1 protein homolog 4	Encodes gibberellin-regulated protein GASA4. Promotes GA responses and exhibits redox activity.
AT3G52520	6.5	3.6	5.02	1.02	0.94	1.2	6.17	8.21	5.8	3.43	3.61	3.14	-1	0	0	-2.265	0.408	-0.986	9.949e-11	0.3624	0.0006509	protein_coding	.	.
AT2G45360	4.12	4.03	6.14	0.99	1.06	0.9	2.81	4.58	5.92	1.44	2.04	0.88	-1	0	-1	-2.266	-0.107	-1.617	1.849e-10	0.9105	3.444e-06	protein_coding	Protein of unknown function (DUF1442)	.
AT5G46260	0.46	0.51	0.36	0.04	0.12	0.12	0.76	0.56	0.63	0.29	0.47	0.41	-1	0	0	-2.268	0.567	-0.746	3.773e-09	0.2019	0.01103	protein_coding	disease resistance protein (TIR-NBS-LRR class) family	.
AT3G54820	4.82	5.3	3.99	15.9	16.62	13.27	4.47	5.88	4.83	6.43	7.64	8.11	1	0	0	1.703	0.107	0.552	5.317e-24	0.7995	0.002469	protein_coding	plasma membrane intrinsic protein 2;5	.
AT5G60800	3.91	4.56	3.25	0.87	0.6	0.98	5.26	4.56	4.52	2.35	4.08	2.39	-1	0	0	-2.268	0.296	-0.707	5.215e-16	0.4944	0.004928	protein_coding	Heavy metal transport/detoxification superfamily protein	.
AT3G55090	0.07	0.03	0.07	14.26	17.15	19.2	0.09	0.07	0.11	3.29	3.09	2.76	1	0	1	8.217	0.715	5.04	2.375e-179	0.6972	2.915e-67	protein_coding	ABC-2 type transporter family protein	.
AT3G55120	12.86	9.39	9.61	35.48	28.75	42.02	23.36	18.72	20.02	22.31	24.47	23.5	1	0	0	1.734	0.963	0.178	1.735e-26	2.952e-07	0.3289	protein_coding	Chalcone-flavanone isomerase family protein	Catalyzes the conversion of chalcones into flavanones. Required for the accumulation of purple anthocyanins in leaves and stems. Co-expressed with CHS.
AT3G55430	45.29	36.51	56.92	208.59	177.09	221.86	40.99	53.05	48.36	102.08	112.06	93.13	1	0	0	2.13	0.037	1.11	3.335e-38	0.9425	2.81e-11	protein_coding	O-Glycosyl hydrolases family 17 protein	.
AT3G55500	2.82	3.12	3.43	107.92	96.95	123.74	2.96	2.39	4.15	5.86	6.53	4.2	1	0	0	5.128	0.017	0.798	1.152e-153	0.9956	0.0001095	protein_coding	expansin A16	expansin-like protein. Naming convention from the Expansin Working Group (Kende et al, 2004. Plant Mol Bio). Involved in the formation of nematode-induced syncytia in roots of Arabidopsis thaliana.
AT2G21080	4.93	4.33	3.77	0.86	1.09	0.7	4.52	3.64	4.26	2.05	1.84	2.56	-1	0	0	-2.271	-0.067	-0.939	4.254e-24	0.9017	4.78e-06	protein_coding	.	.
AT3G55640	7.04	7.5	7.39	24.37	20.64	25.12	7.25	7.82	7.87	10.94	11.33	11.22	1	0	0	1.675	0.064	0.546	1.452e-41	0.8498	3.946e-05	protein_coding	Mitochondrial substrate carrier family protein	.
AT4G39940	24.91	31.63	9.42	3.43	5.72	4.47	43.87	24.15	38.66	19.4	22.73	23.98	-1	0	0	-2.272	0.695	-0.69	5.373e-12	0.1459	0.04158	protein_coding	APS-kinase 2	adenosine-5'-phosphosulfate-kinase (akn2) mRNA, complete
AT4G12870	3.22	4.55	2.78	0.86	0.79	0.47	6.19	4.72	5.35	1.86	1.46	1.64	-1	0	-1	-2.273	0.634	-1.713	2.237e-13	0.06642	6.281e-11	protein_coding	Gamma interferon responsive lysosomal thiol (GILT) reductase family protein	.
AT3G55840	0.81	0.71	1.57	6.38	6.77	6.42	0.58	1.3	0.79	3.03	2.2	3.11	1	0	1	2.652	-0.225	1.647	5.366e-22	0.7581	1.133e-08	protein_coding	Hs1pro-1 protein	.
AT3G55880	14.85	9.95	20.39	125.92	129.72	132.05	13.66	16.62	16.27	50.66	41.83	51.91	1	0	1	3.098	0.04	1.634	1.614e-57	0.9462	1.032e-17	protein_coding	Alpha/beta hydrolase related protein	A gain-of-function mutant of SUE4 exhibited improved low sulphur tolerance.
AT3G55940	0.74	0.32	0.44	1.45	2.55	2.77	1.2	0.94	0.89	1.3	1.46	1.72	1	0	0	2.156	1.003	0.565	2.98e-11	0.0365	0.08778	protein_coding	Phosphoinositide-specific phospholipase C family protein	.
AT3G55970	11.26	5.74	13.33	39.22	32.1	42.47	5.8	11.51	8.12	34.62	52.33	26.18	1	0	1	1.905	-0.257	2.153	7.762e-11	0.6706	8.335e-13	protein_coding	jasmonate-regulated gene 21	.
AT3G56080	1.36	2.28	1.35	16.92	16.1	15.06	2.01	1.55	1.74	8.3	7.32	8.46	1	0	1	3.276	0.099	2.181	2.074e-81	0.8639	2.907e-38	protein_coding	S-adenosyl-L-methionine-dependent methyltransferases superfamily protein	.
AT3G56260	5.95	2.53	3.14	13.27	12.49	15.76	4.38	3.99	4.97	6.27	7.11	6.1	1	0	0	1.829	0.194	0.545	5.229e-15	0.7062	0.03139	protein_coding	.	.
AT3G56275	0.31	0.09	0	19.11	21.38	19.65	0.12	0	0	7.04	6.71	6.4	1	0	1	7.141	-1.498	7.081	4.909e-112	0.608	1.923e-63	pseudogene	.	pseudogene of unknown protein
AT3G56400	7.51	6.41	6.74	3.6	5.8	4.19	22.03	33.76	14.7	9.42	16.21	10.52	0	1	0	-0.602	1.769	-0.964	0.03746	4.761e-09	0.0005179	protein_coding	WRKY DNA-binding protein 70	member of WRKY Transcription Factor; Group III. Function as activator of SA-dependent defense genes and a repressor of JA-regulated genes. WRKY70-controlled suppression of JA-signaling is partly executed by NPR1.
AT1G61260	3.57	3.48	2.28	0.74	0.62	0.53	3.12	3.07	2.9	0.91	1.17	1.3	-1	0	0	-2.277	-0.031	-1.42	1.323e-17	0.9781	8.04e-09	protein_coding	Protein of unknown function (DUF761)	.
AT4G03060	4.16	4.3	0.95	0.07	1.29	0.55	6.59	2.9	6.11	2.7	3.44	3.57	-1	0	0	-2.28	0.729	-0.682	0.0001619	0.4725	0.2789	pseudogene	AOP2 (ALKENYL HYDROXALKYL PRODUCING 2); oxidoreductase, acting on paired donors, with incorporation or reduction of molecular oxygen, 2-oxoglutarate as one donor, and incorporation of one atom each of oxygen into both donors	Encodes a truncated and null function protein, due to a 5-bp deletion in cDNA. The functional allele in ecotype Cvi, AOP2, encodes a 2-oxoglutarate-dependent dioxygenase which is involved in glucosinolate biosynthesis. The natural variation in this locus explains the diversification of alkenyl glucosinolate among different ecotypes of Arabidopsis.
AT5G44680	37.94	33.41	26.65	5.46	7.95	6.73	42.72	32.22	34.55	11.71	12.12	12.74	-1	0	0	-2.28	0.161	-1.582	2.217e-43	0.5985	3.805e-23	protein_coding	DNA glycosylase superfamily protein	.
AT3G56880	38.28	23.46	38.76	149.05	152.85	130.91	45.13	63.6	42.88	78.57	76.29	78.85	1	0	0	2.105	0.592	0.624	1.365e-30	0.01471	0.001022	protein_coding	VQ motif-containing protein	.
AT2G25735	5.17	3.58	5.28	1.1	0.54	1.3	7.03	9.25	7.95	1.5	1.73	1.74	-1	0	-1	-2.283	0.781	-2.277	1.979e-14	0.00846	4.179e-19	protein_coding	.	.
AT3G57010	5.04	7.4	4.26	130.17	119.83	151.21	7.1	4.67	7.18	44.12	40.72	44.29	1	0	1	4.591	0.189	2.767	9.307e-118	0.6358	1.035e-49	protein_coding	Calcium-dependent phosphotriesterase superfamily protein	.
AT3G57020	59.55	45.54	71.28	258.28	227.59	266.92	59.76	75.21	63.64	169.74	151.47	160.89	1	0	0	2.093	0.171	1.28	1.548e-40	0.5676	5.082e-16	protein_coding	Calcium-dependent phosphotriesterase superfamily protein	.
AT3G20440	7.58	11.16	4.05	1.44	1.56	1.67	11.11	6.97	8.24	3.16	4.14	2.78	-1	0	0	-2.284	0.209	-1.386	1.329e-15	0.7171	1.093e-06	protein_coding	Alpha amylase family protein	BE1 ia a putative glycoside hydrolase. It plays vital roles during embryogenesis and in carbohydrate metabolism. Mutation in BE1 has pleotrophic effect on the whole plant development.
AT5G61000	6.85	11.15	4	0.83	1.87	1.8	11.75	7.95	8.6	4.26	4.41	4.41	-1	0	0	-2.284	0.365	-1.113	8.38e-13	0.5106	0.0004375	protein_coding	Replication factor-A protein 1-related	.
AT1G74870	0.94	0.59	0.55	0.22	0.14	0.04	1.32	1.35	0.9	0.31	0.71	0.43	-1	0	0	-2.287	0.773	-1.297	7.875e-06	0.1584	0.0007488	protein_coding	RING/U-box superfamily protein	.
AT2G18210	1.75	1.15	1.36	0.1	0.41	0.35	2.29	2.74	2.18	0.99	0.74	1.02	-1	0	0	-2.289	0.751	-1.382	2.041e-08	0.06248	4.548e-06	protein_coding	.	.
AT2G32990	2.27	2.87	1.06	0.41	0.54	0.29	5.47	2.64	4.79	1.81	1.61	2.91	-1	0	0	-2.289	1.063	-1.022	1.18e-08	0.02893	0.005894	protein_coding	glycosyl hydrolase 9B8	.
AT4G15300	1.78	1.67	1.71	0.37	0.34	0.33	1.67	1.07	1.57	0.39	0.46	0.47	-1	0	-1	-2.29	-0.258	-1.691	1.853e-13	0.5847	3.582e-08	protein_coding	cytochrome P450, family 702, subfamily A, polypeptide 2	a member of the cytochrome P450 gene family. molecular function unknown.
AT3G57520	360.24	364.21	719.3	2311.34	2165.34	2146.86	273.18	442.68	422	1376.56	1149.79	1250.62	1	0	1	2.198	-0.344	1.731	1.81e-20	0.3921	4.952e-13	protein_coding	seed imbibition 2	SIP2 encodes a raffinose-specific alpha-galactosidase that catalyzes the breakdown of raffinose into alpha-galatose and sucrose. This enzyme may function in unloading raffinose from the phloem as part of sink metabolism. Although it was originally predicted to act as a raffinose synthase (RS), that activity was not observed for recombinant SIP2.
AT3G57540	2.32	3.11	1.57	48.42	49.29	49.45	2.58	2.63	2.71	26.19	26.83	25.84	1	0	1	4.406	0.193	3.314	3.706e-184	0.6437	3.03e-114	protein_coding	Remorin family protein	.
AT3G57680	0.81	1.64	0.95	3.52	4.32	3.87	1.37	1.11	1.47	2.07	2.14	1.75	1	0	0	1.797	0.232	0.587	9.391e-14	0.6932	0.02339	protein_coding	Peptidase S41 family protein	.
AT3G58070	1.06	0.59	0.74	4.19	2.17	2.67	2.49	2.49	2.47	2.19	2.18	2.46	1	1	0	1.903	1.63	-0.123	5.892e-10	6.008e-06	0.7261	protein_coding	C2H2 and C2HC zinc fingers superfamily protein	Putative transcription factor, contains C2H2 domain, regulates aspects of shoot maturation in Arabidopsis thaliana. GIS loss-of-function mutations affect the epidermal differentiation of inflorescence organs, causing a premature decrease in trichome production on successive leaves, stem internodes, and branches. Overexpression has the opposite effect on trichome initiation and causes other hetero…
AT2G26040	6.66	3.4	4.36	0.63	1.02	1.31	6.23	3.96	4.64	3.41	2.79	2.42	-1	0	0	-2.291	0.04	-0.791	8.626e-11	0.9803	0.01486	protein_coding	PYR1-like 2	Encodes a member of the PYR (pyrabactin resistance )/PYL(PYR1-like)/RCAR (regulatory components of ABA receptor) family proteins with 14 members. PYR/PYL/RCAR family proteins function as abscisic acid sensors. Mediate ABA-dependent regulation of protein phosphatase 2Cs ABI1 and ABI2.
AT2G03505	1.8	1.03	1.16	0.1	0.43	0.25	3.26	2.14	1.51	1.26	1.17	0.8	-1	0	0	-2.292	0.79	-1.105	2.949e-06	0.1502	0.004335	protein_coding	Carbohydrate-binding X8 domain superfamily protein	.
AT5G42830	1.65	1.18	1.11	0.28	0.2	0.33	2.21	1.86	1.54	0.55	0.69	0.72	-1	0	0	-2.292	0.509	-1.502	1.598e-10	0.2334	1.921e-07	protein_coding	HXXXD-type acyl-transferase family protein	.
AT3G58450	0	0	0	24.01	21.78	28.87	0	0	0.16	0.88	1.15	0.91	1	0	1	11.599	3.022	4.045	2.664e-117	0.5664	7.711e-10	protein_coding	Adenine nucleotide alpha hydrolases-like superfamily protein	.
AT5G03350	4.74	4.35	3.07	1.06	0.64	0.76	17.13	13.28	12.18	1.3	4.87	1.82	-1	1	-1	-2.298	1.808	-2.419	6.224e-09	7.054e-06	2.571e-11	protein_coding	Legume lectin family protein	.
AT3G58750	32.49	30.31	53.37	126.99	115.88	133.44	34.1	48.63	47.17	91.46	81.45	85.21	1	0	0	1.695	0.161	0.991	6.431e-19	0.6828	4.234e-07	protein_coding	citrate synthase 2	Encodes a peroxisomal citrate synthase that is expressed throughout seedling and shoot development.
AT3G58780	0.29	0.21	0.08	1.13	0.66	0.71	0.32	0.24	0.22	0.13	0.26	0.41	1	0	0	2.117	0.444	0.05	1.869e-06	0.69	1	protein_coding	K-box region and MADS-box transcription factor family protein	One of two genes (SHP1 and SHP2) that are required for fruit dehiscence. The two genes control dehiscence zone differentiation and promote the lignification of adjacent cells.
AT3G63440	3.88	3.74	2.58	0.63	0.9	0.51	5.11	3.41	4.26	1.11	1.38	1.66	-1	0	-1	-2.3	0.328	-1.617	2.172e-18	0.4168	3.759e-11	protein_coding	cytokinin oxidase/dehydrogenase 6	This gene used to be called AtCKX7. It encodes a protein whose sequence is similar to cytokinin oxidase/dehydrogenase, which catalyzes the degradation of cytokinins.
AT3G17580	1.81	1.75	2.38	0.27	0.44	0.48	2.37	1.55	0.86	0.71	0.36	0.49	-1	0	-1	-2.303	-0.309	-1.605	5.015e-07	0.6736	0.0004331	protein_coding	.	.
AT4G01680	2.92	1.83	2.05	0.48	0.38	0.52	4.13	3.67	3.75	1.57	1.66	1.48	-1	0	0	-2.306	0.761	-1.296	2.335e-16	0.00472	4.079e-09	protein_coding	myb domain protein 55	Encodes a putative transcription factor (MYB55).
AT1G56050	21.47	29.49	12.84	3.7	4.91	4.24	27.46	18.57	22.62	8.82	11.81	8.71	-1	0	0	-2.309	0.107	-1.227	1.181e-20	0.8555	5.971e-07	protein_coding	GTP-binding protein-related	.
AT4G37450	47.47	43.83	28.86	7.16	9.25	7.77	60.9	44.54	52.87	14.94	18.62	16.85	-1	0	-1	-2.309	0.399	-1.651	2.391e-34	0.1357	9.553e-20	protein_coding	arabinogalactan protein 18	AGP18 is a lysine-rich arabinogalactan-protein (AGP) and part of a multi-gene family of glycoproteins with approx. 50 members. It falls into one subclass with AGP17 and AGP19, other lysine-rich AGPs. It is expressed in young leaves, shoots, roots and flowers.
AT3G59140	9.28	8.16	8.95	29.23	26.87	36.55	11.46	13.05	13.8	20	28.11	19.92	1	0	0	1.811	0.537	0.828	7.361e-30	0.01115	3.974e-07	protein_coding	multidrug resistance-associated protein 14	member of MRP subfamily
AT3G59340	1.18	0.97	0.44	0.34	0.47	0.16	2.21	1.81	2.81	0.86	0.51	0.77	0	0	-1	-1.338	1.41	-1.664	0.001522	0.0008351	1.949e-06	protein_coding	Eukaryotic protein of unknown function (DUF914)	.
AT1G04520	9.47	8.29	5.63	1.39	1.91	1.37	13.08	10.55	11.12	4.39	4.23	4.32	-1	0	0	-2.31	0.573	-1.426	1.681e-27	0.02292	1.536e-13	protein_coding	plasmodesmata-located protein 2	Encodes a plasmodesmal protein that may be involved in the intercellular movement of molecules through the plasmodesmata.
AT2G36120	93.93	57.7	91.26	16.08	18.75	14.08	41.42	34.2	29.79	29.14	34.63	32.08	-1	0	0	-2.31	-1.204	-0.138	5.985e-37	9.357e-10	0.5195	protein_coding	Glycine-rich protein family	Encodes a glycine rich protein that is involved in leaf vascular patterning. dot1 mutants have an aberrant open-class venation pattern in leaves and cotyledons, as well as several other leaf development defects.
AT3G22210	36.43	34.21	19.15	6.32	6.17	5.55	31.8	22.67	19.88	14.83	16.06	13.7	-1	0	0	-2.31	-0.27	-0.739	2.712e-22	0.51	0.001888	protein_coding	.	.
AT4G02180	0.51	0.64	0.76	0.06	0.1	0.23	0.86	0.74	0.99	0.16	0.33	0.22	-1	0	-1	-2.313	0.44	-1.873	1.23e-09	0.3735	1.119e-08	protein_coding	DC1 domain-containing protein	.
AT2G17060	0.59	0.6	0.37	0.15	0.08	0.07	0.51	0.23	0.3	0.19	0.27	0.35	-1	0	0	-2.314	-0.577	-0.361	2.631e-08	0.3165	0.4071	protein_coding	Disease resistance protein (TIR-NBS-LRR class) family	.
AT1G14185	0.49	0.71	1.36	0.18	0.17	0.15	1.06	1.38	1.18	0.71	0.67	0.61	-1	0	0	-2.316	0.49	-0.86	7.495e-08	0.3844	0.01497	protein_coding	Glucose-methanol-choline (GMC) oxidoreductase family protein	.
AT3G60140	15.62	13.5	54.56	702.53	695.13	737.68	7.09	32.86	14.09	213.42	163.77	206.33	1	0	1	4.673	-0.631	3.433	1.044e-18	0.4489	2.494e-11	protein_coding	Glycosyl hydrolase superfamily protein	Encodes a protein similar to beta-glucosidase and is a member of glycoside hydrolase family 1. Expression is induced after 24 hours of dark treatment, in senescing leaves and treatment with exogenous photosynthesis inhibitor. Induction of gene expression was suppressed in excised leaves supplied with sugar. The authors suggest that the gene's expression pattern is responding to the level of sugar…
AT3G60150	8.63	6.47	11.58	43.18	41.03	45.24	6.98	8.69	9.18	18.72	16.16	16.74	1	0	0	2.27	-0.111	1.056	1.254e-40	0.8061	3.71e-09	protein_coding	Protein of unknown function (DUF498/DUF598)	.
AT4G24265	2.48	3.3	1.27	0.37	0.48	0.53	3.53	2.18	2.09	1.65	1.2	1.34	-1	0	0	-2.316	0.163	-0.9	3.187e-07	0.8686	0.02208	protein_coding	.	.
AT1G21326	3.07	2.4	4.34	0.69	0.35	0.97	2.82	3.32	3.13	2.45	2.15	1.53	-1	0	0	-2.321	-0.09	-0.604	7.56e-11	0.9261	0.06436	protein_coding	VQ motif-containing protein	.
AT3G60520	7.85	5.85	6.38	21.62	21.99	19.67	5.87	6.05	6.28	13.76	10.92	12.84	1	0	0	1.654	-0.144	1.043	1.277e-25	0.7139	3.569e-10	protein_coding	.	.
AT3G60670	0.69	0.98	1.51	8.04	7.6	6.25	0.85	1.22	0.76	3.04	1.62	3.56	1	0	0	2.769	-0.179	1.542	8.748e-19	0.8727	5.161e-06	protein_coding	PLATZ transcription factor family protein	.
AT3G60966	0	0.05	0	1.3	1.48	1.53	0	0	0	0.36	0.42	0.5	1	0	1	6.027	-2.016	6.431	4.182e-19	1	4.39e-08	protein_coding	RING/U-box superfamily protein	.
AT1G49620	3.06	4.37	1.28	0.63	0.53	0.54	2.38	2.67	3.11	1.21	0.86	1.55	-1	0	0	-2.325	-0.084	-1.16	3.29e-08	0.9429	0.003841	protein_coding	Cyclin-dependent kinase inhibitor family protein	Kip-related protein (KRP) gene, encodes CDK (cyclin-dependent kinase) inhibitor (CKI), negative regulator of cell division. A member of seven KRP genes found in Arabidopsis thaliana. Differential expression patterns for distinct KRPs were revealed by in situ hybridization. Binds to D type cyclins and may inhibit cell cycle.
AT3G61160	5.75	5.57	8.48	24.36	24.87	23.65	4.57	5.63	4.64	15.1	11.42	12.94	1	0	0	1.877	-0.42	1.412	7.827e-32	0.09201	1.008e-17	protein_coding	Protein kinase superfamily protein	.
AT3G61190	4.05	3.26	4.36	16.65	15.69	14.73	3.25	5.63	3.78	10.01	9.57	9.15	1	0	0	2.008	0.111	1.183	2.354e-28	0.8136	2.135e-10	protein_coding	BON association protein 1	Encodes a protein with a C2 domain that binds to BON1 in yeast two hybrid analyses. Its ability to bind to phospholipids is enhanced by calcium ions. Involved in maintaining cell homeostasis.
AT2G43520	13.28	7.36	16.45	2	2.77	2.63	4.2	5.59	3.47	3.87	4.1	2.9	-1	0	0	-2.325	-1.485	-0.291	6.146e-14	1.447e-05	0.4398	protein_coding	trypsin inhibitor protein 2	Encodes putative trypsin inhibitor protein which may function in defense against herbivory. Member of the defensin-like (DEFL) family.
AT3G61450	0.43	0.16	0.41	3.4	3.77	3.43	0.14	0.12	0.24	0.91	0.51	0.62	1	0	1	3.349	-1.023	2.007	2.578e-25	0.3009	4.659e-05	protein_coding	syntaxin of plants 73	syntaxin of plants 73 (SYP73)
AT3G61880	0.52	0.49	0.6	2.75	2.79	2.17	0.55	0.6	0.64	2.16	1.64	2.38	1	0	1	2.247	0.139	1.788	2.921e-19	0.8778	3.758e-13	protein_coding	cytochrome p450 78a9	Encodes a cytochrome p450 monooxygenase. Overexpression of this gene allows fruit growth independently of fertilization. The gene is normally expressed only in floral organs(during the Arabidopsis stage 14 flower) and in the funiculus at anthesis.
AT3G61890	6.83	6.94	9.94	271.66	262.75	267.92	7.47	8.2	6.56	101.37	90.6	110.35	1	0	1	5.076	-0.097	3.765	4.834e-213	0.814	2.91e-129	protein_coding	homeobox 12	Encodes a homeodomain leucine zipper class I (HD-Zip I) protein. Loss of function mutant has abnormally shaped leaves and stems.
AT3G61900	2.08	1.62	6.31	10.84	11.4	12.49	3.57	6.02	3.39	7.87	4.95	5.94	1	0	0	1.774	0.355	0.532	3.037e-06	0.6642	0.2075	protein_coding	SAUR-like auxin-responsive protein family	.
AT3G62090	1.2	1.29	0.8	17.55	15.28	14.16	0.98	1.01	1.04	5.75	6.89	6.22	1	0	1	3.843	-0.11	2.636	2.936e-100	0.859	1.202e-46	protein_coding	phytochrome interacting factor 3-like 2	encodes a novel Myc-related bHLH transcription factor, which physically associated with APRR1/TOC1 and is a member of PIF3 transcription factor family.
AT1G54010	87.44	111.69	48.47	14.54	22.09	12.69	169.19	103.29	163.66	44.95	63.33	50.14	-1	0	0	-2.326	0.817	-1.461	4.92e-17	0.0261	1.72e-07	protein_coding	GDSL-like Lipase/Acylhydrolase superfamily protein	.
AT4G10150	0.95	1.57	0.45	0	0.28	0.29	1.77	1.22	1.54	0.38	0.72	0.49	-1	0	0	-2.327	0.633	-1.505	4.286e-05	0.3836	0.0008454	protein_coding	RING/U-box superfamily protein	.
AT5G13830	1.93	2.8	1	0.4	0.19	0.55	2.23	1.71	1.88	0.71	1	0.96	-1	0	0	-2.327	0.039	-1.114	3.862e-07	0.998	0.006468	protein_coding	FtsJ-like methyltransferase family protein	.
AT3G62260	4.24	4.07	4.3	16.98	13.53	15.59	2.63	4.3	3.93	9.19	9.1	9.62	1	0	0	1.867	-0.222	1.367	5.7e-31	0.5063	2.359e-16	protein_coding	Protein phosphatase 2C family protein	.
AT4G37670	4.99	6.13	4.75	1.24	1.02	0.86	4.87	4.91	4.55	1.79	1.91	2.1	-1	0	0	-2.333	-0.145	-1.3	3.254e-36	0.6557	8.039e-14	protein_coding	N-acetyl-l-glutamate synthase 2	.
AT3G62590	1.06	0.66	1.05	14.29	12.95	15.29	1.07	1.04	1.01	2.83	3.19	2.81	1	0	0	3.923	0.156	1.499	2.275e-114	0.7523	4.866e-16	protein_coding	alpha/beta-Hydrolases superfamily protein	.
[truncated: 1,114 more rows]
