# Supplementary material for: Initiation and amplification of SnRK2 activation in abscisic acid signaling
Source: Nat Commun. 2021 Apr 28;12:2456. doi: 10.1038/s41467-021-22812-x (PMC8080645; doi:10.1038/s41467-021-22812-x)
Supplement: Supplementary file 7 — Supplementary Dataset 4 [file 41467_2021_22812_MOESM7_ESM.xlsx]

## Sheet: oct vs col_up
Supplementary Dataset 4. Enriched GO of the DEGs exclusively induced in the OK100-oct.
GO.ID	Term	Annotated	Significant	Expected	pvalue*	catagory
GO:1900056	negative regulation of leaf senescence	5	2	0.01	5.7e-05	BP
GO:0010200	response to chitin	322	6	0.78	0.00012	BP
GO:0009807	lignan biosynthetic process	11	2	0.03	0.00031	BP
GO:0008152	metabolic process	9895	33	23.9	0.00038	BP
GO:0009697	salicylic acid biosynthetic process	159	4	0.38	0.00058	BP
GO:0046274	lignin catabolic process	17	2	0.04	0.00076	BP
GO:0009595	detection of biotic stimulus	79	3	0.19	0.00092	BP
GO:0009620	response to fungus	366	5	0.88	0.00183	BP
GO:0043900	regulation of multi-organism process	110	3	0.27	0.00238	BP
GO:0009715	chalcone biosynthetic process	1	1	0	0.00242	BP
GO:0009719	response to endogenous stimulus	1289	11	3.11	0.00252	BP
GO:0009814	defense response, incompatible interaction	407	5	0.98	0.0029	BP
GO:0009617	response to bacterium	431	6	1.04	0.00311	BP
GO:0006979	response to oxidative stress	424	5	1.02	0.00346	BP
GO:0010310	regulation of hydrogen peroxide metabolic process	141	3	0.34	0.00478	BP
GO:0000165	MAPK cascade	158	3	0.38	0.00655	BP
GO:0030026	cellular manganese ion homeostasis	3	1	0.01	0.00723	BP
GO:0009759	indole glucosinolate biosynthetic process	4	1	0.01	0.00963	BP
GO:0009624	response to nematode	65	2	0.16	0.01078	BP
GO:0009755	hormone-mediated signaling pathway	568	5	1.37	0.01161	BP
GO:0008219	cell death	368	5	0.89	0.01187	BP
GO:0031348	negative regulation of defense response	202	3	0.49	0.01278	BP
GO:0001666	response to hypoxia	73	2	0.18	0.01346	BP
GO:0010120	camalexin biosynthetic process	10	1	0.02	0.0239	BP
GO:0010363	regulation of plant-type hypersensitive response	270	3	0.65	0.02735	BP
GO:0045926	negative regulation of growth	12	1	0.03	0.02862	BP
GO:0031540	regulation of anthocyanin biosynthetic process	12	1	0.03	0.02862	BP
GO:0051592	response to calcium ion	12	1	0.03	0.02862	BP
GO:0006612	protein targeting to membrane	277	3	0.67	0.0292	BP
GO:0055062	phosphate ion homeostasis	14	1	0.03	0.03331	BP
GO:0043069	negative regulation of programmed cell death	123	2	0.3	0.03561	BP
GO:0006882	cellular zinc ion homeostasis	17	1	0.04	0.0403	BP
GO:0016925	protein sumoylation	17	1	0.04	0.0403	BP
GO:0010091	trichome branching	20	1	0.05	0.04725	BP
GO:0052716	hydroquinone:oxygen oxidoreductase activity	16	2	0.04	0.00071	MF
GO:0004601	peroxidase activity	87	3	0.22	0.00131	MF
GO:0016210	naringenin-chalcone synthase activity	1	1	0	0.00248	MF
GO:0047268	galactinol-raffinose galactosyltransferase activity	1	1	0	0.00248	MF
GO:0020037	heme binding	298	4	0.74	0.00625	MF
GO:0015369	calcium:proton antiporter activity	4	1	0.01	0.00988	MF
GO:0019948	SUMO activating enzyme activity	4	1	0.01	0.00988	MF
GO:0016706	oxidoreductase activity, acting on paired donors, with incorporation or reduction of molecular oxygen, 2-oxoglutarate as one donor, and incorporation of one atom each of oxygen into both donors	81	2	0.2	0.01719	MF
GO:0080030	methyl indole-3-acetate esterase activity	8	1	0.02	0.01966	MF
GO:0009815	1-aminocyclopropane-1-carboxylate oxidase activity	8	1	0.02	0.01966	MF
GO:0008142	oxysterol binding	11	1	0.03	0.02693	MF
GO:0003700	DNA-binding transcription factor activity	1221	7	3.03	0.02953	MF
GO:0005310	dicarboxylic acid transmembrane transporter activity	16	1	0.04	0.03894	MF
GO:0043565	sequence-specific DNA binding	315	3	0.78	0.04301	MF
GO:0005576	extracellular region	2095	13	4.45	0.00027	CC
GO:0009705	plant-type vacuole membrane	52	2	0.11	0.00546	CC
GO:0005618	cell wall	484	4	1.03	0.01908	CC
GO:0005778	peroxisomal membrane	19	1	0.04	0.03963	CC
* One-tailed paired t-tests

## Sheet: oct vs col_down
GO.ID	Term	Annotated	Significant	Expected	pvalue*	catagory
GO:0006869	lipid transport	144	3	0.11	0.00015	BP
GO:0009414	response to water deprivation	307	3	0.23	0.00132	BP
GO:0009961	response to 1-aminocyclopropane-1-carboxylic acid	2	1	0	0.00147	BP
GO:0009830	cell wall modification involved in abscission	12	1	0.01	0.00879	BP
GO:0016998	cell wall macromolecule catabolic process	22	1	0.02	0.01606	BP
GO:0009631	cold acclimation	22	1	0.02	0.01606	BP
GO:0009627	systemic acquired resistance	330	2	0.24	0.02375	BP
GO:0006334	nucleosome assembly	43	1	0.03	0.03117	BP
GO:1901698	response to nitrogen compound	495	3	0.36	0.04322	BP
GO:0009887	animal organ morphogenesis	60	1	0.04	0.04324	BP
GO:0010150	leaf senescence	62	1	0.05	0.04465	BP
GO:0008289	lipid binding	206	3	0.17	0.00056	MF
GO:0031492	nucleosomal DNA binding	1	1	0	0.00081	MF
GO:0008083	growth factor activity	13	1	0.01	0.01046	MF
GO:0033612	receptor serine/threonine kinase binding	21	1	0.02	0.01684	MF
GO:0015450	P-P-bond-hydrolysis-driven protein transmembrane transporter activity	39	1	0.03	0.03107	MF
GO:0015171	amino acid transmembrane transporter activity	41	1	0.03	0.03264	MF
GO:0005576	extracellular region	2095	7	1.38	0.00072	CC
GO:0031359	integral component of chloroplast outer membrane	8	1	0.01	0.00525	CC
GO:0031012	extracellular matrix	10	1	0.01	0.00656	CC
GO:0005744	TIM23 mitochondrial import inner membrane translocase complex	18	1	0.01	0.01178	CC
GO:0000786	nucleosome	38	1	0.02	0.02471	CC
* One-tailed paired t-tests
