# Supplementary material for: Initiation and amplification of SnRK2 activation in abscisic acid signaling
Source: Nat Commun. 2021 Apr 28;12:2456. doi: 10.1038/s41467-021-22812-x (PMC8080645; doi:10.1038/s41467-021-22812-x)
Supplement: Supplementary file 8 — Supplementary Dataset 5 [file 41467_2021_22812_MOESM8_ESM.xlsx]

## Sheet: Sheet1
Supplementary Dataset 5. The phosphosites of RAFs in wild type seedlings with or without ABA or mannitol treatment.
WT-con1	WT-con2	WT-con3	WT-man1	WT-man2	WT-man3	PEP	Score	Intensity	Proteins	Positions within proteins	Leading proteins	Protein	Sequence window	Amino acid	Fasta headers	Number of Phospho (STY)	Protein group IDs
50416.2	34814.5	39577.7	114358	192393	125393	0.0156434	50.284	4510800	AT1G08720.1	823	AT1G08720.1	AT1G08720.1	VGDFGLSRLKHNTFLSSKSTAGTPEWMAPEV	S	RAF2/EDR1	1	114
74647.2	56898.4	61253.3	118293	152083	139964	0.00271812	73.26	5796100	AT1G16270.2;AT1G16270.1	754;754	AT1G16270.2	AT1G16270.2	AGVSLNVENHDPKNWSYFRNLADEQFSDRDV	S	RAF18	1	232
77558.6	69450.6	58672.6	109791	137961	119479	4.81e-05	96.756	40701000	AT1G16270.2;AT1G16270.1;AT1G04700.1;AT3G24715.1;AT1G79570.1	1027;1027;930;1000;1128	AT1G16270.2;AT1G79570.1	AT1G79570.1	VGDFGLSKIKRNTLVSGGVRGTLPWMAPELL	S	RAF18; RAF16; RAF40/HCR1; RAF20	1;2	232;840
52371.7	39963.6	41476.3	107532	133132	101000	1.87e-10	120.6	64736000	AT1G16270.2;AT1G16270.1	671;671	AT1G16270.2	AT1G16270.2	GNVVASNETLDKRTVSGGGIETEARNLSHVD	S	RAF18	1	232
47643.8	30633	31568.5	108708	150938	109313	3.72e-06	76.82	6908800	AT1G16270.2;AT1G16270.1	780;780	AT1G16270.2	AT1G16270.2	SDRDVAYIDRTPGFPSDMEDGGEIARLHQVA	S	RAF18	1	232
25929.4	18595.9	19875.5	33444.9	43070.1	32975.3	1.48e-06	90.759	4547000	AT1G67890.2;AT1G67890.1	55;55	AT1G67890.2	AT1G67890.2	RRSHSSSPKRPSRRNSGEGTPLWRKTGAASF	S	RAF11	1	683
6146.72	5866.56	3717.97	10331.1	17901.6	14384.2	2.85e-05	42.894	1090000	AT1G79570.1	891	AT1G79570.1	AT1G79570.1	ANPQLTLGQDYGGNFSEKDGGGTGSIPPALE	S	RAF20	1	840
8287.95	5657.31	5720.8	44063.6	71730.5	45412.4	0.000687411	48.883	56829000	AT1G79570.1	144	AT1G79570.1	AT1G79570.1	NSSLHEFGNKLNHVQSAPQALLSKDSSVGNL	S	RAF20	1	840
31768.3	27863.7	25286.9	49560.4	69013.9	46588.9	0.000916334	78.098	22760000	AT1G79570.1	867	AT1G79570.1	AT1G79570.1	KDGGESSRLPYVSPLSRDGISTNLANPQLTL	S	RAF20	1	840
70640.1	48098.4	56002.4	103180	131773	96203.4	1.46e-06	124.67	3692700	AT2G35050.1	24	AT2G35050.1	AT2G35050.1	HVRYTAPDPRDEGLGSINQRFSHDSSTNVNT	S	RAF24	1	1163
69291.9	48776.5	53154.3	89444.2	112440	92233.3	0.00257885	46.89	7948500	AT2G35050.1	700	AT2G35050.1	AT2G35050.1	HSERTVRDPTETNRLSKSDDSLASQFVMAQT	S	RAF24	1	1163
30951	21791.8	23575.5	91469.3	128419	102552	9.04e-06	70.98	4784600	AT2G35050.1	147	AT2G35050.1	AT2G35050.1	PPSRIEDKTYHELVQSAPVISSKNDTGQRRH	S	RAF24	1	1163
20729.5	17551.4	17745.9	43423.8	61829.2	52999.8	1.21e-05	56.719	7579200	AT2G35050.1	491	AT2G35050.1	AT2G35050.1	QKVNDHPISTVESNLSAKEPKMRRESSTPRV	S	RAF24	1	1163
78027.8	50647.4	50823.2	267671	326970	292829	0.000411143	88.441	12355000	AT3G46920.1	839	AT3G46920.1	AT3G46920.1	SYHEPPIKVDEYAFNSKGEVSRNDEMKQQST	S	RAF42	1	1789
54983.1	36947.8	42683.8	138219	177801	134682	1.74e-05	81.92	5766200	AT3G46920.1	666	AT3G46920.1	AT3G46920.1	DSAKRLTRVVLPGHESQPKESCVPTQSPLLG	S	RAF42	1	1789
29671.7	24864.5	23798.8	43586.7	60347.2	47203.3	5.06e-05	94.791	12767000	AT1G16270.2;AT1G16270.1;AT1G04700.1;AT3G24715.1;AT1G79570.1	1024;1024;927;997;1125	AT1G16270.2;AT1G79570.1	AT1G79570.1	ICKVGDFGLSKIKRNTLVSGGVRGTLPWMAP	T	RAF18; RAF16; RAF40/HCR1; RAF20	1;2	232;840
55862.8	39673.8	46731.2	117818	145162	128606	4.03e-12	133.86	2832600	AT1G16270.2;AT1G16270.1	677;677	AT1G16270.2	AT1G16270.2	NETLDKRTVSGGGIETEARNLSHVDTERSHD	T	RAF18	1	232
21773.7	15373.9	13874	39380.7	54565.4	43935.5	8.67e-06	71.085	1779800	AT1G16270.2;AT1G16270.1	775;775	AT1G16270.2	AT1G16270.2	ADEQFSDRDVAYIDRTPGFPSDMEDGGEIAR	T	RAF18	1	232
28348.8	23042.3	23045.5	71551.8	92495.8	74662.7	0.000520642	99.568	2199600	AT1G18160.1	544	AT1G18160.1	AT1G18160.1	KSVAESNDEKGKDFGTIQQGRNQSNLGPVRF	T	RAF4	1	254
67490.6	46382.7	48698.8	91285.6	120127	97790	1.52e-06	117.27	18800000	AT2G35050.1	1134	AT2G35050.1	AT2G35050.1	ICKVGDFGLSKIKRNTLVTGGVRGTLPWMAP	T	RAF24	1	1163
62440.7	47462.5	49170.3	89897.9	113963	99623.6	0.00319512	72.789	3933500	AT2G35050.1	845	AT2G35050.1	AT2G35050.1	DGAGVSLNIQNNDPKTWSYFRNLAQDEFERK	T	RAF24	1	1163
41381.5	27409.7	31054.2	135977	184966	143909	6.44e-09	118.28	48338000	AT1G73660.1	103	AT1G73660.1	AT1G73660.1	GLSNWLSSVGHRKIPSPPNSFNAKNRAATVD	S	RAF5/SIS8	1;2	763
41381.5	27409.7	31054.2	135977	184966	143909	0.00116017	61.212	3070400	AT1G73660.1	107	AT1G73660.1	AT1G73660.1	WLSSVGHRKIPSPPNSFNAKNRAATVDDTVV	S	RAF5/SIS8	2	763
82648.4	50304.5	61155.7	264407	358000	241389	1.91e-05	56.055	16660000	AT2G35050.1	555	AT2G35050.1	AT2G35050.1	PDPSSSTLSEKSLRKSEDHVENNLSAKEPKM	S	RAF24	1;2	1163
82648.4	50304.5	61155.7	264407	358000	241389	1.91e-05	56.055	8163200	AT2G35050.1	564	AT2G35050.1	AT2G35050.1	EKSLRKSEDHVENNLSAKEPKMRKEHSTTRV	S	RAF24	2	1163
18905.3	16968.8	12704.9	29961	33005.1	33057.7	5.06e-05	94.791	12767000	AT1G16270.2;AT1G16270.1;AT1G04700.1;AT3G24715.1;AT1G79570.1	1024;1024;927;997;1125	AT1G16270.2;AT1G79570.1	AT1G79570.1	ICKVGDFGLSKIKRNTLVSGGVRGTLPWMAP	T	RAF18;RAF20	1;2	232;840
27252.5	20519.4	21618.8	117720	155526	126143	5.8e-19	114.99	11121000	AT4G33950.1;AT4G33950.2	176;128	AT4G33950.1	AT4G33950.1	FGYSKSSVLHSQPKSTVGTPAYIAPEVLLKK	T	SnRK2.6	1	2407
Mock1	Mock2	Mock3	ABA1	ABA2	ABA3	N: PEP	N: Score	N: Intensity	T: Sequence	T: Proteins	T: Leading razor protein	T: Start position	T: End position	T: Fasta headers	M: Protein group IDs	M: Phospho (STY) site IDs
19052	24235	19504	14651	38215	22345	7.92e-17	139.48	28606000	AATLLSLGSHQR	AT1G08720.1	AT1G08720.1	106	117	RAF2/EDR1	124	249;250
44062	39432	38792	41536	36103	36591	1.93e-07	92.264	23985000	SGLNNVDDFHQQK	AT1G08720.1	AT1G08720.1	476	488	RAF2/EDR1	124	251
20385	22337	22166	25402	23187	22133	1.41e-26	125.22	1752300	STAGTPEWMAPEVLR	AT1G08720.1;AT5G11850.1	AT1G08720.1	826	840	RAF2/EDR1;RAF3	124	8066
43135	38493	42517	43399	39777	36422	7.46e-05	72.496	51475000	IPSPPNSFNAK	AT1G73660.1	AT1G73660.1	101	111	RAF5/SIS8	864	1918
43492	37822	43892	46132	43618	45306	1.14e-31	147.39	10489000	SPSWTEGVSSPAAQR	AT1G73660.1	AT1G73660.1	490	504	RAF5/SIS8	864	1919;1920
20385	22337	22166	25402	23187	22133	1.41e-26	125.22	1752300	STAGTPEWMAPEVLR	AT1G08720.1;AT5G11850.1	AT1G08720.1	826	840	RAF2/EDR1;RAF3	124	8066
145860	142050	134440	153560	165700	157210	2.9e-20	132.09	14391000	SPSWTEGVSSPAGR	AT1G18160.1	AT1G18160.1	460	473	RAF4	279	618;619
31893	28328	27607	27357	27041	30235	7.08e-34	161.21	2496600	SSDAEPSPSDSLR	AT1G18160.1	AT1G18160.1	33	45	RAF4	279	620
136430	118600	126370	102210	94825	95262	1.06e-05	79.466	19186000	DSSVGNLHGYK	AT1G79570.1	AT1G79570.1	153	163	RAF20	939	2088
141690	115170	131120	89490	95964	105620	6.22e-05	86.18	49556000	LPYVSPLSR	AT1G79570.1	AT1G79570.1	860	868	RAF20	939	2089
9691.1	9943.6	8942.1	9666.5	8629	10434	6.19e-08	71.853	31768000	NSTLLGLDSSSANNLAELDVR	AT1G79570.1	AT1G79570.1	313	333	RAF20	939	2090;2091;2092
9094.9	11639	12363	10685	8807.2	10651	4.51e-09	102.58	1990400	VTESEEFGAMVENLR	AT1G79570.1	AT1G79570.1	912	926	RAF20	939	2095
98310	87155	88341	87807	82974	89045	0.0029442	54.784	17833000	VYCSERIPR	AT1G79570.1	AT1G79570.1	635	643	RAF20	939	2096
88608	76633	88629	57795	59536	61280	1.14e-06	111.63	5810000	DEGLGSINQR	AT2G35050.1	AT2G35050.1	19	28	RAF24	1269	2793
222360	196570	204050	166550	167620	163910	1.41e-20	127.28	280620000	NVETNTPEHVSQTETSAK	AT2G35050.1	AT2G35050.1	767	784	RAF24	1269	2794;8590
95791	95300	93206	72605	83579	70448	1.74e-06	115.91	51474000	RNTLVTGGVR	AT2G35050.1	AT2G35050.1	1132	1141	RAF24	1269	8591;8592
107390	91082	104940	99737	101110	95792	7.7e-06	79.652	33075000	SCFIGRSSEQER	AT2G35050.1	AT2G35050.1	1006	1017	RAF24	1269	2795;2796
104890	86302	97255	98831	105250	117300	1.23e-25	133.16	72295000	SLRKSEDHVENNLSAK	AT2G35050.1	AT2G35050.1	551	566	RAF24	1269	2797;2798
95026	120610	93837	97168	92413	93837	0.0027817	67.903	22747000	TWSYFR	AT2G35050.1	AT2G35050.1	845	850	RAF24	1269	2800;8593
10676	12861	10822	9239.5	10307	10258	3.68e-10	90.718	23648000	VNEYSVSSVSSDSMVPDQALK	AT2G35050.1	AT2G35050.1	579	599	RAF24	1269	2801;2802;2803;2804
9334.3	10714	11633	74040	65174	66722	1.32e-06	88.565	90256000	STVGTPAYIAPEVLLK	AT4G33950.2;AT4G33950.1	AT4G33950.2	127	142	SnRK2.6	2635	5925;9258
