# Supplementary material for: Initiation and amplification of SnRK2 activation in abscisic acid signaling
Source: Nat Commun. 2021 Apr 28;12:2456. doi: 10.1038/s41467-021-22812-x (PMC8080645; doi:10.1038/s41467-021-22812-x)
Supplement: Supplementary file 9 — Supplementary Dataset 6 [file 41467_2021_22812_MOESM9_ESM.xlsx]

## Sheet: Sheet1
Supplementary dataset 6. Primers used in this study.
Primers for vectors used in protein purification
GST-RAF1-KD-F	gatctggttccgcgtggatccGGTGATGATATGGACATCCCG
GST-RAF1-KD-R	acccgggaattccggggatccTTACAAATCCGAGCGGTTGG
GST-RAF2-KD-F	gatctggttccgcgtggatccGATCCTCAAGTTCTTGATGATGCA
GST-RAF2-KD-R	acccgggaattccggggatccCTATTGTGGTGTAGGAAGTACAAGCC
GST-RAF3-KD-F	gatctggttccgcgtggatccGCAAAGTGGGAAATTATGTGGG
GST-RAF3-KD-R	acccgggaattccggggatccTTACATCAAACTTTCACTCGTATTCGC
GST-RAF4-KD-F	gatctggttccgcgtggatccATTTTGTGGGAGGAAATTACTGTG
GST-RAF4-KD-R	acccgggaattccggggatccTTATTGTTCCTGCTCATCAGTGG
GST-RAF5-KD-F	gatctggttccgcgtggatccTCAGACTGTGATGATGTATCTGACTGTG
GST-RAF5-KD-R	acccgggaattccggggatccTCAATCCTTTTGTTCATGTTCAGTT
GST-RAF6-KD-F	gatctggttccgcgtggatccGTTGACGCCATCTCACCTTACTT
GST-RAF6-KD-R	acccgggaattccggggatccCTATAGTATGGGAGCTGATTTAGTTGG
GST-RAF7-KD-F	gatctggttccgcgtggatccACCAGCAGCAGTGTTATGAACAA
GST-RAF7-KD-R	acccgggaattccggggatccTTAGTTGTCCTTGAGAAGAGAATTGTC
GST-RAF8-KD-F	gatctggttccgcgtggatccCCCTTGGAACATGAAATTTTATGGG
GST-RAF8-KD-R	acccgggaattccggggatccTTACCTGTGCCAACAGCTC
GST-RAF9-KD-F	gatctggttccgcgtggatccTGCTTGGAGTATGAAATTTTGTGG
GST-RAF9-KD-R	acccgggaattccggggatccTCAATGATTTTGTTTCAGTACCTGG
GST-RAF10-KD-F	gatctggttccgcgtggatccAGCAGTGTTATGAACAAGGTCGAT
GST-RAF10-KD-R	acccgggaattccggggatccTTATTTTTCCTTGAGGGCAGAGTT
GST-RAF11-KD-F	gatctggttccgcgtggatccGTTATGAACAAGGTTGACATGGATAGC
GST-RAF11-KD-R	acccgggaattccggggatccTTATTTTTCCTTGAGAGAAGAGTTGTCT
GST-RAF12-KD-F	gatctggttccgcgtggatccGATTCGTCATGTGAGATACGATGG
GST-RAF12-KD-R	acccgggaattccggggatccTCAATCGTCTTCTTCTTGCGC
HIS-sumo-SnRK2.2-F	CACAGAGAACAGATTGGTggatccATGGATCCGGCGACTAATTCAC
HIS-sumo-SnRK2.2-R	GCAGGCGCGCCgagctcgaattcTTAGAGAGCGTAAACTATCTCTCCG
HIS-sumo-SnRK2.3-F	CACAGAGAACAGATTGGTggatccATGGATCGAGCTCCGGTGAC
HIS-sumo-SnRK2.3-R	GCAGGCGCGCCgagctcgaattcTTAGAGAGCGTAAACTATCTCTCCG
HIS-sumo-RAF3-KD-F	CACAGAGAACAGATTGGTggatccTTACATCAAACTTTCACTCGTATTCGC
HIS-sumo-RAF3-KD-R	CGACTTAAGCATTAtgcggccgcgaattcTTACATCAAACTTTCACTCGTATTCGC
HIS-sumo-RAF10-KD-F	CACAGAGAACAGATTGGTggatccTTGACAATTGGAGAACAAATCGGG
HIS-sumo-RAF10-KD-R	CGACTTAAGCATTAtgcggccgcgaattcTTATTTTTCCTTGAGGGCAGAGTT
Site-mutation primer
SnRK2.6-K50R-F	CTGTTAgATATATCGAGAGAGGTGAGAAG
SnRK2.6-K50R-R	ATATATcTAACAGCAACAAGCTCATTAC
SnRK2.6-S171A-F	CATgCGCAACCAAAATCAACTG
SnRK2.6-S171A-R	TTGCGcATGTAACACTGATGACTTAGAATATC
SnRK2.6-S175A-F	AAgCAACTGTTGGAACTCCTG
SnRK2.6-S175A-R	GTTGCTTTTGGTTGCGAATGTAACAC
SnRK2.6-S171AS175A-F	CATgCGCAACCAAAAgCAACTGTTGGAACTCCTG
SnRK2.6-S171AS175A-R	GTTGCTTTTGGTTGCGcATGTAACACTGATGAC
SnRK2.6-M94G-F	ggGGAATATGCATCTGGAGGAGAAC
SnRK2.6-M94G-R	ccAACAATGGCTAAATGGGTTGG
SnRK2.6-M94A-F	TGTTgcGGAATATGCATCTGGAGGAGAAC
SnRK2.6-M94A-R	ATTCgcTAACAATGGCTAAATGGGTTGGTG
RAF3-K636R-F	TGTTAgGAAGTTTCTGGACCAAGATTTCTCTG
RAF3-K636R-R	CTTCcTAACAGCCACTTCAGTTCCATTCC
RAF3-S763A-F	ATTTGGCCTCGAAATCAACTGCAGG
RAF3-S763A-R	GAGGCCAAATATGTGTGGTGTTTCATGCG
RAF3-S766A-F	GAAAGCAACTGCAGGAACGCCTG
RAF3-S766A-R	AGTTGCTTTCGAGGACAAATATGTGTGGTG
RAF3-T770A-F	AGGAgCGCCTGAGTGGATGG
RAF3-T770A-R	AGGCGCTCCTGCAGTTGATTTC
RAF3-S763AS766A-F	TTTGGCCTCGAAAGCAACTGCA
RAF3-S763AS766A-R	CTGCAGTTGCTTTCGAGGCCAA
RAF3-S763AT770A-F	TTTGGCCTCGAAATCAACTGCAGGAGCGCCTGAGTGGAT
RAF3-S763AT770A-R	CTCAGGCGCTCCTGCAGTTGATTTCGAGGCCAAATATG
RAF3-S766AT770A-F	GAAAGCAACTGCAGGAGCGCCTGAGTGGAT
RAF3-S766AT770A-R	AGGCGCTCCTGCAGTTGCTTTCGAGGACAA
RAF3-S763AS766AT770A-F	TTTGGCCTCGAAAGCAACTGCAGGAGCGCCTGAGTGGATGGCTCC
RAF3-S763AS766AT770A-R	CATCCACTCAGGCGCTCCTGCAGTTGCTTTCGAGGCCAAATATGT
RAF10-K515R-F	TGTAAGGGTGTTTTCCAAACAAGAATATTCAG
RAF10-K515R-R	CACCCTTACAGCCACATCGGATCC
RAF10-T706AT709AT713A-F	TACCTCGCTACAAAGGCAGGAAGGGGAGCGCCTCAATGGAT
RAF10-T706AT709AT713A-R	TGAGGCGCTCCCCTTCCTGCCTTTGTAGCGAGGTA
RAF10-T707AT709AT713A-F	TACCTCACTGCAAAGGCAGGAAGGGGAGCGCCTCAATGGATG
RAF10-T707AT709AT713A-R	TGAGGCGCTCCCCTTCCTGCCTTTGCAGTGAGGTA
RAF10-T703AT706AT709AT713A-F	ATGAGGCGTACCTCGCTACAAAGGCAGGAAGGGGAGCGCCTCAA
RAF10-T703AT706AT709AT713A-R	TGAGGCGCTCCCCTTCCTGCCTTTGTAGCGAGGTACGCCTCATGC
RAF10-T703AT706AT707AT709AT713A-F	TGAGGCGTACCTCGCTGCAAAGGCAGGAAGGGGAGCGCCTCAATGG
RAF10-T703AT706AT707AT709AT713A-R	TGAGGCGCTCCCCTTCCTGCCTTTGCAGCGAGGTACGCCTCATGCT
SnRK2.6-S29A-F	GGCgCCGGTAATTTTGGAGTTG
SnRK2.6-S29A-R	ACCGGcGCCAATATCCTTGACGAG
SnRK2.6-S43A-F	CAAgcTAATGAGCTTGTTGCTGTTAAATATATCGAG
SnRK2.6-S43A-R	ATTAgcTTGCTTGTCTCTCATCAATCTCG
SnRK2.6-S71A-F	AGGgCCTTAAGACATCCCAATATCG
SnRK2.6-S71A-R	GGcCCTGTGGTTGATTATCTCCCTTTTTAC
SnRK2.6-T176A-F	TCAgCTGTTGGAACTCCTGCTTACATC
SnRK2.6-T176A-R	CAGcTGATTTTGGTTGCGAATGTAAC
SnRK2.6-T179A-F	GGAGCTCCTGCTTACATCGCTC
SnRK2.6-T179A-R	GAGcTCCAACAGTTGATTTTGGTTGCG
SnRK2.6-Y182A-F	GCTgcCATCGCTCCTGAGGTTTTACTAAAG
SnRK2.6-Y182A-R	GATGgcAGCAGGAGTTCCAACAGTTG
SnRK2.2-K52R-F	TGTTAAATACATCGAGAGAGGAGAAAAG
SnRK2.2-K52R-R	GTATTTAACAGCAACAAGCTCCTTG
SnRK2.3-K51R-F	GTCAAGTACATCGAGAGAGGAGAC
SnRK2.3-K51R-R	ATGTACTTGACAGCAACAAGCTCTTTAG
SnRK2.2-M96G-F	TTGGGGAATATGCTGCTGGTGG
SnRK2.2-M96G-R	CCCCAACAATAGCCAAATGGGAAGG
SnRK2.3-M95G-F	TAGGGGAATATGCTTCTGGCGG
SnRK2.3-M95G-R	CCCCTATGATAGCCAGATGAGTCGGC
gRNA for OK100-nonu mutant
gRNA	target site	target gene
gRNA-1	GTTCCTTGTCGAATAGTCAA	RAF4/AT1G18160
		RAF5/AT1G73660
gRNA-2	CAGCAGCAGTGTTATGAACA	RAF7/AT3G06620
		RAF10/AT5G49470
		RAF11/AT1G67890
gRNA-3	AAGCGAGAGAAAGTCAACGG	RAF3/AT5G11850
gRNA-4	CAGAAGCTCTCTCTCCTCAT	RAF6/AT4G24480
gRNA-5	TCATGTGGAACTGTCTATCA	RAF8/AT3G06630
		RAF9/AT3G06640
		RAF10/AT5G49470
		RAF11/AT1G67890
gRNA-6	TGGAAAGGGAATGAGCAGGA	RAF7/AT3G06620
		RAF9/AT3G06640
gRNA-7	CATCGGAGGTGGTAGCCCAG	RAF2/AT1G08720
gRNA-8	GACGGGATTGGAGACGGACA	RAF12/AT4G23050
gRNA name for OK100 B2 mutant	target site	target gene
gRNA-9	CAGCAGCAGTGTTATGAACA	RAF7/AT3G06620
		RAF10/AT5G49470
		RAF11/AT1G67890
gRNA-10	TCATGTGGAACTGTCTATCA	RAF8/AT3G06630
		RAF9/AT3G06640
		RAF10/AT5G49470
		RAF11/AT1G67890
gRNA-11	AGTGGTGCTAGCACACCAAG	RAF7/AT3G06620
		RAF8/AT3G06630
		RAF9/AT3G06640
gRNA-12	TTATGGGATGATTTGACAAT	RAF7/AT3G06620
		RAF8/AT3G06630
		RAF9/AT3G06640
gRNA-13	GAGTCAAGCGAGACTAAGGG	RAF12/AT4G23050
gRNA-14	GGATTCCTGGGATAATCCGA	RAF12/AT4G23050
gRNA name for OK100 B3 mutant	target site	target gene
gRNA-15	GTTCCTTGTCGAATAGTCAA	RAF4/AT1G18160
		RAF5/AT1G73660
gRNA-16	CATGTAGCTTCTTCCAGCAA	RAF4/AT1G18160
		RAF5/AT1G73660
gRNA-17	GTAAAAGGCAGTTACTACAC	RAF2/AT1G08720
		RAF3/AT5G11850
gRNA-18	CATCGGAGGTGGTAGCCCAG	RAF2/AT1G08720
gRNA-19	AAGCGAGAGAAAGTCAACGG	RAF3/AT5G11850
gRNA-20	CAGAAGCTCTCTCTCCTCAT	RAF6/AT4G24480
Primer for sequencing
RAF2/AT1G08719-seq-F	GGTGGGAATCAAGAGCAGCA
RAF2/AT1G08720-seq-R	GCTCTTATCAAGCTCGGCGT
RAF3/AT5G11850-seq-F	CCTAGCCCTGCATCGACTTC
RAF3/AT5G11850-seq-R	CGCAACGAAGAGAACACTGC
RAF4/AT1G18160-seq-F	TGGCACCTCTAAACGCTTTGT
RAF4/AT1G18160-seq-R	CGATGTTCCGCTGACCAAGA
RAF5/AT1G73660-seq-F	GCACCCAGAGAGCATGTTGA
RAF5/AT1G73660-seq-R	CCGGATTGGTTTCTCTCCCC
RAF6/AT4G24480-seq-F	CTTCTTTCCGCGGCAGTTTC
RAF6/AT4G24480-seq-R	GGGGAAGCGAAACCTCTCTG
RAF7/AT3G06620-seq-F	TGTTGACCACAGGGACGATG
RAF7/AT3G06620-seq-R	GGATGTGTCAGGCTTGAGGG
RAF8/AT3G06630-seq-F	CCACCTGAGGGTTTCCGTTT
RAF8/AT3G06630-seq-R	ACGACTTCAGATCACGGTGG
RAF9/AT3G06640-seq-F	TTCTTCCGAACCCTTCATAGATTCC
RAF9/AT3G06640-seq-R	TCAATTTTACAGCTACATCCTGTGGT
RAF10/AT5G49470-seq-F	GGAATGAAAGGGAAGGTTTGGAAG
RAF10/AT5G49470-seq-R	GGTAGATGCAGTTCCGAAGAAG
RAF11/AT1G67890-seq-F	AAATGAGCGGGAAGGTTTGGAA
RAF11/AT1G67890-seq-R	CCAAACATGCTTAGAGAAGCGAC
RAF12/AT4G23050-seq-F	AGTCACCGGCGATTACGATG
RAF12/AT4G23050-seq-R	CTCCAGACGCAGCTGATGTT
Primer for qRT-PCR
ACTIN2-qRT-F	GTACAGTGTCTGGATCGGTG
ACTIN2-qRT-R	GTCACACACAAGTGCATCATAG
RAB18-qRT-F	TTGTAACGCAGTCGCATT
RAB18-qRT-R	GATGCTCATTACACACTCATG
RD29B-qRT-R	GGCGGGCAAAGCGAG
RD29B-qRT-R	TGCCCGTAAGCAGTAACAGATC
COR15A-qRT-F	GAGCTGTTCTCACTGGTATGG
COR15A-qRT-R	CTGAAGCTTTCTTTGTGGCCT
KIN1-qRT-F	GGCAAAGCTGAGGAGAAGAG
KIN1-qRT-R	TGTCCTTCACGAAGTTAACACC
Primers for consturction used in transient assays
pSAT-RAF1-F	catggtccggactcagatctcgagATGGAAATGCCCGGTAGAAGATCT
pSAT-RAF1-R	gcggtaccgtcgactgcagaattcCAAATCCGAGCGGTTGGG
pSAT-RAF2-F	catggtccggactcagatctcgagATGAAGCATATTTTCAAGAAGCTACAC
pSAT-RAF2-R	gcggtaccgtcgactgcagaattcTTGTGGTGTAGGAAGTACAAGC
pSAT-RAF3-F	catggtccggactcagatctcgagATGTCGAAGATGAAGCATCTTCTAC
pSAT-RAF3-R	gcggtaccgtcgactgcagaattcCATCAAACTTTCACTCGTATTCGC
pSAT-RAF4-R	catggtccggactcagatctcgagATGAAGATGAACATGAAGAAATTTCTC
pSAT-RAF4-R	gcggtaccgtcgactgcagaattcTTGTTCCTGCTCATCAGTG
pSAT-RAF5-F	catggtccggactcagatctcgagATGAAAGTAAAAGAAGAAACTTTGAAG
pSAT-RAF5-R	gcggtaccgtcgactgcagaattcATCCTTTTGTTCATGTTCAGTTGG
pSAT-RAF6-F	catggtccggactcagatctcgagATGCCTCACCGGACTACTTACTT
pSAT-RAF6-R	gcggtaccgtcgactgcagaattcTAGTATGGGAGCTGATTTAGTTGG
pSAT-RAF7-F	catggtccggactcagatctcgagATGGAGAATCCACCTGCGGAG
pSAT-RAF7-R	gcggtaccgtcgactgcagaattcGTTGTCCTTGAGAAGAGAATTGTCAG
pSAT-RAF8-F	catggtccggactcagatctcgagATGGAGGAGGAGCTGCTCAAGAAGA
pSAT-RAF8-R	gcggtaccgtcgactgcagaattcCCTGTGCCAACAGCTCTCTATTAATG
pSAT-RAF9-F	catggtccggactcagatctcgagATGGTTAAGCTTCTTCAAGACCCGA
pSAT-RAF9-R	gcggtaccgtcgactgcagaattcATGATTTTGTTTCAGTACCTGGG
pSAT-RAF10-F	catggtccggactcagatctcgagATGGAGAAGACGACTCCACCAGC
pSAT-RAF10-R	gcggtaccgtcgactgcagaattcTTTTTCCTTGAGGGCAGAGTTTTC
pSAT-RAF11-F	catggtccggactcagatctcgagATGGAGAATCCGAATCCACCAGCA
pSAT-RAF11-R	gcggtaccgtcgactgcagaattcTTTTTCCTTGAGAGAAGAGTTGTCTATCG
pSAT-RAF12-F	catggtccggactcagatctcgagATGGCCGGAAACAACTCGGAATC
pSAT-RAF12-R	gcggtaccgtcgactgcagaattcATCGTCTTCTTCTTGCGCACCT
pSAT-RAF1-KD-F	catggtccggactcagatctcgagATGGGTGATGATATGGACATCCCG
