# Supplementary material for: Initiation and amplification of SnRK2 activation in abscisic acid signaling
Source: Nat Commun. 2021 Apr 28;12:2456. doi: 10.1038/s41467-021-22812-x (PMC8080645; doi:10.1038/s41467-021-22812-x)
Supplement: Supplementary file 11 — Source Data [file 41467_2021_22812_MOESM11_ESM.xlsx]

## Sheet: Fig 1
Fig 1a
		RAF1										RAF2
		RAF3										RAF4
		RAF5										RAF6
		RAF7										RAF10
		RAF11										RAF12
Fig 1b
Fig 1d
Fig 1e
Fig 1f

## Sheet: Fig 2
Fig 2a
Fig 2b
Fig 2c
Fig 2d

## Sheet: Fig 3
Fig 3f

## Sheet: Fig 4
Fig 4b
	Weight(g)	0 min	30 min	60 min	90 min	120 min	Percentage	0 min	30 min	60 min	90 min	120 min		30 min	60 min	90 min	120 min
Col-0	rep1	0.2549	0.2259	0.2159	0.2094	0.2015	rep1	0	11.377	15.3001	17.8501	20.9494	p_value_snrk2 triple_vs_Col 0	4.63839e-07	2.90088e-07	2.40574e-08	3.46999e-09
	rep2	0.3934	0.3561	0.3294	0.3229	0.3086	rep2	0	9.48144	16.2684	17.9207	21.5557	p_value_pyl112458_vs_Col 0	1.97558e-08	2.68958e-09	8.19607e-10	3.02229e-10
	rep3	0.4902	0.4582	0.4424	0.4292	0.4158	rep3	0	6.52795	9.75112	12.4439	15.1775	p_value_OK100-oct_vs_Col 0	3.45692e-05	1.5641e-05	1.00937e-06	4.93027e-07
	rep4	0.4767	0.4318	0.4097	0.3938	0.3766	rep4	0	9.41892	14.055	17.3904	20.9985	p_value_OK100-nonu_vs_Col 0	1.1312e-09	8.77897e-10	1.00985e-10	6.7986e-11
	rep5	0.2083	0.1895	0.1799	0.1721	0.164	rep5	0	9.02544	13.6342	17.3788	21.2674	p_value_OK100-quin_vs_Col 0	0.286558	0.436504	0.157253	0.0950739
	rep6	0.4134	0.3794	0.3607	0.3458	0.3314	rep6	0	8.22448	12.7479	16.3522	19.8355
snrk2-triple	rep1	0.2945	0.1988	0.1647	0.1321	0.1069	rep1	0	32.4958	44.0747	55.1443	63.7012
	rep2	0.3054	0.2068	0.168	0.1367	0.11	rep2	0	32.2855	44.9902	55.239	63.9817
	rep3	0.296	0.1974	0.1614	0.1322	0.1087	rep3	0	33.3108	45.473	55.3378	63.277
	rep4	0.1116	0.0606	0.044	0.0333	0.0262	rep4	0	45.6989	60.5735	70.1613	76.5233
	rep5	0.3092	0.2058	0.1719	0.1389	0.1168	rep5	0	33.4411	44.4049	55.0776	62.2251
	rep6	0.2058	0.1396	0.114	0.0923	0.0733	rep6	0	32.1672	44.6064	55.1506	64.3829
pyl112458	rep1	0.2348	0.1587	0.1193	0.1007	0.0871	rep1	0	32.4106	49.1908	57.1124	62.9046
	rep2	0.2385	0.166	0.127	0.1045	0.0903	rep2	0	30.3983	46.7505	56.1845	62.1384
	rep3	0.3568	0.253	0.203	0.1743	0.1515	rep3	0	29.0919	43.1054	51.1491	57.5392
	rep4	0.2875	0.1905	0.141	0.115	0.0979	rep4	0	33.7391	50.9565	60	65.9478
	rep5	0.3034	0.199	0.1472	0.1223	0.1052	rep5	0	34.41	51.4832	59.6902	65.3263
	rep6	0.1042	0.064	0.048	0.0385	0.0334	rep6	0	38.5797	53.9347	63.0518	67.9463
OK100-oct	rep1	0.168	0.1379	0.1232	0.1046	0.0949	rep1	0	17.9167	26.6667	37.7381	43.5119
	rep2	0.1768	0.125	0.1042	0.0845	0.077	rep2	0	29.2986	41.0633	52.2059	56.448
	rep3	0.215	0.1696	0.1475	0.1255	0.1157	rep3	0	21.1163	31.3953	41.6279	46.186
	rep4	0.087	0.0576	0.0465	0.0378	0.034	rep4	0	33.7931	46.5517	56.5517	60.9195
	rep5	0.1808	0.1295	0.109	0.0882	0.0799	rep5	0	28.3739	39.7124	51.2168	55.8075
	rep6	0.0421	0.03	0.0259	0.0211	0.0186	rep6	0	28.7411	38.4798	49.8812	55.8195
OK100-nonu	rep1	0.1755	0.1242	0.1046	0.0873	0.0765	rep1	0	29.2308	40.3989	50.2564	56.4103
	rep2	0.1557	0.1067	0.0872	0.0725	0.064	rep2	0	31.4708	43.9949	53.4361	58.8953
	rep3	0.1495	0.09833	0.0797	0.0651	0.0572	rep3	0	34.2274	46.689	56.4548	61.7391
	rep4	0.12	0.0815	0.068	0.0583	0.052	rep4	0	32.0833	43.3333	51.4167	56.6667
	rep5	0.1957	0.1358	0.1123	0.0955	0.0832	rep5	0	30.6081	42.6162	51.2008	57.4859
	rep6	0.1583	0.1125	0.0942	0.0789	0.07	rep6	0	28.9324	40.4927	50.1579	55.7802
OK100-quin	rep1	0.4214	0.3789	0.3558	0.3383	0.3234	rep1	0	10.0854	15.5672	19.72	23.2558
	rep2	0.3765	0.3436	0.3215	0.3141	0.2887	rep2	0	8.73838	14.6082	16.5737	23.3201
	rep3	0.3954	0.332	0.3433	0.3282	0.3145	rep3	0	16.0344	13.1765	16.9954	20.4603
	rep4	0.2755	0.2502	0.2376	0.2278	0.2201	rep4	0	9.1833	13.7568	17.314	20.1089
	rep5	0.1703	0.1526	0.1432	0.1343	0.127	rep5	0	10.3934	15.9131	21.1392	25.4257
	rep6	0.369	0.3375	0.3183	0.303	0.2898	rep6	0	8.53659	13.7398	17.8862	21.4634
Fig 4c
	control					ABA
	Col 0	snrk2-triple	pyl112458	OK100-oct	OK100-nonu OK100-nonu	Col 0	snrk2-triple	pyl112458	OK100-oct	OK100-nonu				WT	snrk2-triple	pyl112458	OK100-oct	OK100-nonu
rep1	2.134	3.683	2.468	2.981	3.333	2.333	3.667	2.357	2.603	1.667			p-value_con/ABA	1.83789e-28	0.901239	0.334743	8.52533e-06	2.68629e-08
rep2	2.58	4.028	2.687	2.848	2.357	1.824	3.399	3.902	2.687	1.333
rep3	3.727	3.887	2.687	2.236	3.727	1.202	4.014	2.981	1.886	3
rep4	2.667	3.082	2.404	2.603	2.867	1.795	3	3.887	1.886	3
rep5	3.48	2.828	3.073	3.333	2.687	1.667	4.269	2.236	2.357	2.134
rep6	3.073	3.667	2	2.867	3.159	2.028	3.606	3.543	2.361	2.134
rep7	3.407	2.404	2.981	3.682	1.944	1.7	4.384	3.073	2	2.236
rep8	2.134	4.384	2.236	2.404	3.727	0.745	3.727	3.073	2	1.667
rep9	2.867	3.682	2.687	2.134	3.727	0.943	2.981	3.48	2.848	2.867
rep10	2.667	2.981	2.981	2.687	2.236	1.054	3.283	2.749	2.236	2.236
rep11	3.315	3.073	2.134	3.018	2	2.134	4.123	3.902	1.667	1.886
rep12	2.134	4.643	2.981	2.687	3.333	1.414	3.432	2.357	2.357	2.108
rep13	2.134	3.162	2.848	3.181	3.727	1.374	2.236	3.48	1.7	2.134
rep14	1.886	2.749	2.539	3.432	1.944	1.202	3.35	3.073	2.236	3.771
rep15	2.687	2.442	4.123	2.236	2.333	1.374	3.073	4.346	2.749	2.404
rep16	4.546	3.073	4.123	3.018	2.357	1.667	3.59	3.073	3.018	2.603
rep17	2.749	4.738	3.018	2.687	2.603	2.028	3.887	2.848	1.886	2.357
rep18	2.687	3.801	3.801	2	2.134	1.944	3	2.108	2.404	2.687
rep19	1.886	3.399	4.438	2	2.828	1.7	3.162	1.886	1.886	2.134
rep20	2.333	4.055	2.333	2.687	3.073	1.667	3.162	3.887	1.333	2.981
rep21	1.944	3.667	2.357	3.433	3.201	1.667	2.867	3.399	2.687	2.539
rep22	2.028	3.543	2.569	2.404	3.145	1.7	3.682	2.687	2.427	2.404
rep23	3.59	3.145	2.848	2.687	2.603	1.667	3.35	2.539	2.867	1.795
rep24	2.69	2.828	4.069	2.357	3.48	1.202	4.014	3.48	2.981	2.603
rep25	3.162	3.145	2.667	2.357	2.848	1.333	3.667	2.427	2.108	2.687
rep26	2.749	4.014	3.727	2.828	3.018	1.333	2.749	3.667	1.944	2.848
rep27	3.48	2.981	3.765	2.333	3.606	1.374	2.76	2.404	2.357	2.981
rep28	1.944	4.393	3.543	3.22	2.749	1.962	3.765	2.134	1.795	1.795
rep29	3.399	4.781	2.357	3.634	3.543	2.236	4	3.073	2.404	2.028
rep30	2.76	2.875	2.468	2.687	3.073	1.374	3.682	2.603	2.108	2.427
rep31	2.828	4.546	2.539	2	3.021	1.491	3.478	3.771	1.667	2.687
rep32	2.427	2.539	3.35	3.609	3.48	1.333	3.333	2.828	1.944	1.7
rep33	4.014	2.687	2.539	1.944	3.333	1.7	3.801	2.134	2.667	2.028
rep34	3.073	3.01	2.981	3.333	3.887	1.667	2.981	1.886	2.867	2.357
rep35	2.333	2.867	3.3	4.06	3.3	1.333	2.603	3.407	3.48	1.944
rep36	3.543	4.358	2.427	3.018	3.923	2.266	4.014	3.727	2.357	2.981
rep37	3.283	3.07	2.539	1.944	2.667	0.943	3.727	3.073	2.357	2.357
rep38	2.749	3.079	2.687	3.082	2.108	1.414	3.667	2.687	3.407	3.59
rep39	3.283	2.134	3.801	2.028	3.073	1.202	3.432	3.902	3.333	2.442
rep40	2.236	3.545	3.902	3.667	3.333	1.374	3.902	3.35	2.028	1.7
rep41	3.59	3.667	3.333	4	3.333	1.414	3.727	2.404	2.108	2.603
rep42	2.848	3.545	3.3	3.145	2.333	1.333	2.108	3.162	1.944	3.073
rep43	4.055	2.76	3.35	3.648	2.569	1.202	3.073	2.667	1.374	1.7
rep44	2.749	2.333	3.432	2.357	3.073	1.944	3.48	2.603	1.708	3.333
rep45	2.687	2.667	3.727	3.616	3.35	1.276	3.018	2.357	1.944	1.491
rep46	3.073	3.162	2.848	3.682	2.236	1.795	2.749	3.48	2.69	3.018
rep47	2.539	2.357	2.134	2.404	2.687	1.667	3.399	3.018	3.727	2.981
rep48	3.48	2.69	2.981	2.236	3.727	1.333	2.981	2.828	2.828	2.028
rep49	2.427	2.569	3.333	2.687	2.687	1.414	3.59	2.867	2.687	2
rep50	2.236	3.159	3.801	3.606	2.687	1.414	2.404	2.427	1.667	1.374
rep51	2.028	3.073	2.76	2.848	3.333	1.7	2.539	2.539	2.236	2.687
rep52	3.162	3.333	3.727	3.667	2.603	1.202	2.404	2.468	1.667	2.687
rep53	2.028	3.333	2.828	2.687	3.399	1.202	3.765	2.236	2.219	2.028
rep54	3.354	2.77	4.069	2.687	2.236	1.374	2.687	2.333	2.468	1.667
rep55	3.412	3.283	3.315	2.872	3.35	1.202	3.333	2.828	3.682	2.108
rep56	3.682	2.339	3.073	2.404	3.682	1.202	3.375	2.848	2.333	3.283
rep57	3.283	4.055	3.399	3.018	2.539	1.491	3.167	3.333	3.667	2.028
rep58	2.828	3.171	2.357	2.667	3.073	1.414	3.283	3.283	2.867	3.073
rep59	4.177	3.171	3.801	2.667	3.073	1.886	2.404	3.432	2.134	1.667
rep60	3.315	3.203	3.283	2.687		1.795	2.121	3.018	2.427	2.333
Fig 4f
Fig 4g

## Sheet: Fig 5
Fig 5c
RAB18
	Col-0			OK100-oct OK100-oct			OK100-nonu OK100-nonu				t-test_oct/OK100-oct/Col-0	t-test_nonu OK100-nonu/Col-0
	rep1	rep2	rep3	rep1	rep2	rep3	rep1	rep2	rep3
Control	0.996364	0.997609	0.999462	0.670778	0.193342	0.199563	0.634061	0.5315	0.496518		0.0152469	0.000424464
ABA	167.132	232.896	213.361	19.3783	24.2652	16.332	12.4204	23.3384	27.2692		0.000715285	0.000784123
COR15A
	Col-0			OK100-oct			OK100-nonu				t-test_OK100-oct/Col-0	t-test_OK100-nonu/Col-0
	rep1	rep2	rep3	rep1	rep2	rep3	rep1	rep2	rep3
Control	1.00379	1.01733	1.0079	0.14173	0.941295	0.543049	0.313603	0.602108	0.73236		0.112755	0.0205029
ABA	243.746	361.904	97.8432	6.28069	14.3408	8.74353	0.473921	2.63228	14.6502		0.0423458	0.0404118
KIN1
	Col-0			OK100-oct			OK100-nonu				t-test_OK100-oct/Col-0	t-test_OK100-nonu/Col-0
	rep1	rep2	rep3	rep1	rep2	rep3	rep1	rep2	rep3
Control	0.997856	0.997043	0.998413	0.084548	0.568519	5.85144	0.184462	0.35535	0.293757		0.560703	0.000134902
ABA	1320.62	1647.74	1176.16	27.6061	130.044	232.292	16.1349	63.0307	0.800607		0.00117139	0.000651202
RD29B
	Col-0			OK100-oct			OK100-nonu				t-test_OK100-oct/Col-0	t-test_OK100-nonu/Col-0
	rep1	rep2	rep3	rep1	rep2	rep3	rep1	rep2	rep3
Control	1.00641	1.00651	1.01077	1.24185	0.591087	0.486383	1.12599	0.47257	0.839778		0.376676	0.360483
ABA	3671.38	2258.94	1988.14	266.892	295.411	46.669	175.874	88.7517	53.0734		0.00990316	0.00837973
Fig 5d
	Control			ABA			Ratio_ABA/control				t-test_Control/ABA	t-test_Ratio_mutant/Col-0
	rep1	rep2	rep3	rep1	rep2	rep3	rep1	rep2	rep3
Col-0	0.269083	0.169704	0.217702	7.40751	3.34166	5.26047	27.5287	19.6911	24.1637		0.0120933	-
snrk2-triple	0.0451177	0.0177751	0.033699	0.0562289	0.0512923	0.0655998	1.24627	2.88563	1.94664		0.0466912	0.000717855
pyl112458	0.0895562	0.0748589	0.0508475	0.130455	0.119184	0.0485359	1.45669	1.59211	0.954539		0.379614	0.000593953
abi1-1	0.18475	0.0963253	0.174214	0.3021	0.26642	0.254387	1.63518	2.76583	1.4602		0.0174123	0.000694027
OK100-oct	0.718513	0.181306	0.13595	0.80917	0.33011	0.307942	1.12617	1.82074	2.26512		0.610344	0.000654231
Fig 5e
	Control				ABA				Ratio_ABA/control					t-test_Control/ABA	t-test_Ratio_RAF-/RAF+
	rep1	rep2	rep3	rep4	rep1	rep2	rep3	rep4	rep1	rep2	rep3	rep4
Col 0	0.51632	0.77698	1.0926	0.82325	1.87902	5.62999	6.37486	7.68242	3.63925	7.24599	5.83458	9.33182		0.0104691
OK100-oct	1.24463	1.42166	0.7426	0.3901	0.93736	0.66073	0.71726	0.42443	0.753123	0.46476	0.965877	1.088		0.344366
RAF1	0.24191	0.25735	0.40453	0.24382	0.32585	0.31444	0.67033	1.76599	1.34699	1.22184	1.65706	7.24301		0.211245	0.212144
RAF2	0.85742	0.76773	0.63939	0.4678	1.20775	0.02343	0.25139	0.419	1.40859	0.0305185	0.393172	0.895682		0.472147	0.00324483
RAF3	0.54458	1.20635	0.7772	0.47454	9.46071	4.66306	5.56092	5.29698	17.3725	3.86543	7.15507	11.1623		0.00247125	0.0206552
RAF4	0.28629	0.27891	0.51215	0.57322	1.35243	3.13877	1.28209	3.19127	4.72399	11.2537	2.50335	5.56727		0.0146444	0.0319631
RAF5	0.466	0.52667	0.84027	0.72861	5.196	2.8005	9.1852	7.90082	11.1502	5.31737	10.9312	10.8437		0.00757937	0.000849769
RAF6	0.51903	0.59668	0.53514	0.46543	1.32405	1.33661	1.60463	1.34144	2.55101	2.24008	2.99852	2.88215		2.06638e-05	0.0478063
RAF7	0.2569	0.27023	0.32871	0.33498	1.37732	2.89087	4.67264	4.12306	5.36131	10.6978	14.2151	12.3084		0.00667836	0.00211007
RAF8	0.24823	0.17653	0.41035	0.12758	0.30648	0.18332	0.31493	0.20184	1.23466	1.03846	0.767467	1.58207		0.881714	0.174213
RAF9	0.27591	0.05781	0.13301	0.10988	1.14717	0.29767	1.96987	0.54548	4.15777	5.14911	14.8099	4.96432		0.0649515	0.0432416
RAF10	0.26509	0.41543	0.27062	0.3328	1.45718	3.37339	1.66529	1.90955	5.49693	8.12024	6.15361	5.73783		0.00643505	9.99848e-05
RAF11	2.02169	1.1286	2.55811	0.46263	5.86061	4.61461	7.96157	0.87905	2.89887	4.08879	3.11229	1.90011		0.0794376	0.00350149
RAF12	1.0853	0.47718	0.38553	0.3306	0.51206	0.56822	0.5829	0.48108	0.471814	1.19079	1.51194	1.45517		0.855062	0.263584
Fig 5f
	SnRK2.2				SnRK2.3				SnRK2.6					t-test_SnRK2.2_RAF-/RAF+	t-test_SnRK2.3_RAF-/RAF+	t-test_SnRK2.6_RAF-/RAF+
	rep1	rep2	rep3	rep4	rep1	rep2	rep3	rep4	rep1	rep2	rep3	rep4
no RAF	2.98901	2.40475	4.04058	4.24733	2.02497	2.42366	1.17853	1.57156	1.7204	1.67832	0.694769	0.987917
RAF1	1.77163	1.46217	3.00806	1.08977	2.47155	2.8003	1.7288	1.48832	1.0992	3.70803	1.39973	2.46641		0.0388757	0.461289	0.212504
RAF2	0.777637	1.17428	1.11863	0.856208	1.58769	1.0171	1.63791	0.765577	1.84931	1.01815	1.70071	1.02538		0.00158152	0.163927	0.716658
RAF3	9.18674	4.89074	5.9177	12.0739	9.01671	2.50842	3.28853	5.15873	7.38716	3.59576	16.1911	13.7298		0.0346783	0.0738448	0.021329
RAF4	16.0805	6.28386	15.3864	16.2737	2.34466	2.76422	5.22057	6.90622	7.11342	3.25959	2.67624	3.29739		0.00628788	0.0639167	0.0364665
RAF5	14.5074	24.1039	9.39075	17.0603	2.7637	4.4706	2.39953	6.84152	3.71843	5.87566	13.0166	0.601692		0.00598047	0.0690829	0.137934
RAF6	14.5074	24.1039	9.39075	17.0603	10.1373	4.42924	3.526	5.45419	21.1656	4.59414	2.02818	1.39565		0.00598047	0.0340364	0.245491
RAF7	18.2889	3.24768	1.58203	3.68868	20.2471	3.15876	4.90547	3.89229	18.2079	4.3722	26.7269	13.1141		0.433865	0.177281	0.0222723
RAF8	4.67544	0.552704	1.27774	0.197216	3.13537	5.62947	2.01273	3.50373	1.52461	0.428453	1.02632	20.1624		0.16834	0.0696187	0.383598
RAF9	4.86137	29.2368	34.901	3.22885	1.83329	4.57333	8.86558	10.569	6.92298	1.84725	2.00962	2.30818		0.124161	0.059619	0.159596
RAF10	3.83655	7.90353	2.05507	1.89063	9.16122	2.99754	2.49518	1.76934	0.997978	19.3062	5.41313	3.61759		0.744027	0.229766	0.189696
RAF11	2.56897	5.43818	1.5308	0.858071	3.94452	5.66143	2.56168	3.94824	3.3741	1.39743	4.18304	4.14981		0.483442	0.0178678	0.0288287
RAF12	0.92957	1.4021	1.00258	1.72459	1.73031	1.56165	2.09415	1.73768	1.16774	0.18199	1.64673	2.09005		0.00390524	0.951055	0.997973
Fig 5g
	Control			ABA			Ratio_ABA/control				t-test_Control/ABA	t-test_Ratio_mutant/Col-0
	rep1	rep2	rep3	rep1	rep2	rep3	rep1	rep2	rep3
Col 0	0.269083	0.169704	0.217702	7.40751	3.34166	5.26047	27.5287	19.6911	24.1637		0.0120933	-
Col 0+RAF3	1.06698	0.979533	0.7772	10.8558	13.7948	9.46071	10.1743	14.0831	12.1728		0.0012356	0.0100614
Col 0+RAF7	0.36858	0.4743	0.32871	7.88633	10.2834	4.67264	21.3965	21.6812	14.2151		0.011311	0.231753
pyl112458	0.0451177	0.0177751	0.033699	0.0562289	0.0512923	0.0655998	1.24627	2.88563	1.94664		0.0466912	-
pyl112458+RAF3	0.0289492	0.0187167	0.00638146	0.115313	0.0396988	0.00610997	3.98328	2.12103	0.957457		0.339589	0.75978
pyl112458+RAF7	0.0209209	0.0353674	0.00433199	0.0209209	0.0353674	0.00518152	1	1	1.19611		0.983018	0.115555
snrk2 triple	0.0895562	0.0748589	0.0508475	0.130455	0.119184	0.0485359	1.45669	1.59211	0.954539		0.379614	-
snrk2 triple+RAF3	0.149358	0.0495326	0.00292059	0.196186	0.135966	0.00648868	1.31353	2.74498	2.2217		0.553955	0.175009
snrk2 triple+RAF7	0.0330872	0.0829211	0.00315841	0.0929777	0.10039	0.00439922	2.81008	1.21067	1.39286		0.534803	0.434262

## Sheet: Fig 6
Fig 6a
Raw data							Percentage
	Mock1	Mock2	Mock3	ABA1	ABA2	ABA3	Mock1	Mock2	Mock3	ABA1	ABA2	ABA3		p-value_Mock/treatment
intensity	20385	22337	22166	25402	23187	22133	94.247	103.272	102.481	117.442	107.202	102.329		0.165472
	WT-con1	WT-con2	WT-con3	WT-man1	WT-man2	WT-man3	WT-con1	WT-con2	WT-con3	WT-man1	WT-man2	WT-man3
intensity	50416.2	34814.5	39577.7	114358	192393	125393	121.185	83.683	95.1323	274.881	462.453	301.406		0.0145126
Fig 6c
	con-rep1	con-rep2	con-rep3	con-rep4	ABA-rep1	ABA-rep2	ABA-rep3	ABA-rep4		p-value_con/ABA
OK100-oct	0.0299121	0.0281288	0.0204059	0.00879865	0.0949778	0.120892	0.232048	0.0876778		0.0161315
RAF3 WT	0.168057	0.210708	0.322248	0.416082	2.19422	0.578997	1.89326	1.92737		0.00973709
RAF3KR	0.023372	0.007611	0.012024	0.00906924	0.069404	0.062382	0.048171	0.0542618		0.000238313
RAF3S763A	0.508216	0.370919	0.183301	0.199901	3.79629	1.26782	0.533411	1.02394		0.117686
RAF3S766A	0.588731	1.19836	0.202764	0.377837	4.16915	4.8003	1.67941	2.67807		0.0100903
RAF3T770A	0.282404	0.0912351	0.062284	0.0520278	2.29575	1.26272	1.52907	2.50499		0.00108894
RAF3S763AT766A	0.078511	0.033265	0.045052	0.0365712	3.49471	1.27281	0.846059	0.856352		0.0480488
RAF3S763AT770A	0.104213	0.0742708	0.06587	0.091403	2.06431	1.49235	0.788602	0.724044		0.00979315
RAF3S766AT770A	0.13056	0.212863	0.0395171	0.155247	1.22477	1.69058	0.495171	1.89661		0.00885686
RAF3AAA	0.023247	0.00967844	0.00402523	0.0103727	0.112271	0.0661014	0.0293051	0.0644976		0.0182776
Fig 6d

## Sheet: Table S1
	AT5G11850	AT1G18160	AT1G73660	AT4G24480	AT3G06620	AT5G49470	AT1G67890
	RAF3	RAF4	RAF5	RAF6	RAF7	RAF10	RAF11
F2-1	HM	HM	HM	WT	HM
F2-2	HM		HM		HM	WT
F2-3	HM	HM		WT		HM
F2-4	HM			WT		WT	HM			homo
F2-5	HM	HM	HM	WT	HM	WT	HM			heter
F2-6	HM	HM		WT		HM				WT
F2-7	HM	HM	HM		HM	WT
F2-8	HM		HM	WT	HM	HM
F2-9	HM		HM	HM	WT	WT
F2-10	HM	HM	HM	WT		HM	HM
F2-11	HM			WT	HM	WT
F2-12	HM		HM	WT	WT
F2-13	HM			WT	HM	WT	WT
F2-14	HM					WT
F2-15	HM		HM	WT	HM	WT	HM
F2-16	HM		HM	WT	HM		HM
F2-17	HM	HM	HM	HM
F2-18	HM	HM	HM		HM		HM
F2-19	HM	HM	HM	WT		HM
F2-20	HM	HM	HM	WT	HM		HM
F2-21	HM	HM	HM		HM
F2-22	HM		HM				HM
F2-23	HM		HM	HM	HM	HM
F2-24	HM		HM	WT	HM
F2-25	HM	HM	HM	HM	HM		HM
F2-26	HM	HM	HM	WT		HM
F2-27	HM		HM				HM
F2-28	HM		HM	HM	WT	WT
F2-29	HM	HM	HM		WT		WT
F2-30	HM		HM	WT	HM
F2-31	HM				HM	HM
F2-32	HM			WT	HM	WT
F2-33	HM		HM	WT	HM
F2-34	HM	HM	HM	WT
F2-35	HM		HM	WT	HM	WT
F2-36	HM		HM		WT	HM	HM
F2-37	HM	WT	HM	WT			HM
F2-38	HM	WT	HM		HM	HM
F2-39	HM	HM	HM	WT	HM	WT	HM
F2-40	HM		HM			HM	HM
F2-41	HM	HM	HM		HM
F2-42	HM		HM	HM	HM	HM	WT
F2-43	HM		HM	WT	HM	HM
F2-44	HM		HM
F2-45	HM		HM	HM	HM	WT	WT
F2-46	HM	HM	HM		HM	HM
F2-47	HM	HM		WT			WT
F2-48	HM	HM	HM	WT	HM	HM
F2-49	HM	HM	HM		HM		HM
F2-50	HM		HM	WT		HM
F2-51	HM	HM	HM	WT	HM	HM	HM
F2-52	HM		HM	WT	HM
F2-53	HM	HM	HM	WT		HM
F2-54	HM	HM	HM		HM
F2-55	HM	HM	HM		HM		HM
F2-56	HM	HM	HM	WT	HM	HM
F2-57	HM	HM	HM	WT	HM		HM
F2-58	HM	HM	HM	WT	HM
F2-59	HM	HM	HM	WT	HM
F2-60	HM	HM	HM	WT	HM
F2-61	HM	HM	HM		HM
F2-62	HM		HM	WT
F2-63	HM		HM	WT		HM
F2-64	HM	HM	HM	WT			HM
F2-65	HM	HM	HM	WT	HM	HM
F2-66	HM	HM	HM	WT	HM	HM	WT
F2-67	HM	HM	HM	WT			HM
F2-68	HM	HM	HM	WT	HM		HM
F2-69	HM	HM	HM		HM
F2-70	HM	HM	HM	WT	HM		WT
F2-71	HM	HM		WT	HM		WT
F2-72	HM	HM			HM	HM
F2-73	HM		HM	WT		HM
F2-74	HM	HM			HM
F2-75	HM	HM	HM		HM
F2-76	HM	HM	HM		HM	HM	HM
F2-77	HM	HM	HM	WT	HM	HM
F2-78	HM	HM	HM	WT	HM		HM
F2-79	HM	HM	HM	WT	HM	HM	WT
F2-80	HM	HM	HM	WT	HM	HM	WT
F2-81	HM	HM	HM	WT	HM
F2-82	HM	HM	HM	WT
F2-83	HM		HM	HM	HM
F2-84	HM		HM		HM	HM	HM
F2-85	HM		HM			HM	HM
F2-86	HM	HM	HM	WT	HM		HM
F2-87	HM	HM	HM		HM		HM
F2-88	HM	HM	HM	WT	HM
F2-89	HM	HM	HM		HM
F2-90	HM	HM	HM	WT	WT	HM
F2-91		HM	HM	WT	WT		HM
F2-92	HM	HM	HM			HM	HM
F2-93	HM	HM	HM	WT		WT	HM
F2-94	HM	HM	HM	WT			WT
F2-95	HM	HM	HM	WT			WT
F2-96		HM	HM
F2-97	HM	HM	HM	WT			WT
F2-98	HM		HM	WT	HM
F2-99	HM			WT
F2-100	HM		HM		HM	HM
F2-101	HM		HM		HM
F2-102	HM
F2-103	HM		HM		HM	HM
Homo	101	61	89	8	64	34	30			25.75
Heter	2	40	14	34	32	54	60			51.5
WT	0	2	0	61	7	15	13			25.75
χ2	293.233	72.7282	208.417	66.4369	77.8544	7.25243	8.41748
P value	2.11476e-64	1.61169e-16	5.52994e-46	3.74466e-15	1.24205e-17	0.0266168	0.0148651

## Sheet: Fig S1
Fig S1a
Fig S1b

## Sheet: Fig S2
Fig S2a
Fig S2b

## Sheet: Fig S4
Fig S4a
Count
	Col 0			OK100-B2			OK100-B3			OK130-null
	rep1 (36)	rep2 (36)	rep3 (36)	rep1 (36)	rep2 (36)	rep3 (36)	rep1 (36)	rep2 (36)	rep3 (36)	rep1 (36)	rep2 (36)	rep3 (36)
0 µM ABA	35	35	34	36	36	36	25	22	27	34	35	33
1 µM ABA	32	36	35	36	36	36	17	16	16	24	28	29
3 µM ABA	8	8	3	35	35	35	11	7	5	4	4	2
5 µM ABA	0	0	0	29	34	31	0	0	0	0	0	0
10 µM ABA	0	0	0	0	4	4	0	0	0	0	0	0
Percentage
	Col 0			OK100-B2			OK100-B3			OK130-null									t-test_Col 0/OK100-B2	t-test_Col 0/OK100-B3	t-test_Col 0/OK130-null
	rep1	rep2	rep3	rep1	rep2	rep3	rep1	rep2	rep3	rep1	rep2	rep3
0 µM ABA	97.22	94.44	97.22	100	100	100	69.44	61.11	75	97.44	97.22	91.67							0.0161301	0.00257141	0.706744
1 µM ABA	88.89	100	97.22	100	100	100	47.22	44.44	44.44	66.67	77.78	80.56							0.237699	0.000133898	0.0195628
3 µM ABA	22.22	22.22	8.33	97.22	97.22	97.22	30.56	19.44	13.89	11.11	11.11	5.56							6.70568e-05	0.611725	0.1701
5 µM ABA	0	0	0	80.56	97.44	86.11	0	0	0	0	0	0							5.95338e-05	#DIV/0!	#DIV/0!
10 µM ABA	0	0	0	0	0	0	0	0	0	0	0	0							#DIV/0!	#DIV/0!	#DIV/0!
Fig S4b
Count
	Col 0			OK100-B2			OK100-B3			OK130-null
	rep1 (36)	rep2 (36)	rep3 (36)	rep1 (36)	rep2 (36)	rep3 (36)	rep1 (36)	rep2 (36)	rep3 (36)	rep1 (36)	rep2 (36)	rep3 (36)
0 µM ABA	34	34	32	36	36	36	23	23	32	35	35	32
1 µM ABA	13	11	13	36	35	35	6	11	11	15	14	11
3 µM ABA	3	5	3	35	34	32	3	4	7	7	5	7
5 µM ABA	0	0	0	3	5	2	0	0	0	0	0	0
10 µM ABA	0	0	0	0	0	0	0	0	0	0	0	0
Percentage
	Col 0			OK100-B2			OK100-B3			OK130-null									t-test_Col 0/OK100-B2	t-test_Col 0/OK100-B3	t-test_Col 0/OK130-null
	rep1	rep2	rep3	rep1	rep2	rep3	rep1	rep2	rep3	rep1	rep2	rep3
0 µM ABA	94.44	94.44	88.89	100	100	100	63.89	63.89	58.33	97.22	97.22	88.89							0.0160578	0.000308499	0.608174
1 µM ABA	36.11	30.56	36.11	100	97.22	97.22	16.67	30.56	22.22	41.6	38.89	30.56							6.5556e-06	0.0666187	0.50858
3 µM ABA	8.33	13.89	8.33	97.22	94.44	88.89	8.33	11.11	2.78	19.44	13.89	19.44							1.09651e-05	0.417028	0.0474207
5 µM ABA	0	0	0	8.33	13.89	5.56	0	0	0	0	0	0							0.0194222	#DIV/0!	#DIV/0!
10 µM ABA	0	0	0	0	0	0	0	0	0	0	0	0							#DIV/0!	#DIV/0!	#DIV/0!
Fig S4c
Count
	Col 0				OK100-B2				OK100-B3				OK130-null
	rep1 (36)	rep2 (36)	rep3 (36)	rep4 (36)	rep1 (36)	rep2 (36)	rep3 (36)	rep4 (36)	rep1 (36)	rep2 (36)	rep3 (36)	rep4 (36)	rep1 (36)	rep2 (36)	rep3 (36)	rep4 (36)
0 µM ABA + 1% sucrose	32	32	32	36	35	36	35	36	33	33	25	26	34	32	28	34
1 µM ABA + 1% sucrose	26	20	26	27	34	34	35	34	24	25	22	25	13	25	14	12
3 µM ABA + 1% sucrose	7	9	13	15	25	20	26	26	16	16	20	17	2	4	4	5
5 µM ABA + 1% sucrose	7	8	9	7	26	24	25	26	8	8	15	9	0	2	1	0
10 µM ABA + 1% sucrose	0	0	0	0	17	23	27	20	0	0	0	0	0	0	0	0
Percentage
	Col 0				OK100-B2				OK100-B3				OK130-null						t-test_Col 0/OK100-B2	t-test_Col 0/OK100-B3	t-test_Col 0/OK130-null
	rep1	rep2	rep3	rep4	rep1	rep2	rep3	rep4	rep1	rep2	rep3	rep4	rep1	rep2	rep3	rep4
0 µM ABA + 1% sucrose	89	88.89	88.89	100	97	100	97.22	100	92	91.67	69.44	72.22	94	88.89	77.78	94.44			0.0553508	0.172374	0.562688
1 µM ABA + 1% sucrose	72	55.56	72.22	75	94	94.44	97.22	94.44	67	69.44	61.11	69.44	36	69.44	38.89	33.33			0.0010904	0.701782	0.0433651
3 µM ABA + 1% sucrose	19	25	36.11	41.67	69	55.56	72.22	72.22	44	44.44	55.56	47.22	6	11.11	11.11	13.89			0.00130987	0.0243776	0.0103106
5 µM ABA + 1% sucrose	19	22.22	25	19.44	72	66.67	69.44	72.22	22	22.22	41.67	25	0	5.56	2.78	0			2.36845e-07	0.245493	5.66337e-05
10 µM ABA + 1% sucrose	0	0	0	0	47	63.89	75	55.56	0	0	0	0	0	0	0	0			5.4614e-05	#DIV/0!	#DIV/0!
Fig S4d
Count
	Col 0				OK100-B2				OK100-B3				OK130-null
	rep1 (36)	rep2 (36)	rep3 (36)	rep4 (36)	rep1 (36)	rep2 (36)	rep3 (36)	rep4 (36)	rep1 (36)	rep2 (36)	rep3 (36)	rep4 (36)	rep1 (36)	rep2 (36)	rep3 (36)	rep4 (36)
0 µM ABA + 1% sucrose	32	35	34	36	35	36	36	36	35	34	28	27	33	36	32	36
1 µM ABA + 1% sucrose	31	31	31	33	36	36	36	35	32	32	30	29	8	8	10	7
3 µM ABA + 1% sucrose	3	3	1	1	35	35	35	33	24	27	25	22	0	0	0	0
5 µM ABA + 1% sucrose	0	0	1	0	36	33	33	29	19	14	14	16	0	0	0	0
10 µM ABA + 1% sucrose	0	0	0	0	4	6	8	6	0	0	0	0	0	0	0	0
Percentage
	Col 0				OK100-B2				OK100-B3				OK130-null						t-test_Col 0/OK100-B2	t-test_Col 0/OK100-B3	t-test_Col 0/OK130-null
	rep1	rep2	rep3	rep4	rep1	rep2	rep3	rep4	rep1	rep2	rep3	rep4	rep1	rep2	rep3	rep4
0 µM ABA + 1% sucrose	89	97.22	94.44	100	97	100	100	100	97	94.44	77.78	75	100	91.67	88.89	100			0.105481	0.588447	0.993931
1 µM ABA + 1% sucrose	86	86.11	86.11	91.67	100	100	100	97.22	89	88.89	83.33	80.56	22	22.22	27.78	19.44			2.88289e-10	0.621573	5.14045e-06
3 µM ABA + 1% sucrose	8	8.33	2.78	2.78	97	97.22	97.22	91.67	67	75	69.44	61.11	0	0	0	0			9.23131e-07	2.73305e-05	0.0239324
5 µM ABA + 1% sucrose	0	0	2.78	0	100	91.67	91.67	80.56	53	38.89	38.89	44.44	0	0	0	0			5.72164e-06	0.000880656	0.373901
10 µM ABA + 1% sucrose	0	0	0	0	11	16.67	22.22	16.67	0	0	0	0	0	0	0	0			0.00681812	#DIV/0!	#DIV/0!
Fig S4e
Count
	rep1 (49)	rep2 (49)	rep3 (49)
Col 0	7	8	7
OK100-B2	43	39	29
OK100-B3	30	27	20
Percentage
	rep1 (49)	rep2 (49)	rep3 (49)		t-test_Col 0/mutant
Col 0	0.142857	0.163265	0.142857
OK100-B2	0.877551	0.795918	0.591837		0.00207528
OK100-B3	0.612245	0.55102	0.408163		0.00354767

[truncated: 3 more sheets: Fig S5, Fig S7, Fig S8]
